# Supplementary material for: Genome-wide identification of lncRNAs associated with chlorantraniliprole resistance in diamondback moth Plutella xylostella (L.)
Source: BMC Genomics. 2017 May 15;18:380. doi: 10.1186/s12864-017-3748-9 (PMC5433093; doi:10.1186/s12864-017-3748-9)
Supplement: Supplementary file 2 — LncRNAs identified in this study. (XLSX 395 kb) [file 12864_2017_3748_MOESM2_ESM.xlsx]

## Sheet: lncRNA sequence
>lncRNA name-[scaffold]-[transcription strand]-[lncRNA type]-[length]-[exon number]
>TCONS_00000091-[NW_011952010.1]-[+]-[o]-[513]-[2]-novel
TATGTATGTATCTGTGTAGATACAAGGTACATATCAGCTGCCCGATACCCGTATTACAGCTTGGGAGCGGATGGCCGTGTTTGAGATGTCCCCACATTATTAATATTACTATTATTGTAGTTACGCGATATATCAATATTTAAAATGTCTTCCAATGATAAAATTTTAGTCTGTATCTGTTTTTTCGTTGTCTTCCCAAATCCCTGTGATATTTTAGTGTGTCAAAGTATCCTAATCGTTGTTGTTGTCTAGCTAAGTATATTTTGATTAATGTGAGTGTAAAATGTGTAAAACAAATGTGTCAAAAATATGTGTGTAGTCCAAAAATATTAAATTTTCGCACGTTATGTATTATTTTTAAAATAAAATATTTGGTCAAAGTACATAAAAATCACTAGA…
>TCONS_00000193-[NW_011952010.1]-[+]-[u]-[1515]-[2]-novel
TATTTCATGAACAATTAGGGTAGTAACAGAAATCCGATAACACAATTGAAAAGAAATACTCCGCGTCTATTTCCAACAACATTAGCGCCGAATTTTTGTGAATTTATTTCTAAATAACTGATCCCATTATGCTGTCAGGACTTAATGAATTGTGAAAGTAAATATTTTTCTTCTTTTGTTTCAGGTAAGGAAAAGATAATTTTCTTGTTCTTCTTTCTTTTCGTAGCGGAGGGCGCAGTAACCGGTAAGTAGGTGTCTGATGTTATGATTTATCGCTTTTAAAATAAGTAGACGGGGAATATTGTTAATGGATCTTAGCTGTTGTTTATTGGCATAATTAGGCTATTTTGAATTCAAACCCCAACAGAAAGGGATGCAGTTTTGGTTTACTGAAAAGTG…
>TCONS_00000361-[NW_011952010.1]-[-]-[u]-[322]-[2]-novel
CAAATTTTTACTTTCTCTTTCTTTCTCTGTGTATTGAATGCATTTTTGTGTAAATAAATGCAAAATTCATCATAAATAAAGTGATTTTGATATTCCAGATATATTTCAGAAATACAAGACAATAGAAGGAACTCAGATTTGCCGAGAGATAATCGAAAATAGCTGTCAACAAATCTGTTTAATTTACATCATAATTTCTTTTTCTGCGTTCTTATTTTCTCGACCAATAGTCATCTTTTCAGTATTAGCAGCTTTCATAGGCTAAAACCACTTTCAGCAACTTTATTACCAGTCACTGGTAAAAAAAAAATCTGCATCGCAT
>TCONS_00000442-[NW_011952010.1]-[-]-[u]-[334]-[2]-novel
CAAAAAATATTGAAAGAAAATGGTCTGTAAAATGCTTAGCAATATTATATTATGGTGTATACTTTGTGAATACAAAATGTACAAATATTCTGACAGTGTCACAGAAAATTTTGAAGGCACTTAACCTACCTACGTCATTTTATTTCTCCAAACTTATTAAAATTTTAATAAAAATTGTAACCTATTTTGCCATCATCATCGCTTAGCATTGCCACTGTAGTAGTTATCTTTACTACTAAACTTATTAATTTAAAACGGTAACTGTGGTTATAATTCGTAGATAATTTGTTCTTATACAGAGGATATTTTCAGTAAAAAAAATACACTTTCAAAC
>TCONS_00000443-[NW_011952010.1]-[-]-[o]-[306]-[2]-novel
AGAGCAAGGACAGCAAGGAGCCCTCCCCCCCGGGCCTCATGCCGCACCCTGCGCCCGCCTAGCCGTAGGTACTCCTGCAGTCAAAGGCCAACAATGTAGAACTAAACACATGCGTTGCGAATGTGCAAACACACTGACAAACACTATTATATACAGAGTGTTGCAAAAAGGGTAGAGTTAACCTGAAACAGGTCGTAGTGTAACCAAAAATGTGTTAAATATAAATTTATTAATGAGCAAAAAATTATAAAAATATAAATTCGCTAACAGCCTCTAAAGACAGCTTTGCAAATCTTGATGTAATTT
>TCONS_00000567-[NW_011952010.1]-[-]-[i]-[623]-[2]-novel
CGTTTTTGATAGTGGAAGTTTTGGGGAACGCATAGTGCGTGCGGTGGGTGCAGTATGCATCACGCAGGTAAATTAGATTTGTGCCGACGGCGCGTAGCGGTGACTACGCGGGTCGCTACGACATTTTCGCGCCCTTTTCCCCGTCGCTTTGTTCGGCGCCGGTTTCCTTTGAACCCCTTGTTTGAGTGGTAGCACTTTTCCTAATTTAAACGTTTCTCACGTTTGAAATATTTAAGCGGTGCTGTGTTGTTTTGTAAAGAAAATACCTACCTAGTATGCTTTTTAAAACTTAATTCCCTAAATAAATATTACTCTCCTAATTTTCTTTGTGAGAATAGTATGATGCAGCCTAGTTCCATACTGTATGTATTGCTATTGTATCTAGGTATCTATTGTCCT…
>TCONS_00000622-[NW_011952010.1]-[-]-[u]-[249]-[3]-novel
CTTCAGAAGGCTCCCTCGTCGCTGGCCAGTTTTCGCGCCCTAACCGTGCTACCCGTGTTTCACAAGCTGTTTCCAATCTAACCCTGGACTTATTCCAACAATCCTCCTCCTCCCCTCCACTGCACCCACCGCGACGCACGCTTCCTCAGAGCGACCCGGACTACACGTTCAGTGAGGATTAACTGAGGACGGCAAGATAGCGCAGTCAGGGTGTCCGGGTATCTGTGGCCCGCAGGCCGCCACCACCGC
>TCONS_00000648-[NW_011952010.1]-[-]-[u]-[685]-[2]-novel
GAACAATATTGTCATGACAATTTTCGTGAAACTTGAACATTTGGTTTGCATCAGTTTGCATGTCGTAGTAAAAGGCAATAAGAAATCTAAGAGTGTTGATAATCTATTAAGTTCGGTACGAAACCAAATTAAATATTTAAAGTTCTCAAGATGGCGGAGTCCTCGTTCCTCTGGTCACTGATTTGGCTGGCTGTTCTCATCACAATCGCCTTCTGGGTGGCGGGGTTCGCGGCTCCGTGCTACATCATACTACTGCCGTTCACTGTTTATATACAATCTTTGGAGTCTACCACAAAATTCTTACTAAAAGCAGTAGAATTTCCTTTCTACTGCGCAAAGATGATGAAGGCAGGAAAATCAATTGAATAACCGTTCTTTGACTGAATCGAACAGCAAGAC…
>TCONS_00000650-[NW_011952010.1]-[-]-[u]-[885]-[2]-novel
TTGGTCAGTCACTAAAAGGCTTTCACTGAAACACCAGTGTAGTTTCCTTTGAGCTAAACAAAGGCTCCATTAGCTGAGTGGACACCTTTTGCGTATGATATTACCGCTTTGTCACGAAATTTCCGAAATGGTTGCAGGGTGGGGTGAGCCATTAGGTACTCATCATCATTAAACCCGTCGCGCAATCAATAATACTATGATATATAGGTCATTATAGGTATACACTACGTAATGCAGATACCTCTAGGTATTCAGGTCTAGAAATGGATGATAGTCGTTTAATGATAACGATGATCGTTGATCTGTCGTTGGTTGATTTATTAATGATACCTACCTAGTTACCATTTTTGCCATTTATGTGATTTGTATGTAATATGTAATATGATAAACAAATAAACA…
>TCONS_00000750-[NW_011952011.1]-[+]-[o]-[3015]-[2]-novel
TATACATTTTATCAGCTGATAATACCAACTTTTTATATGAATACTGAAGGCCAAGCGCGGGGCGCAAGACGAGGCCTTCTGGAATTGTATTGATATTAGAACCCCACCGTAACTGATGTTTTATCGAATTAGGAGTAGGTTTTCTATGCAATTCGAATGACAAGACTGCTCATGTTTACTTTAAGCCAATCTCACAGGGATAGCATTTTTATAAGTATTTATCCAGTAATGCGGAGTGCTGAAAGCTAATAAATTGGCTTTTTTTATTAATATATGAATTATAATGATTTGGTTGATAATAGTGAGCAAATATCAATGCTTTTTTTTAGGTTTAAGTACTTCATTTTTACTATTTTTCATAATACAAACCTGTGTCAAAAATATCTTGTCTTGTGCACG…
>TCONS_00000751-[NW_011952011.1]-[+]-[o]-[3019]-[2]-novel
TATACATTTTATCAGCTGATAATACCAACTTTTTATATGAATACTGAAGGCCAAGCGCGGGGCGCAAGACGAGGCCTTCTGGAATTGTATTGATATTAGAACCCCACCGTAACTGATGTTTTATCGAATTAGGAGTAGGTTTTCTATGCAATTCGAATGACAAGACTGCTCATGTTTACTTTAAGCCAATCTCACAGGGATAGCATTTTTATAAGTATTTATCCAGTAATGCGGAGTGCTGAAAGCTAATAAATTGGCTTTTTTTATTAATATATGAATTATAATGATTTGGTTGATAATAGTGAGCAAATATCAATGCTTTTTTTTAGGTTTAAGTACTTCATTTTTACTATTTTTCATAATACAAACCTGTGTCAAAAATATCTTGTCTTGTGCACG…
>TCONS_00000754-[NW_011952011.1]-[+]-[u]-[737]-[2]-novel
TGGAAAGCCACGACCAGACCTAATTTAAATCAAAGGCTGGTTAAGTACCAACACCTGAAAGAAGTTTCATGAACATTGAAAGAGGATTACAGGTGTCAGTAAGAAGAAGAATGCTGAAATCTGGGGAAAAAATACATATTTCACAATAATATTTCGACTTAGGCCGCTAAATACCTATTTACCTGAAATGTGTATTTTTTGTTCCGGAATTCAGCATTCATCTTCTTACAGGAACCTGTAATCCTCTTTCAATGTTGATGAAACTTTTTTCAGATGTTGGTTATTAACCAACCTTTGATTTAAACTAGGTCTGGTCGTGGCTTTCCAACTGCTTCTAGGGGATTCATGAGGATTTCCACCTAAAATCTCAATAAACTTTGGGAAATGTCTATTTTTTCC…
>TCONS_00000776-[NW_011952011.1]-[+]-[i]-[2101]-[2]-novel
GTCGGCCCAGAGCTACATCTCCGCAGTATACGACGACAGCGTGGCCGCGCGCGACGGCCGTCTGCGCCCCGGTGACGTCATACTACAGGTTAATGATGAGAACGTCACATCCATGAAGACGCCCGAGGTCATCGACCTGCTCCGCATCCTACGAGGTTCTATCTGCATCACCGTGCTACGACCCCCTAACTCACAGTAAAATAAACCATATGCCTTGTGAATAAGCTCTAAAGCTACTGTAACAAGAAGTATTTTTTAAATATTTAATTTCATGTACCTGTGCAGCAAATTATCGTGGCTTCGGTCAAAGATGGCACAAAATACTAAAGTTTATTCCATCATCAACAATACAGGATAGTATATTTTTTGCCAGCAAATGTATAGTATCAAAAACATATT…
>TCONS_00000795-[NW_011952011.1]-[+]-[u]-[217]-[2]-novel
CAATGCATAGCGCTATCATTTCACTAGCCGTAATCAGTGTCGCTCTTGCGGCGTCGGTGCCCGCGCCAGCGCAGCAGCGAATAGTCGGCGGCCGACCCACCACAGTCGACAAGTACCCGTTTGCTGGGAACATTCAGAGTGATTTATTCGGCGTAGTTACCAGTTCCGTATGTGGTGGCAGCTTGATCAGTGCCACCGCTGTACTGACCGCTGCTCA
>TCONS_00000885-[NW_011952011.1]-[+]-[u]-[2066]-[2]-novel
TGTTGTGTACGGGCCCTATGACGTTTTTCTTCTCTACGTATAGCCGTATTTTCCGCTCATGATTCGAAAAGCGAAGTATTTTGCGCGCATGCGGTCTTGCGGAGGAAGTTTGTTCTTAACTTACTGACACATTTATGCCTAATGGTGTGTCTTCGAAACTCATGATAATAAAAGCCCTAGGCTTGGTGATTTAGCGCAGTTAATACAATTCGATTTCTATTAAGTATTGTGGTTAAAATATTTGCCATCCTGATCCTTATTCGGATTTTAAATAAATTCAGTATTGCTATAAATTTTGGGGAGGGTATGAACATTTTATAATATTTGGGCGGGTTGCTAAGCTTGAGATTTAAAAGTAATAATTCGAAATTTGTAAAATAAAACGTCTCTATTTTCTCA…
>TCONS_00000910-[NW_011952011.1]-[+]-[u]-[260]-[2]-novel
CATCGGCGGTGTCAAGTTGGCAACATCGCCAGAATACGTGGCCCGTGTATTTTCTGTGTGAATTTCGTATCTTGTTTATATTTTTTATTGCAATTATTCACATATTAATAGCCCAAAAACCGTGAACAAGTTGCTAGTACAAGATGATGAATCCACAGTTCATGCCTCCCGGGCAAAACAACAATGCACCAACCAACCCACTTGGTTACCCTCCATCATCACAAGATATCAATGGTCACCAAAACCCTAACATGTATAGC
>TCONS_00001072-[NW_011952011.1]-[-]-[u]-[767]-[2]-novel
TAAATACACTAGAAAAATGCACAACTTAGCCAATGTTTACGCAAACTCAATGTCACGCGAACCGGTTGTTGATCATTAATAAACCGGCGCGGGCGCAGGCCATACTACGAAGAAGGAAAATTTACATTCTGTACAACTCTTTGTCCTAAGGAGACGTGTTTCTGAACCTAAATGTGCTTTAGGAAGTGAATATCTAAAGTATACACAATGTTTACCAGACCTTTAATAGTTGGTCAATAAATTCCTAATAGTGACGATAAAAATATTTCTTAATAGACATCGCATCGTGTGTCTGTTTAAATATTAGTGTATTTTTAAAATGTGAGTGGCGTAGTTAAAGCCACGCACCGCAAGCAGCAGCAGTGCACGACAGTGCTGCAACTTCGGCCAACGCGCTGC…
>TCONS_00001115-[NW_011952011.1]-[-]-[u]-[402]-[3]-novel
ATCGATAAATTAAATATAAAAAAGAATCGACTAGAAACCTATACTGGCAACTCTAAAATACAAATCGTTCCTTTCATTTGGAAAATGTCGCACAGTGCGCTGTGTTTTTAAATCGTCATTTATTAATGTAATCTCTTGACTGAGAGATACATTGATCAGTTGAAGTTTTAACAACACCTTCTTAAAACATGCGTGCCAAGTGGCGTAAGAAGCGTATGCGAAGGCTAAAGCGTAAAAGGAGGAAGATGCGTGCGAGGTCCAAATAAACTAATTGGTACTCAAGTGGAAAAGAACATGTTTCTGATTGGTAGCTTGTGTATCAAATAAAAAATACAAAAAATGCATTTGTATCTTTTTTACCACATCTCATTGTTAAGTTGCATTCGTCCCCAGTAGGGA…
>TCONS_00001170-[NW_011952011.1]-[-]-[u]-[2023]-[3]-novel
AAAGAAAGAAAGAAAGAAAAACTTTATTTGGCTTAGACAGCAATATTAATTTACAAAGAAAGATGGAATGAAATATAAATATAGGTACTTAATCTAATCAATCTAAATATATATAAGTATATAAATCTAATAATGAGAAAAAAAATATATAAGATTATAGGCAATAAATAATATGCTGTCGTCGTCAAAACGGTGTCCACTCAGCTACTGCAGCGCCTTTGGTTGGTTTAAAGGACACTGCGCTGGTTTTCAGTGGAAGCCTTATAGTGACGCACTACGCGTAGGTAGTTAATAAAAATCAAACGAAAACACGGGGGAAACAAAAACAAAGTGAAGTGCGCGAGCGACGACATGGCGGAGCGCGTTCGCCCTGAAATCTACTTTCAGGCAGGAGCGGCA…
>TCONS_00001205-[NW_011952011.1]-[-]-[u]-[616]-[2]-novel
AAATTGACAAGTGGAGGGACTGTCACGCTTTGATCCTAATTTTTGACAAAAAACCAAATTTTGTGTAAAAAATGAATTAAGAAAAATAGTTGTGAAATTATGTGTAATTCAAAATTGACACCGAAATTTCGTAAGCTATAAAGGCTTGCCTCGGTGTCCTTACGATTACGATTGAGGATTGGACTGACAAAATACAAGAGCGGAACCCTCGGGACTCTGGTTTCCCGATCGTAGTCAAAAAGAGAAAAAATAACAGACCAAACCAACATGATTTGTATGTCCATGTGTACGATGATTGCTGCGGCTTCGGTACTGGCGTGTTTCCCCGTCATCAACAAACACTTGAAGCTACAAAAGATATTGAATTGTCTGAAGGGCAAATCGTAGTTTCACCGATAC…
>TCONS_00001427-[NW_011952012.1]-[+]-[u]-[321]-[2]-novel
GAAAAAAATAAGTAGGTTACTGTAAGGTAATATCAATCTTATGGCCTTGAGTTAAGCAAGCCTATTTAATTGAATTTCTCTGAAAAATATGCTTGGTCTCACTTTTGATTTGGACCTTGTGTCGCACAGTTTTGCGCAAACATTGATAAAATTGACATGGATTTTATAAAAATTGCTTTGGTTCCAATAACACTGACTGTGGGATTGACGTATTTAAATGTTAAAAGAAATGCGTACACCAAGAAGGGGGTGCAGCGCGCGCGCAGACGCAGAGAGGAGGAGGAGAACCGGAGCCCGCTGAGCGACAAGCCGCTCGGGAGG
>TCONS_00001494-[NW_011952012.1]-[+]-[x]-[425]-[2]-novel
GGGTAGGTGGTGTGGGAGGCGGCCGGCGGCAGCGCGAGCAGAGCGAGTGGCAGCAGCAGCGACACTCGCCGGGCGGCCGCCATGGCGCGCCCGCATCCGCGCCCGCCCGCCCGTCGTGAAAGCGTTAAATCCGGGCTGCCGTCAGCACTGCAAACAAGAGGCGCTTAACTGTCCGCTAATTTCCCACAACTCCTTGACTCTACACGCATAATAAACAAAGCACACGCACTGGGTCCGGCGTATCGCGAAGCACACGATAGCTCTAATCGGACGACTAAACAGCCACTTAATAATTCCATATGAGAGTGCCGGCGAGCGCGGGGCGGGCGGGTGTCGGAGCTTTCAGTGAGTGACTGAAGCCTGTAGGAGCGAGCGAGGGCGGTCCGGGCCGTGTGGACA…
>TCONS_00001495-[NW_011952012.1]-[+]-[x]-[453]-[3]-novel
GGGTAGGTGGTGTGGGAGGCGGCCGGCGGCAGCGCGAGCAGAGCGAGTGGCAGCAGCAGCGACACTCGCCGGGCGGCCGCCATGGCGCGCCCGCATCCGCGCCCGCCCGCCCTGAAGAAGAAATCAAATCATGACTGCATGTCGTGAAAGCGTTAAATCCGGGCTGCCGTCAGCACTGCAAACAAGAGGCGCTTAACTGTCCGCTAATTTCCCACAACTCCTTGACTCTACACGCATAATAAACAAAGCACACGCACTGGGTCCGGCGTATCGCGAAGCACACGATAGCTCTAATCGGACGACTAAACAGCCACTTAATAATTCCATATGAGAGTGCCGGCGAGCGCGGGGCGGGCGGGTGTCGGAGCTTTCAGTGAGTGACTGAAGCCTGTAGGAGCG…
>TCONS_00001521-[NW_011952012.1]-[+]-[u]-[1505]-[2]-novel
TATATATTAGATTACATAAGACGTACCTATCCATTATAGCGATGTAGTACCTAGCACAGAGTACATCTACTAACAATTTATCTACGTCAGTCAGAAACCTATTTACGTAAATAGTGTTATCGTGTGATACTTACAATAGTATGGCTCTTGTTAAAATAGTCAAACAAGCTTACAAATTCCACAAGAATAGCATCAATTTTAGCGTTGCATTTCCATTACAATGCCTCGTAATTATCAAGTTGATAAATAATGGATATTTTGCTTAATTTTAATTACTTCTACCACCCCCCTATGTTGTTCAGTAAAATATTAAACGCTCTGGATCACTCTGGTGAAATATCAAAGGTATCTTAATCAAAGTTATCGCAATTCGTCAACCGAACCGGACCGACATGGATC…
>TCONS_00001685-[NW_011952012.1]-[-]-[u]-[2481]-[3]-novel
AATATCTTGAACGCGGCGGGGTAAAGCATTCCGAGGATGACATGTGTCAGCTGTCATTAACTGTGCAGAGATTGACGTCTAGTTTGAATTAACTTGGAATTAACCGTTTCCGTTTCTTCCAAGGCATCCGAATCCGAAGTGTTCATGAACTCCTCATTCTCCTCCTTCTCTGTATCCAATGCTTCTCCTATATCAGCTACAAGAGCTAGTCTCTGTATGTTAAATTTGGGACATCTCATAACGATATGGGTCATGTCTGCCCCATCAACTTCACAGTAAGTGCATTGGTTGTTGTCAATTATCTTCATGCGATGTAAATGGGCAGGCGTTTATTAATTTTCCAGGTAGTTTCAACGAATGAAGAACCTTTGCCATTTGATGGAGATTGACATTGTCATA…
>TCONS_00001745-[NW_011952012.1]-[-]-[i]-[220]-[2]-novel
CTAGTCTAGTCTAAAACATAGTTTAATTCGTTCACCCTTGGACCACAGATTAGATAAAGTAAGGTGTATTTATAGTAGGTAATGCGTAAAAAAGTGCTCATTAAAAATAATTATTCTGTATCTTTTCAAAGGTCAACGGAATATTGTTGTAAGGTTAAATTAGATTATTTAAATGTTTTGTTGAGTGAATTGTAGTAGGGTTTGTAAGTAATTTAACAAA
>TCONS_00001919-[NW_011952013.1]-[+]-[u]-[666]-[2]-novel
TCTTTATTCTTACATCTTGTTGGACGATCTGTTTGTAACAATCGTCGTTGTTGTCCCTTGGATTCGACTTAGAACCAATCACTTTCAATCTAACTATCATCAGAGTAACTGCCACAACTAGTGACATTAGATTAGTTAGTTTAGGGCCTCCGCTGCGTTGCTGTTTTCTATTGTTTTTAGCAACTGGTCAACTCAACGGAGGCCCTAACGGTTACCTGTAGCGTGGACTACGCACTTGTTTCGATTAATGTTTAGTTTAAATTGTTGTTTTGATGTTAACGTAGTTTAAAAGTCACTTGTGAGATAAGTCGTGCGGATTGGATGATGTATCTTAAACGGTTCAGTGTTGGGTGAATGAGTTTCTTTTCACAACTATAATAGTTCAATGTCTACCGCACT…
>TCONS_00001952-[NW_011952013.1]-[+]-[u]-[808]-[2]-novel
GTTGTTCATGACTTTTGATAGATTTTCTTACATGTCATTCATACATTCTCCATGATGTTGAAATGTTCTTCAATGGTAAGTGCTACATAACAGTCATAACACACTAGGTAGCATGGTAGCATCAATTTGAACGGGTTCTATATTTTTGTTATTGTCAGTCACGTAGGCAAGTGAGCGAGAAGCACGATGCTAGAGAGAGCTGGAGATGTTTAAAGGAGCACAATCTATTGCTTGAAAGAGACAGAAGGATGGCGTGACAACAAAGATGGCGGCGCCGGTTGCCGGTCGAACCGGTTGGCTGGCCCACACCACGTGCGTGAGTTTTGAAGCAGCACCCATATCTTGTTTGTCAACAAACGTTCTCTGAAGGTCATTCCTTGGAGGGTTAGGACGGGAGAC…
>TCONS_00002125-[NW_011952013.1]-[-]-[u]-[795]-[2]-novel
GGCTTTCAACGATCTCATATTTGAGAAGGGAATAGTGTGACTTTGGATCTCAACTCAAATATTTTGCATTAATGGGTTATTATTGATTTGCATAAATCACAAAGACATTGAGGAGGAACTTATAAATGTCACTCAAATGCGCCGATCGTTCTAAGAAACTACTGGGAGACATCTAAAGCATTTGGTGAGCTTCTATAAGGGGGCTATCAAATGAGTTATTCATTAGGCTAAAAATACAAGCCTCTTGAATAATGATACTTTTGTCGCCTTCGCGGGAGTGCTGGTTTGGTCGGACGATATTAATCTGCAGTGGAGGATTCGAAATTGTTCCGTGTTCGAGGTAGCGAAGGGCACAACGACTGTTATCTCGAATACTTTGTTTACACTTATCACTGGTTA…
>TCONS_00002172-[NW_011952013.1]-[-]-[u]-[987]-[2]-novel
TAATTTTATAGTTATACTTAGATTATCTCTCTGTGTACTCTCGAAAGAAAAACTTTGTCAACATTTACATAAAAATAGTACCTATAACGAATCGTTGTTGTAAATATTTAAATTGTAATATGTTTATTTACAGATACCAACAACAATCAGAGCTATGAGATATCAGTATGAGGCAGGCAGGAGCAGTCACTGATGTCAAAATACTACTTTAGTACTTTACAACATTTAGATCTACCTACTTATGAGTGATAAATAAAACGAACACTATAATTTAGATATTTTCTACAAAGGGTGAGAACATTCTGTGTCGACCCGTCGTCGTCGGATCTGCAATACAACTATAACTAATAGATGTATTTAGACATTATATCCTGGAGGTGAATGGATAGCCAGCAGTAG…
>TCONS_00002177-[NW_011952013.1]-[-]-[o]-[366]-[2]-novel
CTAGATGTTAATATTGATGCCATCCATTTCGCCACCACCACATGGCGATGTCAACCGATAGTCACAGTTGTTAACCACCGAGTTCTTCGGGCTACAAACACACCGCCGTCTTCAATAGGCCAATGTCATGGACAATTAAAGTAATCTAGTAAACTAGAATAGCACTTATTGCAATGATTTAGCTTGTATACCCTGTAATAGTATATCCACAGGCACAGCTTGCCATGGTGCGTGATGAAACCCATTTAAATGGCGATTGTTGCAAACAGGTAGCAATTTGCAAGGACGACAAACAATTAAATAAATTATTAAGATCCACATTAACTAGGCTACTCAGATATAAATCATTTGAAAGATCGATCGTAG
>TCONS_00002188-[NW_011952013.1]-[-]-[o]-[352]-[2]-novel
CCGCGTGTCAGTGCGCGCGGCGGGCGTGGGCGCGCTGCTGTACGCCGGCTACAAGCTGTGGCCGCGCCGCCTGCTGCCCTGATGCCGCGATTTCCTACGCGATTCTTCATCAAGCTCCATGGCCTACGTCGCTCTGTCGGTGTCAGCCACCGGCCTCCGCCCGATACTGAGGTAGCGTTCTATCTAGGTCTATGTCTCTCTTCTATCTTATCTATTACCCGTATATTATATACTCTTTGATTGGTGCATATAAAAAGTTACATATACATGTTTGACACATGTTTTCAATCACTTAATATTATAGAAGTAACTTTAGAGTTTTATTCTAATAATCTTGTTAAATTATCTGTAA
>TCONS_00002189-[NW_011952013.1]-[-]-[o]-[351]-[2]-novel
CGCGTGGCAGTGCGCGCGGCGTGCGTGGGCGCGCTGCTGTACGCCGGCTACAAGCTGTGGCCGCGCCGCCTGCTGCCCTGATGCCGCGATTTCCTACGCGATTCTTCATCAAGCTCCATGGCCTACGTCGCTCTGTCGGTGTCAGCCACCGGCCTCCGCCCGATACTGAGGTAGCGTTCTATCTAGGTCTATGTCTCTCTTCTATCTTATCTATTACCCGTATATTATATACTCTTTGATTGGTGCATATAAAAAGTTACATATACATGTTTGACACATGTTTTCAATCACTTAATATTATAGAAGTAACTTTAGAGTTTTATTCTAATAATCTTGTTAAATTATCTGTAA
>TCONS_00002325-[NW_011952014.1]-[+]-[u]-[2619]-[2]-novel
ATTAAATAATTAATTAATCATGCATCAACATTACAATAATGATATGGTAATAATAATATTCTATTAAGTAAATAATTATTCAATATTCATGGAAATGAATAGTAATGTAAAAGTTCATGCATTCAGTCCGTCCCTTGGACGTAGGCCTCCTCCAACCGTTTCCACGCCTCTCTGTCTCTAGCCGTTCTCATCCGCAGGGGACCGGCTAACTTTTTTTTTTTGATCCACAGGGGACCGGCTACCTTTTTTATGTCGTCATCCCATCTTTGGTAAGGTCTTCCTTTTTTTCGTTTTTGGTCTCTAGGGTACCAAACTGTTACCATTTGTGTCCACTTTTCCTGATTACCTCTTATCATGTGTCCAGTCCATCTCCATTTTTGGGTCTTAATTTTAGTTGTT…
>TCONS_00002432-[NW_011952014.1]-[-]-[u]-[535]-[2]-novel
TGCGGGGCGTGAGAAAGGGACGGGTGCGTTCGCGAGGGCCGTCTAAGTGTTTCGGATTGGGTGAAAAAGTGTTTCGGGGTCCGCCCTTCGTTGTCGCGCGGCCGGCGGCGCGGGGCGGCGGCGGCCAGGCGGGCGGCCCAGTCATGCTGCGTCGCTCAGCGGAACCACAGGACACATACCGCGCGCCGACACACAACAACAAAAAAACTAATCGTGACACCAAAACAAACAAAAAACTGATGCTGTGTCTAACCAGCCTACGTGACTATCCAACTGAAACGTTATAACGAAACGTGATCTGTGATTTTTATTTTTATGAAATTTTTCATGCGGATACTTTTTTTCGTTCCTGAAAATTTTGCTTTGTTTTTGGTTGAATTTCGGTTGTTGTAGTTAACG…
>TCONS_00002480-[NW_011952014.1]-[-]-[i]-[304]-[2]-novel
GCGGCCGTGTGTCGGCGCTGGTCCCCGCGAGCACTCGTCCGCTCTGTCCGCGCCCCGAGCACAGCCCGAGCTGCCCCGCGCCTCGCGAGTGCGTGTGTGTGTCGGCCCGAGTGGCCGCCGGGGTCAGCGACTGACCGTGGCGGGATGTAAAGAAGCCGCGACTGTGAATCCATGTGCGCATCACGGTAAGAGCGGGCGCGCGCGGGCGACATGGCCGCGCCGGCCAGCTGATAGCATGCGGGCGGCGGCGCGCCCCTCCGCCCCTCCGTAGCCCCCGACCGCACCACGACCGCCCACTACACGG
>TCONS_00002676-[NW_011952014.1]-[-]-[u]-[512]-[2]-novel
CTCAGATTTCATTGGATTCTCTTATCACGATGTTTCATTATGATTTTGTTAATAGTAATAAGTAAAGTAAACTATATTTATTACATTAAAAACTTATTTTTAACACCAGTTACATCTAGTTATCACCAGTTGACGCAATTTGCGTGTTTGCTCAAAGAATTATTTCACTAATTTGTTTAATTCCTCTACAAATATTGAAATCGCTTTAAGAGGAGCGGTTTTTTGGATGTTTTTTTCAAAACGTGTCTAGATTCGGTGTCGTCCTAATCTAACTGTCTGTGTTTAATTTATTTGCGTCTTGCTAAAGAAGTTTCATCTGGTTATATTTCACGTAGTTACATAAGTGCCCCCCAACTCGAGGTTCCGGTCTCGGTAGCCAGTACAACGTCCCAAAAAGTG…
>TCONS_00002677-[NW_011952014.1]-[-]-[u]-[263]-[2]-novel
ATCTGATTCAGGCAGCGCCAGTTGTGTTCAGTGAAACTGAAAAAAATAATTGAATAAAGTTATAGTGTCATTTGAAGGAATAAGAAGAAAACCTGTGCCCCCCAACTCGAGGTTCCGGTCTCGGTAGCCAGTACAACGTCCCAAAAAGTGTCGTTTAAGGACAGAACTCTGTTCCCGAATGGAATCACATGAGAAGCGCGCAGCCGGTCGCGGCATGACCTTGGAAGTGATGCACGGAGCCACCTTGAATGGTCAGTATGATG
>TCONS_00002679-[NW_011952014.1]-[-]-[u]-[513]-[2]-novel
TATTTGCTAAAAATACAAGTTTTAATAATGTCTAGGGTCAAATAAAAAAGTATCTTGCCAGTTCACAAAACTTCTTGAGTCGGTTAAAAATACGGAGGAGGCATATTGTTCCAGCTTTTGCACGCCTCATAATTGAAATCACCTCTAAAGCAGCTTGAAACATATTTTCTAACATACCTCATACTTTAACAATAACTAGGAGAAATGTATTTTATAAGTACCACCTTCGTATGTATAATAATATTTATAGTTTAGCCCAAATAGATGTATTTTGAATACGACATACACGATACAACAAAGTTATAGGTTAAGATTAAAACTATACATAAGAGATTAGCGTTGCATTTGATATCACCCTTAATCTTTTAATTGTCAGAATTTATAGCACTCCCTCACACT…
>TCONS_00002696-[NW_011952014.1]-[-]-[i]-[545]-[2]-novel
TGCACAGATCACCCCCAATAGATTCCGCCTACAAGGCAAGCGACGCGCACCACGCATTAGCTCAATAAGTATAATAAAGAAACAAAGCTTGACAGCGCTCCTTTAGTTCTGACCAAGATTCAGACCCGCGCGTAGTGTGGAATAATAAACTGTTAAAAATCTTTTCCAACGAAAACATATGACATTTTAATGCCGTTTTGTGGTGTAAAGTGGTGTGGGAAGTCTTCTAAGACTTCAAACTTCCAAAAAGATGGAATTACTTTCCACCGGTTTCCGCAATGCCCTGAAAGAAAAAGCAAATGGATAGATGCAGCACATCGTGGCGACCTTTGGTGACCAAATTAATCCATTTTAAAAATCAATAGTAATGCTATTTCTTCGCGTGTACTGATTATTGCT…
>TCONS_00002710-[NW_011952014.1]-[-]-[i]-[357]-[3]-novel
ATAAACAAAATAATAATGAAATTCAGAACTCCACATTCTTTAAAAACAAGATCGACCAGTTTTTTTGTTGATTCTACATTCAAATGGTTTTATTTGGCAAAAAGATGGCGTTTAGTTAGATGGCGATTTTGGTCTTTAGACGATGAGAATATCAGATGGTGAACAAACTATTAACCCAAAGACAATCTGTGATGTGATTTGTTGAAGTGATAAATAAGTGATTGATTGTGAAGAAATTGTATAGAACTGTATCACCTGTTGCAGATATTTGAAACATGGAGTGTTATAAAATCAGAATGATTGACCGGGGAGGGTATGCAGAGGAGGGCGCCGCCGGTGCCTCCCACTAAAAGCGGG
>TCONS_00002711-[NW_011952014.1]-[-]-[i]-[666]-[3]-novel
TGTAAGTAATAAACAAAATAATAATGAAATTCAGAACTCCACATTCTTTAAAAACAAGATCGACCAGTTTTTTTGTTGATTCTACATTCAAATGGTTTTATTTGGCAAAAAGATGGCGTTTAGTTAGATGGCGATTTTGGTCTTTAGACGATGAGAATATCAGGTTGCAAATAAATATGCCTGTGTCTTCCGACTAGTCCCTAGTCAAAAATACATCTATCAAATCTGTAACTGCGGGTTCTTCGATAGTTGAGGTAGAAGGCAAAATTTAGATTATGACATACAAATTTTAACCTCTAGTGTTAAAAACTTTGCCAATGGTTGTTAATGTCGTCGTATTTAGCAAGAGCGGAACTAATGCAAGCTAGAGCTAGCGTAACATCCTTGAAACCTCAAATT…
>TCONS_00002712-[NW_011952014.1]-[-]-[i]-[674]-[3]-novel
AGGTTGAGTATGTAAGTAATAAACAAAATAATAATGAAATTCAGAACTCCACATTCTTTAAAAACAAGATCGACCAGTTTTTTTGTTGATTCTACATTCAAATGGTTTTATTTGGCAAAAAGATGGCGTTTAGTTAGATGGCGATTTTGGTCTTTAGACGATGAGAATATCAGGTTGCAAATAAATATGCCTGTGTCTTCCGACTAGTCCCTAGTCAAAAATACATCTATCAAATCTGTAACTGCGGGTTCTTCGATAGTTGAGGTAGAAGGCAAAATTTAGATTATGACATACAAATTTTAACCTCTAGTGTTAAAAACTTTGCCAATGGTTGTTAATGTCGTCGTATTTAGCAAGAGCGGAACTAATGCAAGCTAGAGCTAGCGTAACATCCTTGAA…
>TCONS_00002840-[NW_011952015.1]-[+]-[u]-[2792]-[2]-novel
GTGCGAGGGAGCGCTGTGCGTGCGAGCAGGATGGATAGCTCGCTGTCCGCAACAGTCTCCCCCCGGCGTATATGAAATGAGCCTTCTTTGGAGGACAGCGAGGAATTCATGTGGAGGAATTCTGGGAAGACGTCGGGGTCCGCATCGTTGGTGCGGATGTCGGCGGTGTGGGTAGCCCTTCTGGATTGACGACCGGTGCGGGCGTCAATGGGCTCGATGAAGCTTCCGCTTGTGGCTTGTTGAAGCGTGTAATGCAGCCGCGTCGAGGCCACCTCGGTGGCGGTATCTGCACCATGGCTGGACTGCTGGTTGCAGTCGGCGGAAGTCCGGGAATGGCCGCGGTTGTAGCGGAGACCCCGCGCTGGCTTAGAGCAGCGGGGTAGCATGACGGGGAGCCGC…
>TCONS_00003017-[NW_011952015.1]-[-]-[u]-[359]-[2]-novel
TACTGCCGGAGCCGGATTTTATGCAAAAACTGTCGGAAGGGGTTGGTTAGGCGGTACATGCTCGGCTCGTGGAGCTGGAGGAGCGTCGGCTCCACCAGACGGATCGTCGCATCGACGTTGAGGAGCGTCGGCTGGCTGTGGAGACGCAACAACTCGCCGTGGAGGAGCGACGACTCGCTTTTGAGCAGGAACTAGGAACGCCAACTCGCCCCCTAAAACATGATATAATATACTTACTGTGATTTTTATTATTTAATTGTAATATTGCTATAATATACTGTGATTTTTATGTAGATCCATGGTAAATTATTATAATGACTGTTTAGATAATAAATGCAACAAATTAATACATACTTAAC
>TCONS_00003049-[NW_011952015.1]-[-]-[u]-[430]-[3]-novel
CGCGGTGTTATCGCTGCTAGTGCGTTTACCTACAGGCGGCACGGGGCGCGCGCCGCCGCTGGGCGGGCTGGCAGTGGCGTCGGCGCTGGTGACCCTCGGCCAGCACGCGCACAAGCACGCCAAGCCGATACGACACTGAGATACAAAAGTGGCGGCAGTGTAAATAGGAACTCTTATAATATGATGTACGTACACAATGTATATTGTATTGTATATAGACTGTGGTTCGCGTATTGCTCAACACTGGTCGCCTGTCGGCGTACATTAATACTCACGTATGTTCATTTGTAACGTTATTTAATAAATGGAACTCGTTCTAAGGGTGAAAATTGATGTCCGACGACATGAGGTGGCAGCACACGACATGTAGTTTTTAGGTACTTGTTTCTACAGGGTGTT…
>TCONS_00003261-[NW_011952016.1]-[+]-[u]-[540]-[2]-novel
CTGTGATTTGGTTAGCCGACTAAATGAAAACTTCATTTCACTTCAAACTACGACTACTGCATTTATCAAATCTTTAATTTGCCGCATTATTTAGAAAAATGGCGATACTGGAAGCTATTGTCAAATGATTGTCAAAACAAACTGCAAGGAACCATCTAAAACAGAGATTGATTTTGGTGTGTGTTTTTTTATAATTACCTGAATCCTGTGTTTTAATTGTTCATTATATCTAAGGATGGAGCCTTTAAGAATAGTCTCAGATCGACAAATGGACATTTTGTTGGAGTTCGTTGAAAGACATAAAGAGCTTGCTGTTGGCCGGTACCCTCCCGGCCCACTAGGCATACAATCAGCACGTTGGCTATAGGACAGTGCAGCATTACAATTATATGAATTATA…
>TCONS_00003280-[NW_011952016.1]-[+]-[x]-[1207]-[2]-novel
ATTTAAAAGCCATTTTCAACACCCTCCTATTAGGCATTTTCATCGTGTCTGTCCATGTTTATGACCTGTATGTGAGTGTTATAGATGTTACTTTTACGTTTTGAAACAGCCTTAATTTAGCACAAGTTCCTTCGCAGGTCATCACCACGGCATACTCATACCTGGCATTTCTGGAGACTATGATGACACAAAACTGAACGTGGAGGTGCTAACCTTAAGCCCCAGTTTTACCATATTCTGTTAGATCATAACAAAGCATTAGCTGTCGACTTTTGACACATCTGTCAAGAATTTAATATAGAGATGACAACATAATAATAATTGATGATATTACAATGTAACAGGGGTGTTAATGATCTAACAGACTATGGTGAAACTAGGCATAAAACTGTAAAGAAA…
>TCONS_00003281-[NW_011952016.1]-[+]-[u]-[205]-[2]-novel
CACGGCGAGGGGTCGTTGTGTTTTCCCGCGCGATTCCGTGCAAACTTCGCGCGCTTTCAAACTTTGTTTCTGTGATCATGATTCGATTTCCGAACAGTTTGTTTTTTTGTTGTGTGTGAGTTTGGAACAGTTGGCGGGGAGCGGTGTCGGTGCAGTTTTGGCTGAGTTTTGAGATCATTGGGGCCACCATAGCTGATATTTCATA
>TCONS_00003306-[NW_011952016.1]-[-]-[u]-[377]-[2]-novel
TAGCCGGTCGCTGCGCGCGCCGCCCGTGCCACCAACACACACACACACACAGTAACAACAACACCGCGATATACAAATCGACAGTTCAACACAAAACAACCCTGTTCTTTCCCACAAGTGTTTCAAATACTGGTTAGTGATGGGTTTTAGGAACCCGAAACGAGTGTATCTGTTGATGTGAATCGTGGACTGTGTGGTTCCTGGAAATATTGTGGTTGTGATGTGTTAATTACTACACGCATGAACCATCCAGGTGAACAGTGGAGCTCGGAGTGCCTGGGATGTGAGCAGTAGGAGGGCATATGGGGCAATGCGTGTCGCGGGGTCACCCCGGCTCCTACGCCTTCTCCCGCCCCTACGACTCCGCCAGTCTAGGC
>TCONS_00003605-[NW_011952017.1]-[+]-[u]-[225]-[2]-novel
CACGCGATGGCGACCACCGCCCGGGCGCGGCGAGGCTGGCAAAGCATTTATTATCCATTAAATATTCGGTAACTGTAGGGTAACTAGACTAGCCTGCACTAGGGCTACGTAGCTGTAAGGGCACGCTGTAAGAGTGTCATATTCATTTTGCGTATGTTTAAGGTTGCTTACATATTTTACCGTGTTTTGTTTTGTATTTGTACACTCAGCGGGGCAGGGAGGGGG
>TCONS_00003615-[NW_011952017.1]-[+]-[u]-[1055]-[2]-novel
TTTAACTAATTATTGGACGATCTTTTGTTCCATATTATTTTAGTCATGTTTTGGTGCTCAATTTTACACATAGTTGATGTTAAACCTACCTATAGTACCTTTATTTAATCACTTTACTGTACTTATAATAATAAAGCATTATATTGAAGCAGTTGCCTACTTATTACTCCAACATCCTTTATTATTTGTTATTCCTAATAAATATACAGACATGTGCTTTTAAAATTTTGTTTTGAAACTGATGTACCTACTTACCTGTCTTAGTTATCTTACACTGTGATACCTACACATTTATTTGTTTTTAAAATGCATGCGATACACAAAACTAGGACTAGGGACATTTCTAACACAGTGCTGAGGAAAGAAATTTTGTAGAATAGAAACGCATGAAGCCATCAT…
>TCONS_00003618-[NW_011952017.1]-[+]-[o]-[352]-[2]-novel
CTGTGACGACGAGCGTCGAGTTCTGCAGAACCGCTCGAATTTTTGTTGCATCCACAAACAGAGTTTACGTTTTATCTTAAACATAAATCTAGTGATGATAAGACTGTGATAGCTTTATTGTAGAGATAGTGAAAGTGATTTGCCGTGATTCTGCAGGTCAATGATAGTGACGAAGCTATTCACGAGGATTGAAACATATGTGTGGCGGCCGCACGCGAATGTTACATAAGCAGACGTAGTGGCGGCATGTCGTGGACGAAGCGCGGGGGAGCGGGCGCGGCCCCGGGCCCCGCCGCGGCGCAGGTGAGCCAGGTTATGTACATACTACTGCAGACGTAAACAATGACGTGGA
>TCONS_00003619-[NW_011952017.1]-[+]-[o]-[358]-[2]-novel
CGACGAGCGTCGAGTTCTGCAGTTGGCCTATTCGAACCGCTCGAATTTTTGTTGCATCCACAAACAGAGTTTACGTTTTATCTTAAACATAAATCTAGTGATGATAAGACTGTGATAGCTTTATTGTAGAGATAGTGAAAGTGATTTGCCGTGATTCTGCAGGTCAATGATAGTGACGAAGCTATTCACGAGGATTGAAACATATGTGTGGCGGCCGCACGCGAATGTTACATAAGCAGACGTAGTGGCGGCATGTCGTGGACGAAGCGCGGGGGAGCGGGCGCGGCCCCGGGCCCCGCCGCGGCGCAGGTGAGCCAGGTTATGTACATACTACTGCAGACGTAAACAATGACGTGGA
>TCONS_00003639-[NW_011952017.1]-[+]-[u]-[612]-[2]-novel
GAAATATTTGACTTTTTCGCACACTCGTTAGCGCTGCTGTCGTTACTAGATTTATCTGAAAATGCATTTGAAATGGATAAAATTAATTATATTTAAAAAAAGACTGTGCTTTGAAGCTTTAGTATAGTGAAAAGTATTATAAAATGTGTAATAAGCTTATTGTGTTGTGTTTTTGTGATTGATGTAACAAACCTGTGTACGGCAAGATGGACGAATTGTCTAAGGGCATGACACAAACAGGAAGCGCCGCTATAACCGACAAAATTCAAGAAAACGATGATGCGGAGGCGTGCGTGTCGCGTCCTGCGCCCCGCCTAGCCCCCCGCCAGCCATGCTAGCGCTCGTAGAGCAGCTGCGGTCATACCTCAGCGGAGGATGTGAGTCGAGTGCGCATGCCAC…
>TCONS_00003759-[NW_011952017.1]-[-]-[u]-[208]-[2]-novel
ATTAATTATTTTGAATTATCAGAGTTACTGGGCGGGAAATAAAGAACCTATTTTAATATTTGCTATTTACAGTACAGTTTAATGTGCGTAAATTTATGTAGTCGACGATCTCTAATCGTTTTTTCCCCGGAATACACGGTAAATCCCGAATTTAATTATATTATTTAGGTTAAACGCTTTTAGTATTGTTGCATTTACTAAGGAAACG
>TCONS_00003808-[NW_011952017.1]-[-]-[u]-[525]-[2]-novel
AATTTATATTGTTTCAACACTTTCAACATCATTCGATTACAAACAGGGTGTAACTTATTTGAATTTAGTACTAAGTTTCATAAAAATAGGCAATATCACCAACTTTTTTTTCAGAAGGAATAAATTTATCATTTCACTCCCGGGCAATGAAAAATTTCCAGCAAAAATAATATTTTTATTCTGATTTCCTATTAAATGTTTTAAAAAATTGAGGATATTAGGGTCGACATTTTGTAAATGGAACAGTTTCTTTCCTCGTGAGTGTATAATTTAATAGTGAAGTTTAGTAAAGTGTGTCAGTGTTCCAGCTGAAAGTTTACCTGTGATGATGATAAGACAGTGTGGACCTCATTGAGACATAATCTGTGCGTGTTATCCAGTGGGTTATCCATGTTATCT…
>TCONS_00003836-[NW_011952017.1]-[-]-[u]-[568]-[4]-novel
CGTACACACGCTGAGCGAGACAGTGCGCCCCGCTTGGTACCTCCACGGAACTCTCGATCGTGCGAAAATCGAGACATAGAATCGATACTCTGTCGATTATAATTGTAACAGCACCGCACTAGTTTCCCGCGCGTTCTTTTTTCAAAATTAGAGAATGAACTTTGTTTTTTTCTCGCGTGTTGTGTTTCATGTTTAATGCCAGTTTAAAACTATTAATATTTTTCTCTTAATTAATTTAATGTGAAGTGGTGTAAAGATTACAGACTTGCTGCCTATTGTCAAAACAATGTATTGTTTAAGAATTTGAGAAGTTCACACGCTGATTCCGGCTGCAATTACTTGATAGACATCGAAATGCAACCCCAAAGATGAAGCTATAGCGTGTGAGAGCGATGTGCG…
>TCONS_00003885-[NW_011952017.1]-[-]-[u]-[406]-[3]-novel
GTTGTGATGTGAGGAGCTTGTGTTGTTGTTTATTTTATTTATAAATATTATTAAACAAACATGAAAGAAGTTACTGTTCTCATCTGTAGTATTTGCAATACTGCATTTAATGATAATGAAGAAGTAGTATTGCATATGGTCAACAATCATCAAAATGAACATAATATTGAACAAATCCTAAATAAAATACCTGCAGTTCCAATTCGAATGAAAGCATCTAAATCAAAAAGAAAAGCTTTGAGGATACCTAAGGAATATCAATGTACACATTCGATATGCAACTATAAAACTATTCATTATTCTACCTTTAAAAGACATTTGCTGACACATGAGAAAGTAAGTACATACTAGAGATATGAGAAGCACCTAATATTTGGCAACTTTTTGGTATTTCGCCTA…
>TCONS_00003888-[NW_011952017.1]-[-]-[o]-[1732]-[2]-novel
GGCTACAGCTGCACATGTAGCCGAGCAGGGGCATACGCTGTTGATCAAGAAGCAGCTTCTGAAGGCGACCTCCGCTCCCGAGTCCTCGTTCCAGAGCCGCCTGGCCGCCGAGCAGGATACGGTCGCCGCCTACTGGACCTCCGTGGAGGGGCAGGACACGCTGCAAGCGCACCTCAACAAGTAATCGACCAATCACAGACGCCGGTGGGAGTGGGTTTGAACCGTTCGACCAATGAATAGTTAGGTAGCACAGCGCGTGGACCAATAGGTGGCGTTTGGGGTTTATTTTCCACGGAACGAACGGTGTAAAAACTCACACTCCGCATTCAAGCAAGGTGAGTCTGAGGCACAGAGCACAGTGGCCGCAGAATAACGAACCTGGTGCCAAATAAAAAGGAG…
>TCONS_00004062-[NW_011952018.1]-[+]-[o]-[774]-[3]-novel
TGCCTATGCCAAACAAAATATAATTTACAAAAAAACAGTAGAGGGCGCGGAGAGCGGCAGCGAGCGCCCCCTGTCGCTGTACGCCCCGCCCCCGGCGCCCCCCGCGCCCGCCCCGCTCTCGCCCGCGCGCTGCTACGAGGAGCTGCGGCCCGCACTCGCGCGCGACATGCAGACCTACGTGCACTTCGAGGACGTGCTCAAGCCGCCGCCACCCGACTACCGGCGCAGCCCCGAGCGCGCGCGCCACCCGCACCTCGACCACCGCGCCGACCACCTCGACCACCACGCCGACCGGCTCGACCATCACTCCGACCACCTCGACCATCACACTGAACATCTCGACCACCACTCTGAACATCTCGATCACCACTCTGAACATATCGAGCATCACTCTGAACA…
>TCONS_00004073-[NW_011952018.1]-[+]-[u]-[449]-[2]-novel
CTGTGTTGTGATTGTCAAGTCAATATTGTCATGTCATTTTAAAAATAAATCTGTCAAATCATAAATCATTCATTCAAAAAGTTAAGCATTTTCGCTGATTTTTCGTAATGATTTGTTTTGGATTGTTTAAATGAATTAAATACTTTTCTACCACTGTAACTGATGATGTACGCTGGTTAATACAAAATTAACAGTCCATAAAATACTGTGCATAAAAACTATACCAGTTAAATGTCACTACATCTTAGGAATCATCAAACAAGCTACACCACCTATTTGTGAACAACGCAGACATGAATTGTGTTAATTATTCTTTATTATTAGTAGCAATATGTTTTTGTAACGTTATTGTTGGGGAAAGGCTTCATGAGCAAATATACTCTACAATTGAAGGCGGGG…
>TCONS_00004080-[NW_011952018.1]-[+]-[i]-[368]-[2]-novel
CTTTGGAAACCGAAGCTTAGTTCGATGGTTGCGGGTACGCCGTATTGTTTGGTTTCAGTACCAAAAACGGTTAAACTAAGTCATCTATTACTTTAATTTCAGTATACCAAGGGTACTTTTCCACCAGAGATATACTACTCTTCGTTGCATCGGATTTATTTCACATCATCGCAGCATACCTGCATAGCATGTCTCAGGTGGAAAGGCACCCTTATTCTTTATTAAATTATTGTTCATCGGCAACTCAAGGTAGGCAGGTTATAAAAAGGTAAAACTGCATAAGAATTTATTGTAAACGCATGCAGATTGAAAGCGATTTCCGTTTAATGAAGGCCTATGAAGTGTGTCTAAAAATCTAGCTATAAACT
>TCONS_00004117-[NW_011952018.1]-[+]-[u]-[296]-[2]-novel
CTCAGTCTCAGTCTCAGTTCAGTTTCGCTCCGACCGGCAGTGAGTACGGACGTGCGTTTTATCTGTCGATTCATTCCCCCAGTACCGGTAACCTAACAAGACCAAAAGGACGTTTGTTGTCGAAATTAATTGTAATTACCTGCATGTTTAATCTTACGAGTGAAGTTTAAATTATGTGTGTCAGTTAAGTGTTTTAATTGGTGTTTTTTTGTGATCTGACGTTAATTAGTGTTTACGGGACATCGAGCTGCAAGTAAAGGTAAATTTTAATAGAAGCATAGACAAGATAATAATAT
>TCONS_00004118-[NW_011952018.1]-[+]-[u]-[316]-[2]-novel
CTCAGTCTCAGTCTCAGTTCAGTTTCGCTCCGACCGGCAGTGAGTACGGACGTGCGTTTTATCTGTCGATTCATTCCCCCAGTACCGGTAACCTAACAAGACCAAAAGGACGTTTGTTGTCGAAATTAATTGTAATTACCTGCATGTTTAATCTTACGAGTGAAGTTTAAATTATGTGTGTCAGTTAAGTGTTTTAATTGGTGTTTTTTTGTGATCTGACGTTAATTAGTGTTTACGGGACATCGAGCTGCAAGTAAAGGTACTTATTTGTGGTTTTCTATATGAAAAGGAGGTTCTATTTCAACATACAGGTGGG
>TCONS_00004127-[NW_011952018.1]-[+]-[o]-[208]-[2]-novel
AGCAAGCACGCGAGTGGTAGTGTGGACGTGAGCAGGCAGATTGGAGGGGTTACTAGTTTACAAGCAGAGGGCAAGGGCGTGTGGCCTCTCGGCAAGAATTCAGAGGTGTCCGCGGGAGGAATGATCAGACAGGAGAGCCTCGGCCATGGGAGACCAGACTACGGGGTCGTGGCGGAAGTTAAATCTAAATTCTAACCCTCAAATTCAT
>TCONS_00004214-[NW_011952018.1]-[-]-[u]-[607]-[2]-novel
GCGAAACGTGGTTCGGATAGGGGTACGTACGCGCTCCGGCCGAGAGCCTTATTACAAAAAACCAACATTTAAACGTGAAAATACTAAAATAAAATACAAATTAAACGCGCAATCTTGAACGCAGCCGGAATGGATTTCTAATTTTGAATTTGGAACCCGTGTCCGTGGAAGCTAACCGACGAGCGTCCAACAAAAGACCGCGCAGTTGTGGCCTCTAATTGCGAAAAAAGATAGAAAAATAACAAAACACGACCGCCCCCGGCTGTACCGCCGAAAAATCGAATCGTAATTTCAAAAAAGGAACGAATTCAAAACAAAACTCGGACGTCCGGTTCAGTGTAACTTTTTTGTGATCGCGGCAACAGAACTGATTCTTTGCAGCCAGAGTTTTTTTCCTTA…
>TCONS_00004215-[NW_011952018.1]-[-]-[x]-[941]-[3]-novel
AGTTTTATGTTATTTATATTAACCTGAATCCTTGTTCCCTTTAGCATTTATCGCGCCGCTATCTTTTGCAGTGGGGTTGACTGTCTGTCGCTGGCCTCCTGACACCATCGTTGGCACCATCGGTGATGATATCTGTTCATTAATTTTCTGCGTTGGTTTGACGACATACGGGATGCCAGGCACAGGTCCAAAGATGGACTGCATCCCAGGCAACATGGCCGGTGCAAAGATCACCTTGACAGGTTGTCCTTGACCTTGACAGCCGCAGCACTTTGACACCTCCTCCACTTTGACACAGTCTGACAGATCACTGTTCACACAACCGTTAGATTTGCTTTCGCAGTGACAGTTTCTTTCGATTTTACAGCAGCAGTGGTGTTGACAGCTTCTCGTTCGATT…
>TCONS_00004238-[NW_011952018.1]-[-]-[u]-[1229]-[2]-novel
AAAAAACCAATAATATAATGGAAAGAATATAAGTATGGCATTTGTTAGTTAATTTTTTTCACTCATATTTAACTTGAAATCCCATTTTTACGTAACTGTCCTTTTTAGTATTATTCTTGCTAGTGTAAAAAAGGTTTTTACTCGTATTACGGTGTTGCCAGAGTGAAAATAATATAAATTGTGAGGACAATATTGTTTGCAATATAATACCCTTGACTTTAATGAAAATCATGCTAGTATCGTACAGTCAGCAAAAGAGATATGTATACCTCCCAGCGGAAGATTTACTGACGGGTGATTCATCTACTTTCCACCTGTGAGTCTTAGTGCCAATTTCGCCATAGTCGGTTAGAGCATAACCAGGTACTTATTAGTGGTTGATTTTTGACACATCTGTCA…
>TCONS_00004272-[NW_011952018.1]-[-]-[u]-[1446]-[2]-novel
ATTTGATTACGGGGAGCGTATCTCATTACGAGCCTCCACCGTTAAGATAAACTATCAGGGAAGAGTTAACGTATCTGTCTCCTGGAGTTCAGTGTGAGTCCGAGTGGTGGCGGCGCGCGCGCGGGTGAGTCCCGGGAGAGCGGCGGGCGACTCGCGTCCACGTCCCGCGTCCCCGCGCGCTGATAGTGCGTCGATACATCGCCGGATTATTGATGGGTGCCGCCGGCCTCGATGCGATCTTATCACTTGTTTTTTTCGACAAATATTTTCTGTGAAAAGCTAATAATGTGTGGAGTGAAGTGGGGAGGGGGGACATGACGCAACTGCGGCGCCATTTTGTACAACGGTGCACGCCGACTGCGAATGATCAAGTGCTTTATTTAAACGTTATACCTAAGT…
>TCONS_00004339-[NW_011952018.1]-[-]-[u]-[1503]-[2]-novel
TTACAATATTAGTGCCGAGGATGTGAAACAGGTTATTCCACCAATGTGCAGTCAATACCTGCCCACGTAGAAAAATAAGATAATTTTCATACACTTTATCCTGTTATTAGAAAAACGAGAACAGCTATTTGAAACATGTGATACAGTTGGATGCCGCATTGCCACGTCTACATGTAATAAGGTGTAATTACCGGTGTAATTGCTGTCAATGAGACACTGTTTCACACGCTTGTGTCGTCTATTTGTGTGTAGTTGTGTATGTGTGTGAGTGTAAACAGGACACCTCGCGTGTGAATGTTTACTGTTGGTGAATCTTGGTGTCACACGCATTCAACCATACTCTTGGATGTGGACAGATTTCCAGAATCGACTGTGGGAAAGTCATGTTTGGATCACATA…
>TCONS_00004353-[NW_011952018.1]-[-]-[u]-[713]-[2]-novel
TTTTATGGGAGATGATTTGTATCTACTTGTATTTTATAAAACGCCATTGCCATGCTAATGAGCCTACTTCATAGAATTGAGAAATGTTATATGGGTGTTATCTATTATAGTTAATTATATTGTTGGTGATAATTTAGCGATAACTTTTACACGGTTACGCACGCAGTTACTTTGTTTAGTTTTGTGTCTGCATTATTTAGAACAGCTGACAGCTACATTCATTGTCTTCACGTCAGTGGAAACTGCGAAATTGGTTCTTTTTGAACACGACATATATTATTGACAGGCGGATATTGTTCACGAAACAACTCTACCCGCAACTTGTTGTCGTATTTAATAAGTTAATAACAGTATGTCAAAATAAATGTTGCTTTCCTTGAGTGGATTCGCGAGACATAT…
>TCONS_00004358-[NW_011952018.1]-[-]-[o]-[884]-[2]-novel
AGAACCCATAGTGGTGTAGGAAATAGCAACCTATATCCGATGATAGATATCCCTAAATCATGAAAAATACTGTGTAAAAGTGAGGCTAGTTATTTTTAATAATATTATTGTAGTGGCATCTGCAAAAAGTTAATGACGAAAATTAACCAATTACTTATCTATAACTAACTTTATTTCTTGAAAAAAATATTGAGATACTTTAGTAAGTATTGACGTTTTTGAATATCCAATACTTATTTATAAAACTTAAAATGCATTAAGTACAAAACAATTTAATCGTTCAAGTAACATTCGAACAAGTAATGGATTAAAGTAAGTTGCTCTGGTTATTGACCTTTACTTTTAATATCGAATTACTGCAAGTACCAACTTTGTACGCAATATTTTATGGTAATTTAA…
>TCONS_00004366-[NW_011952018.1]-[-]-[u]-[542]-[2]-novel
GTGGGATTCGGTTTCGTGCGTGACTGGGGTACCCACGTGTTCCTAACAATCATCGCGATTTCGGACCTTTTTCTGTGCCAATTTACATAGTTAATACCTGTTATTTGTTGTTATTGTGGTGGTGGTAACTGGTGTTAACCTTGTAAATATTTTTAAATCCCCACCGTAAAAACAGCAATTAACATAGTGTGTACCTTACCACAATCGTTTTTGGCCGAATTTGCTGTGTTAGTCACACACGGCATACAGCCACAAACAAAGATTGATTGACTGTTTGGTGCTTTTGAAAGTTTCGAGTGTAATATTTTGGTAAAATTACTTTGCTTTGCGCTACCCCATGGATTCATATTGGCTCATTAAACTACTTTATTGAGTTTCTTGGACATCGAAATGATACCT…
>TCONS_00004406-[NW_011952019.1]-[+]-[u]-[298]-[2]-novel
TATTTATATAATCAATGGAAGGAAAAAACAGTAGAACATTGAAATTGGCTCGTAGGCAAGACGGAAGATGGTCAAAACCGGTCAGAAAATGATGGCCTAGACACGGTTGGAGAGCTCTTGTTGGCAGAAACCACCTGAAGATGGTCATTTGACATCAGCAACCTTGTGGTGATACAATGAACCGGAGCGGCACCGAACTGAAAAAGTTGAAAAACTTGGCATACATACTATGAGACCTATTTGATGACTGATATAAGCCAAGTTCAGACTGATTATTGTGATAGTTGATAACTAAGAA
>TCONS_00004467-[NW_011952019.1]-[+]-[u]-[252]-[2]-novel
GAGGTGTGTATCGGTCGCGCGTCTATTTTTTTATTTAAATTTTAATAAAAATAGTATATTTGTGTTAAATTATAGATTTATAAATGAATAGCGTCTTTAGAATTCAATAAATTATATGAAAACGCTCGTTTTGTTAACTTAAAAGGGTATTTTGGTGCTGTTGAAAAAAAACACCGAGTAGAAGAAAGTGCTTCCCTTGTCTTCTGTAAATGTAAGTTGAATACTCAAATTGCCATAATTCGTTATAATGAT
>TCONS_00004733-[NW_011952019.1]-[-]-[u]-[810]-[2]-novel
CAACTTTATATACACAATAATTAGATACACACTTCTCTTTCACCTACGAAGAGTCAAAATTAAACTTTTTGATAACTTCGGCGAACGTTGGTTTGTGAAATTAATAAACCGAGAACCAATTGGATGGCGACCGAACTCAGGATTAAACTTGGATAGGTAAATTGCAGTTGCCGCTAATGTTGTAACTTGGACGGAAAAATAACTTTTTTTATTACTTTGGGAACGCCTATCCAATTTTAGAAGGACTTTGCAGATACATTAGGCTCTGTCTTTAGACGAAGTTAGAGCTTTGCCTGAAAGTTTCCTAATATACTTAGGTAGGTGATTATGATACTGAGATACTTTCCTTCTGTCTTTTTTCTGTTTCAGGTTTGTTATGTTATACTTTAATACTTACAA…
>TCONS_00004762-[NW_011952019.1]-[-]-[u]-[1305]-[2]-novel
AAGTACAAGTTAAAATTAAAGCAATATGGGATTCTTTTAACCCTGTTCAAAAAATTGCAATAATCACCACGTTTTGCTTAGTTCAAGTAACCACTACTTTTGTTCAGGACATATTGAGATAAAAGGCTTTTAATTTCAAATGTATTCGGAAGGATGAAAAAGTATGCTGATTGCCTTCTGTCAGGTGCCCTGAAGGTCTAGCTGGTAAAACTACGGTGTTGCGGATAGTTGGTATTTCTGAAGCAACGTCAGCTGGTCTCTAAATTGGGATTGGAATTCTCTCACCAGATTCTCACGGATAATGCTTTAGGGTATGACGGTGGCGGATGGCGAACTTATATCACGCCTATAAAGGGGCTGCGTCACACTATAATTTATACACTTCACACACTAGAACCG…
>TCONS_00004763-[NW_011952019.1]-[-]-[u]-[732]-[3]-novel
CGAAAATATGTGGGTATCATCGATTACCTACATATGGTAGTCCTGGTTAAATGTGGATATTTACCCCTCAATAGCAAAAAAAGCGTTATTGTTTGTATTTCTGAATGAAACTAGGCAAATAAATATATGTATTAAAAAATATATGTGTAACCTACCTATAAGCCTACCCATTATTATTTCAGGTGAAAACACAGCCTATCGATGTAATGCGCCGATAAATTATCATGACTCCATTGATGTAATGCGCTTAAAAAACTGCAATGGCTCCGAATACATGATTACCAGATAACAAATCCTGGCGCAGCTTACGTGTGTTCTTCAATAACGTCGCAAGCTACAGTGGCTGTTGATAATTTTTGCAAGTTCTACACCTACAGGATTCAGTTATCTGGGCATTAT…
>TCONS_00004784-[NW_011952019.1]-[-]-[i]-[314]-[2]-novel
CTTGCATGCCGCCCACCATGACTTACTCGGCCTCAGGTTGTTTCGGCAGTGGTATTATCTTGTACAAAGGTCTCTTCAATTCATTGTTTCCTTTGCACTGTACCGTCACTACTCTGACTATGTTATCTTCTCCTGGGTGAAGATACTTGATTCGACCCAGTAACCATTTAGTCGGGGGCATGTCTTCATTCTTGACGACTACCAAATCGCCTATCTCTGCATTTTGTAATCGCCCTCCCACTCTCAGAATGCCCTTTTCATCTAAGTAGGGTGATAGGCTTATAAGTGAACTTCTTTTCTTCACTCTTCCGTCC
>TCONS_00004814-[NW_011952020.1]-[+]-[u]-[471]-[3]-novel
CGACGATTTATATAAGTACGCAGGATAAAAAAGCATTTTGTTAATTAGTATTTTTTACAAACGCACTTTTAACGTGTTTTGAGGTGACAATTTCCATAAAAATATAGAAACAAGATGGCTGCAAAGGTTTTCCTGATTATATGCGTCGTGGCAGTCCTGATTGCAGTGTGCAGCGGACAGAATGAGACAAATTCTACTACGAAATGCTCTAGCTTCGGTGCGCCGTGCAACACCACTGAGGATTGCTGCCGAAGATTCAAATGTCAACCTCAGTTTCAGTTATTGTTTCCAACATCAACTACACGTAATGTGTGTATGATTGCATTTTGAATCTGAATTCTTCATTCGCCATTGTATGCTTTTACTGTCTTTTTCAAGTGTTGTGTATTTATATTATGT…
>TCONS_00004834-[NW_011952020.1]-[+]-[x]-[247]-[2]-novel
ATAATTTTTGATTTTAATAAATGTTTTACTGCTTTTACCTAAAATAAGACCATATCATTATTTTACCTACAACCCCTATTCACTAATTATTCCCTAATCAGCTACATAATCAGAGAGACCGTTCATAATGATTCAGAGCAACACTAATATGACCTACCTACAGATAAATCAGTCTTTATACAACTATGTTTTATGTTATTCTCTTTAAAGGTAAGTACCTACCCATTAAATTTTATAGATAATGTCC
>TCONS_00004968-[NW_011952020.1]-[+]-[i]-[340]-[2]-novel
CAATCAATCAATTAAAGAAAATATTTTAATAAGCATGTCAACAAAATATATCATTATTACAAATGAAAAATAAATGTCCTACCATTTTGTAGATTGCTAAATCTACGACAATTGTAGTACATAATGTATTATAATAATTCAGATGATTATCTCTTATTCTCGGTCATTTATAGCCACGATATCATACAATATACCTAATTGCTGATTAATTGTTAAAAAGCTTAAGCCATTGGCGTTGTTAAACTTGCACCTACTTATGTAACATGACGTATCAATTTAACAATCTTACGTTTCTCACTTAAGGTTATAAAATACCTAAGTCTAACACTGAGCAGGCTTA
>TCONS_00004976-[NW_011952020.1]-[+]-[u]-[334]-[2]-novel
CTGAGTCGCCGAGGCGCCGCCCGCGTCCCGCGCCCGACACTACCCACGCGACGCCCGCGGCGCTAACGGAACATATCAGAACCATATCTAACAATGGACCAGTAGTTCTCAAAGTGTAGCACTATAGTGTGACTTGTGAGTGTGTGTCCTTGTGTCGAAGTGTGTGAGTGAGAGGGAAGAGGTCGGAGCGGTGCAAGGTGACGAAGTTCGACGAGGCCAGCAAGAGCTACAAGAACTATGGAGCCACCTCCGCGGAGGCTGACGTCGAGCTGAAGGGGAAACTTCTCACTGATTCAGGTCAGTACCGAAGCCTCATTTTGATGCAACTTTTTCC
>TCONS_00004980-[NW_011952020.1]-[+]-[x]-[217]-[2]-novel
TTCACGGGCATGGTGACCCCGCTGCTAGTCAAGTGGATGCTGGAGGAGTACGGCTGCCGCGGCACGCTGCTCATAATGGCGGGAGTCAACCTGGAGAACTTCGTGGCGGCCGCGCTCATCCAGCCCGTCGAGTGGCACTTGGTGAAGGAGGAGGTGGATGAGGAGGAGGAGGGTGAGGAGCTGGCTTTTAAACTCCCGATAAAATGGAGGGATGTTA
>TCONS_00004984-[NW_011952020.1]-[+]-[u]-[395]-[2]-novel
AGTGATGTTAATATTGGATGCCTGTTAGTAATAGTTCTAAAGTAATGAGTATGTACAATATTGTACTCATGTCTTATAATTTTCTATATCGATTTAATGATTTTCTCAAAAAAGTAACAAACCCGATTTTTGGCATTGATAAACTAATCGATTGTAGCGGTGGTGACAAGAGATAATCTGGTACTACAAATGCCTACAAAAGCGTCGGAAGGGCTGACAACAAAATATTTTTTCGGCTAAAGATCCCGCGACACGGGGCGTGGCGGAAATAAACAAAAGAAGGCTTTTGTATCCGCTACTCGGCTTTAGTTTGCAGAAAAATCTACGCGCAGCCGTCACGGAAGCTCGTGGTTCGGCGTATCTTACTTTGCTGTTACATTTTTCTTTTCCAGTCT
>TCONS_00005014-[NW_011952020.1]-[-]-[u]-[735]-[2]-novel
GGTTTCAACACGCATCCGCGAAAATCGGAGATGCGTAAAACAAATCCTCAAAAACAATCAACATGTTGTTCGCTAGGGTGCAATTACTCTATGGATTCCCCAAAGCTACGTCACGACGCCGCCGCTCAATTAACGTAATTATTTTATTAGAAGTCGTGTCAACGCGTAATGGACACACGCCGATCTGACGTTAATCTTGTTGTGATCGCGGCGCATGCGCATTTGTCGCTCATATAAATAGCGCGCGCGCCCGCCCCACCTCATAACGTGCTCAGCATTCGTAGTGAACGTTTCTAAGTGATACCAAGTTGTGAAGTGAAAACTCATCATGTTTACCAATCCGTTTGAGAGAAAACACTCGGCCTTGAGGCAGACGCTGGACAGGTTCCTGGGGCCGGA…
>TCONS_00005079-[NW_011952020.1]-[-]-[u]-[459]-[3]-novel
GGCCGCGGCGACCGAACGCCACGCACGCCGCTCCCGCCCGCGCGCGCTCGCTCGCCGGACGCACCACCCTCGCCCACACTCGCCACAACAGGACCTGACTCCTACCAACCCCGCACAGGATTTACTGTGATTCTAACAAGTGTTTGTACACACTTTTTGTGCAGTGATTCTTAACTTGCAAAGTTTTTAACAGTGCTTATATGTGACAGAAAGTTTCACGAGTGTGTTGATGCCAAATTCAGTTTAATAGTTATGTTATAGCTAGTAGTTAATTGAAAGGTACATAGACGATAGTGTTGTAGTGTTAGAAATTAAGTTTTGAAGTTATAAAACTTTACTGAAAAAGTTCGTCAAATTAAAGATCTCAAAAGCCCAGCCCACCTTGAACATGTCATAAGG…
>TCONS_00005086-[NW_011952020.1]-[-]-[u]-[1027]-[2]-novel
CGCGGCGACCGAACGCCACGCACGCCGCTCCCGCCCGCGCGCGCTCGCTCGCCGGACGCACCACCCTCGCCCACACTCGCCACAACAGGACCTGACTCCTACCAACCCCGCACAGGATTTACTGTGATTCTAACAAGTGTTTGTACACACTTTTTGTGCAGTGATTCTTAACTTGCAAAGTTTTTAACAGTGCTTATATGTGACAGAAAGTTTCACGAGTGTGTTGATGCCAAATTCAGTTTAATAGTTATGTTATAGCTAGTAGTTAATTGAAAGGTACATAGACGATAGTGTTGTAGTGTTAGAAATTAAGTTTTGAAGTTATAAAACTTTACTGAAAAAGTTCGTCAAATTAAAGATCTCAAAAGCCCAGCCCACCTTGAACATGTCATAAGGTAA…
>TCONS_00005112-[NW_011952020.1]-[-]-[u]-[268]-[2]-novel
AGTGACTGTTTTAAATGCAATGCCTGTGCGGTGTTAAGTTTTGAATCAAATCGCATGTTATCTTAAGATAAAATATAGTATCGGCTTATCGATACACAGAAATGTATCTGAAAACACATAATGTAGAATATTTGGAGAATTACTAAGGCGGTAAAGTAGGTGATGACTAGTGTTCAAGTTTGGCAGTTACCGTTTTGAGTTAAAATGTGAAATAGATTAGGAAGAAAGAAGTGTACGCTATGGGATTTGCCATACCCTCGCGCTGGCT
>TCONS_00005141-[NW_011952020.1]-[-]-[i]-[225]-[2]-novel
GGGCACGCGGCTTTCAGGTACAGATCACGCGACGCTGCCGCGCTGCACACTCACTACTACGTGCTAAATTACAGATTGAATAAAGTATGAAATACGCTGTGAAAAATGTGAAATGTTAAACTTTAATAAATTATAAGTAATAAGAAGTTATGTGTATGAGAATGTATGCTGCGAACATAACGAACCACTACTATGTAGTAGGTAATTACACAAACATGGAGGGAT
>TCONS_00005273-[NW_011952021.1]-[+]-[u]-[376]-[2]-novel
CTGTGACGCGCGGTCGCTCCATGCACCAAAATTTAAAAAGTAAAGTTAGTACAAAGACTAGAAGAAGACTGTGAAGCGTGTGCTTTATTGGAACTAAGTGATATTTAATTATTACTTTGTGATAAACGTTGGGATTTTTCGTGAAACTTTGAGTGACATCGTGTTCAGTGACTGTGAGCGGAGGCTGTGCATTCGTTGCAGTTTGGATCTATTAAACTAAGGTAAGTTATAAATATACTTAATCAATGCTATTTCATACCATATTGAGTAATAATTAAGTTTATCTTTAATTAACGTTAATCATAAAGCGCCATAGTAAATTATTTAAGTTAACATTATTATCTATTATGCTTTCCTAGATTGGCCCTAAATAGAA
>TCONS_00005274-[NW_011952021.1]-[+]-[u]-[363]-[2]-novel
ATCAAAACAAAGTCAAAATTTAAAAAGTAAAGTTAGTACAAAGACTAGAAGAAGACTGTGAAGCGTGTGCTTTATTGGAACTAAGTGATATTTAATTATTACTTTGTGATAAACGTTGGGATTTTTCGTGAAACTTTGAGTGACATCGTGTTCAGTGACTGTGAGCGGAGGCTGTGCATTCGTTGCAGTTTGGATCTATTAAACTAAGGTAAGTTATAAATATACTTAATCAATGCTATTTCATACCATATTGAGTAATAATTAAGTTTATCTTTAATTAACGTTAATCATAAAGCGCCATAGTAAATTATTTAAGTTAACATTATTATCTATTATGCTTTCCTAGATTGGCCCTAAATAGAA
>TCONS_00005321-[NW_011952021.1]-[+]-[u]-[4006]-[2]-novel
GCGGCGCCAGCCTGGCCGTCACCCGGTCCGCCAACAACTGCGAGCGCGGCGGCGATGACGTGGCGCTGGTCTTCAACGCTTCGCCTACGGGTGAATGTCAAGATCAAACCAACAGCCAGTCTTTGCAGCGGATAAGCCCTCTGGCTTTTGCGATAGCCCTTGTCGTCCTCAGCGGAATACTCAGATGATTCTAGTGACGCGAATGTAGAGAACATTATCGTGTTTATAATAATGAAATATAATATGTAAAGAATTATGTACTGGGGCTCCTATTTGTCAAGGAACTCCTGGCATGAAAGGGAATGAGACCTTAATAAAAATGTATAGTAGGAATTACAATCTTCAGGCTATAGTGACAAGGTATGCGCTGAATCTTCAAATGGCGGATAGGAATCCCCA…
>TCONS_00005387-[NW_011952021.1]-[-]-[u]-[667]-[2]-novel
ATTTGTGGCAACACTGCTGTGGGGCGCTAACTGACAGTTGTTCCGGCGCCGTTGTCGTGTCTTGGTGTGTTTTGCGAAGTGAAGCAGCAAGTATCGTGACAAATCCTGTGAAATTGTGTTTATTTATGTAATTGTGACTGAAATTAGTGTCGAAATTTATTTACGGAGCCCCCTGTGTTAGTGAATTGTGTGAACAAAGTTTTAAATCGAGGATTTCGGTCAAATTCGTGTATGGGAACCCGTATTCGGTGTGATTATTCCAAGTTCGCCGGCTTATCGCTTTGTTGTGGATGCACTATCGCCTAGGATGCTGTAAGTATTTGTTCATTTTAATATTTTTGACAATCATAATATCTTTGGATTGTTACACATAATGGTGTGAAAATTCGGTCGTTTTGG…
>TCONS_00005479-[NW_011952021.1]-[-]-[u]-[1254]-[2]-novel
GGCATACTGGTACAAAATGTGATTCTTGTCAATTCATTAGCGTTATGAAAAGGGGTAACTTCTGAAATGACAGCTTGCTGACATTATTCTCGTGTAAAACTGTGATTAATAACGCCGCTTTTACACCGAAATAAAATAACGCTATATTACTTAGGTGTTCAGTTTTCACTACCATCGTATTACATCAATCATCAGTTCATAATTCTCATAATATTGTTACAACAGTAAAAAAGTTTCTTGCTTTTCTGACATTTCCCGAAACAAATATTAATTTAAGTGACATTTTTTTTACTACCCTTAAATAATAAAAGTACACCTACCTGAAACAAGTGCCAAAAATAACAGGCTCCTGTCATATTTATTGAGTACGTTAATAATAATTACTATAATTGAAACATT…
>TCONS_00005509-[NW_011952021.1]-[-]-[u]-[351]-[2]-novel
CAAAATTTATACAGCGCACGCGGAAGTCCCTTCTCGAACGATTTCCTTTTCCTAAATTAATTTTCTGCAATTTTCAAATCCATTTCCTGTTTCCTGTTAAGAATCTAAAAAGTTTGTAAACAAAAAGTTTATCTAACAACAATTTACGTGTGATTGAGTGGTTCTGGCGCTCAGCGTCGGAATGGAGGTGACTAATTTGGACGATCTGCTAAACGTACGAGTGATAAAAATGGAAAACGGCGGCGAAACATTCGACGATAGCGGAGAAGTGGAGCCCGCTGATCCCCTGTCTGTTATGCCTCAATTTGTTACCGAAACGGATTTAGGTCTGATGCAGTCCGGGTCGGAGAT
>TCONS_00005582-[NW_011952022.1]-[+]-[u]-[749]-[2]-novel
ATCGGAAGAAAAATGTCTCTTTTAAAATAGGTGACTTAGTCAGGGGAATTCGTGCAGCAACTGGTATCGAAGGCCAGTCAAAGAAATTGGAACCAAAATGTAGAGGACCATATCGTGTCAAAAAGGTACTACCGAATGACAGGTATGTAGTGGAAGATACCCCAATAACTCGGAGAGGCAAACGCTATGAAGCTGTAGTTGCTGTGGACAAAATCTTTCCATGGATGTCGGTCACCCAATCACCTGAAAGCGATTCGTCTGACGATGATGAAAGTGTTCTTAATGGATCTGATTCTGCATAAAATAATAATAATAATATAATAAATATATTTTCTTGTCACTCTCGCTCTTAGAAATTTTAGTTATTAACCTACTTAAGTATGTACACAAAGCCTGTAT…
>TCONS_00005596-[NW_011952022.1]-[+]-[o]-[524]-[2]-novel
GGCAGAGGCAGGTGTTTACTTAATTTATTTAAATTTTACAATAAAATAATAGGTCAAATTTAGGTTTTAACTTAGTACAAAATTTACATATATATTCTATTATTGAATAAATTTAATTAACATGTATATTTAGTATGGTTTGCAATGAATTCCTGTTGTGGAAGTGAGTTGTTTTATAGTACCGCTGTAAGTGAAGTTATATCAAGTAATATTGAATTAATTAACAAAGTATTCGCCGCCCCAAACGGTCCCGGAATTCTTTTCATAATATTGATTTTATCGGGAATATCGTTGGTCATATTAACACGCAGGAAAAGTGCCTAGACCGTATCAGTAAACTGACTTCATTGTGAAAGTAAAAGTGATCGCCCAGAGGCTGCCCGCCGTCCAAGGAAGAAT…
>TCONS_00005597-[NW_011952022.1]-[+]-[u]-[469]-[2]-novel
GCTAGCTGGCGTGGTGTGTGACGGTCGCGCAGGCTGCGCCGGTTCGCCTCAGCAGTGACGTAAGTGAGCGGAGTTTTCGGTGCGTTCGGGGCCCCCACCAGCCGTTTTGTTTACGCGACGGACGCCGAGCACGCCACTCCGTAGCCGGCCCTCGCGCCCGACGCGCCGCCTGTCCTCGCCGATCTCTGTTCACGACGAGCACTACACGTGATACCACCAGCCCGCCGCCGACGGATCCCGGGCTCTCCCTCGCCCGCCCCTGCACCCCGGATCTACCTCCACCACCATCACCACTCCCGCTACGTTCGACAAGTGAACGTCTAAGGCACCGACTGCATCTCACCCAAATTCTTTGGCTCAGGGCAGCGCGGAGACGGTCGCGGGCACGCCGGGCGCGGA…
>TCONS_00005721-[NW_011952022.1]-[-]-[u]-[467]-[2]-novel
ATTCTCGTCCTGATGGTGATGGTGGCATTGTGCGTCGCGGCGCCACAGCTACAGAGGGGCAGCCAAGACACGGGCAGCCAGCAGTTCATCGAGGAGGTGGTGGTGGAGTCGGTCCTGCAAGTCCGCAGCCCCGCCGCCGGTCGCCAGGCCCGCACCAACACGCAGACTTCGCTGAAAGATGGCGCTAGGGTCGCCGCACTTAAAAGCAATTGATAGTATATTGGGTTAGCAGGAGATTAGTTGTATTTTAGATTTAAGGAATAAAATGTATTGAATTGTATATTCATAACAAATCCACCGAGTTTTATACTACAAAGTCAGATAATAAAGAGTTGAATTATTCTATTTGCTGCTCTTTTATTTTGTCAGGCACTCAAAGATGCAAAAGACATAGATACA…
>TCONS_00005726-[NW_011952022.1]-[-]-[u]-[364]-[2]-novel
ACAGATATTTCATGTTTACGAGTAATTCCTGAACTATTGTTAGCATTGACTGTACTACGATTCACACTTATCTGCAAATTAACAAATGGCCATACGGATGTATATATTGAAAGGTTGTGAGGATATCCATCAGTGCTGAAGTATTCGGGTCCACAAAATTACATAAAATGGGTCGGATAAGTGTCCTCGTGTTGGCCGTAGTGGCCGCAGTTTGTTTAAGTTTAGTAAGCTCAGCCCGTATAGCAAGGTCTCCTCAATTCGGTGGTGGCTCGTTCTCCCAGGCCAACTCCCAGTCTGGCACCTTCGGCGGTGGTCCCTTCCAGCCGCAGTTCGGCCCCCGCCCCCCGTTCAATAACCCAACCCA
>TCONS_00005808-[NW_011952022.1]-[-]-[o]-[718]-[2]-novel
GTGGAGACCAGCGCCAAGACACGCGACAACGTCGACAAGACATTCGTGGAGCTGATCCGCAACATCTCGAAAAGGAAAAGAGGGGAGGACGAGGAGGAGGAGCCCATTACTGGCAAGAAGTACCACTGCGCCAAGCCACCCTGCTGCCGAGTCTTGTAGACTACCACCACCAGTATACCGTACATATTAGTATTGCAAAGCTTTGCAACACATAAGTGCCAAAACCAACCATGAAGTTTATTAGGGAAACACTAATATTATTCACACTCACTTATGCTTCTTATTCTTAGGGAAACACAAAGTCCTTGCACTCACTAATGATTGATCCCATTGCAAAGTTAGCAATGACTGATTCTGTCCAGTCCATGCATGTTTTGGAAAGAGTTCTAGTCCCTTATG…
>TCONS_00005886-[NW_011952023.1]-[+]-[u]-[678]-[4]-novel
TTATAAACCGCTACGCTATATAAATTGTTGACTCTATTCATTTGCTATTTCACTGTTCAATCCTCCCGTACACACTCCATTAACTGCTGGAGAAGTCAAACAAAACTTTGATTGTTTCAGAAACGCTCCAATAACGCGATAAAAGATAAACACTACTGGATCTGAATCATCATATCGCAGTCGTTTTCAAGTTCCTATAAAGTGGCCTAATTATACACGTCCTAAAAACGCAACATCCGCGCGTCAAGCTGTGAAAAACATCAGACAAACAAAGATGGCGGCGGAGATTGCGCGCCAAATCTCACGTCAAAACCAGCGCCATCTGTCCGCGAACGGCGACAACCACTTCCGCAGTTTGAATCACGCGGGCCGTTCGAAATAGTCATTTGTGATTTAACT…
>TCONS_00005915-[NW_011952023.1]-[+]-[i]-[425]-[2]-novel
CGGCGACTCCGGCCTCGCCTGGTGTGCACCACCACTCCTCGATCGACCACCGAAACGAACCATTCGATTAGTGACAAGTTTGAGTGAATGCCTTTACGTGGGTGTCAGCTAACAACCGTAATGTGAGTCAAGAGGTTAATGAAGTCCGCAGAAGCGAACAGTTCGCGATCGGTTACGAAATCCGTCTGAACGGAAGTGAGCACCTGCCGGGAATAGCGCGTCGCGACGCTCCCAGCGCTATCACCCGCCTGCGCCCGCGCCGATAACGTACATCATCTAGCCGCGGCCGAGAATAGCCAGTCCGCCCGACCACGCCGAGCCGACTGACCGACACACTCGACCACTCCGCCTTTTATACCCCACGAGAGGGATGGCGTCGTCCGTGCGCACGCGGTCTGC…
>TCONS_00006143-[NW_011952023.1]-[-]-[x]-[1280]-[2]-novel
CACGCCATTAAAAAACTATCTATTAGCCAATGAGAGCCACGCTTATCGAAATATCGCAGTTCTCGCAATTAAAAACAAATTAGGGCAGTAAAAGAACACAAAGGGCCCTTCAAAGGTTTCGATTTTGAGGTCGCGGCTGCGTTTCACAATCGCATCAAATGCTTTTTAGTGTTAACTAAGTGTTGCTCTAAGGGCGACCGGACACCTTTATATATTTTAGATACACATTAATATTCTGAGGTGGTAAGGCAGGACTTCTTGGACTTATTGCATTAGGTACTATAAAAACGCGTTTAACGGGCGTTCAGGTATAATTTTACCTATTTATAAGGCGTTTAACAGCGTCTCAACAAGGCTTAGCATGACTGTCGAAGTTTCGTTGGTACGGCCCTCTAGATC…
>TCONS_00006149-[NW_011952023.1]-[-]-[u]-[1023]-[2]-novel
AATTATATGCCGATTTTATTAATCATAAAAATATTATCATTGATTAATTATGGATGGCGATTTTATGGTAATGACCACAAAAATCCGGTTCCATCACCATATTGGTCGGAAAACGTCTATCGTCAAAATTTCAACCTTGCCGCCCACTCGCGTCTTGCCCAGCGGTTGTGATGACGAGTGGTCCTCCGGGCACCTGCCGCCCGTGGGTGGCACGCAAATATCTCCGCTTCACCCATTTACCTGACGGACTTGCGTAATGCCAAATGACATGTGGGATTACAGCCATCCGCAGATCCGAGCGAAATGACCGCTCCGGTTACCGCTAGCTCGTTGGCGCCATGCATATTTATAACATCTAACCACTAGTGAAGGCAGCTAACTAGAAGAAACTGCAGGGTA…
>TCONS_00006225-[NW_011952023.1]-[-]-[u]-[475]-[4]-novel
CACTCGTGTTCGTGTGAGACAAAGCGGGGCGCGCGGGGGGGGTCCGACTGAGCGCGGAGCCATCTTGCCGGCAACCGTCGAATCGCGCGCGTCTCTGCCCAACAAATCGTTCAATTCCCACTAATTAACCATTAAAACACACAAAAACAATCGAAAACTGTGCGGAAACATCGATTAGAGTGCTTGTGCCGTGATAACGAGACACTGGAGTGGATTATTGTGGTGTAACGGTGTTGTTCTGTGCGTGTACATTCCTAGTCGGTTTGAGATTACCTATTCTGGATTGCCCGCCTGATGATGTGCTAGTGTTGTAAAGTGAAAGTGAAAATATAGTGTTCGCAAGTGTAAAGTGAATTCCAAAGTGATATCTCAGTGATAAAGTGTGATCATGCCGCCCTG…
>TCONS_00006226-[NW_011952023.1]-[-]-[i]-[571]-[3]-novel
CTCTCCATAGACAAGTAGACTTGACAACTGCTAGGCGACAAACAGAAAAATAATTTGACGATGTGACAGCACTCAAATTTTAAACAAGACGTGTCTTGCAAAAAAATGATGAATATTTGAAACAAAATGATACAAATTTTTGCACCTTTAACGGTCGTAGGCCTTGGTGTTTTGGCCTGTTGCTGGCCCTGCCTACTATCATGCTGCCTGACACTGCCGTTCCCTATCCCGTTACTCGTGGTGCAGATGCCGGGCCGCAAGCCAAGATGCGACAAGAAGGCACACGACTACAGCGACTCTGACCTCTCTGTCGAAGAATCTGCAGGCTAAACCAGCCACTACCTTCGGCTTCGGCGGCACCACTACAGTCCAGTTCTCCACTGTGAAGCACAGAACCTG…
>TCONS_00006382-[NW_011952024.1]-[+]-[u]-[390]-[2]-novel
GACTGACTCGCTCATCGCTCAACTCGCAGTATCAATATCATACAAACAACTCGATCAAATCAAGATCAATCTCACATCCTCATCAACCCGAGTATTTGACCTTCTGCTTGATCTAAGTCATTGAATCCTTCAGCAATGGGAGACAGTAAAAACAAGGGAAGAAAAATAAGTCTATACTGGAATCATTTTACGGAATTAGAAGTGGAAGACATGTCTAGACGAAGAGTCAGGTGTGAACACTGTCATAAAGTGTTAGGCCTTGGGGCTTGCGGCACAGGCAACATGGGACGCCACTTAAAGAAAATGCATCCTGCCGTAATGATGATGATTGGAGAGGCTGAAGGTTTGGACGTGTCTGAAACACAAATAAATTCAGAAACAGAAATAGAG
>TCONS_00006447-[NW_011952024.1]-[-]-[i]-[471]-[2]-novel
TAGACTCCCATGCATCATGATTGTTTGTCCCATTTCGCATTAGCATGAATGCCACAATACGTCTAGCATTCAGTGTTGGCCGCATTAGCCGTCTGGCTCCTGTGTCGTCAATTTACATAAATGGGTGTTCGCGCGGCGCGGGCGCAGGCCGGCAGTGTCGCGCCCGCCGCCGCCGCCGCCGCCTCATCACGTCGCACGTCGTAATTACTCATCCTGCACCGATTGTCCAGTCCAACACCAGTACACAGTCCACTCCATGCGTCGCCCGCGCCGCTCGCGCCCTCAATGCCATCACGCATCCGTGCCCCGCCCGTGTCGTGTCGTCCCGTGAACAACCCATAGTGATCGCGCGTATAATCAATTAACTGTGATTCCAATTGTGAAGATGCGTCAGAGGTA…
>TCONS_00006448-[NW_011952024.1]-[-]-[i]-[529]-[2]-novel
GTTCGAAATGCTTATTAGAAAATGCTGCGCCAACTCTCACGCATCCTATAAAATCTTATCAAAACAGTAAAATTCTATTATTTTATACCTATTGAAAGCACTTTAGCAACTTTGTTATGAAATTAAACTGATGAGGGAAATTTAACCATAACTTTTAGTTGTCTCTTTCTGATAACGTGTTAGCTCAGTAGTTGTCTCGCTCGCACACAAGTGACAGGTTCTTTTGAAGTAGGGCGAAGTAACGAGTTGGAATGGTGAGGAGATCTGTTTGAGCGTCCACGCCGACTCCACGGAGGGACATGCTCACTTGACGCGGTTCGTTCATTATTTTTTTTAAATCAACTTAACCCGTGTTTTGTGTTAAACAGTGTGTGCGACGGAAACTTCGATATTTTACGA…
>TCONS_00006449-[NW_011952024.1]-[-]-[i]-[531]-[2]-novel
GTTCGAAATGCTTATTAGAAAATGCTGCGCCAACTCTCACGCATCCTATAAAATCTTATCAAAACAGTAAAATTCTATTATTTTATACCTATTGAAAGCACTTTAGCAACTTTGTTATGAAATTAAACTGATGAGGGAAATTTAACCATAACTTTTAGTTGTCTCTTTCTGATAACGTGTTAGCTCAGTAGTTGTCTCGCTCGCACACAAGTGACAGGTTCTTTTGAAGTAGGGCGAAGTAACGAGTTGGAATGGTGAGGAGATCTGTTTGAGCGTCCACGCCGACTCCACGGAGGGACATGCTCACTTGACGCGGTTCGTTCATTATTTTTTTTAAATCAACTTAACCCGTGTTTTGTGTTAAACAGTGTGTGCGACGGAAACTTCGATATTTTACGA…
>TCONS_00006462-[NW_011952024.1]-[-]-[u]-[946]-[2]-novel
TTTAACTATTTATTATTACCTAATATTTACAAAATTTAAGTTTCTTAAGTCGAAGGAATTTAAGTTTTTTAAGTTGAAGGAGGGTACTTGGGTGATCGCGCCTAGGTCGGTTGTGCACATTTACAATATAAATTTCAGTTACACCGCACTTCCCTGAGCCTTAGGTCCGATGTGGAACATTTGGTAACCACTGGTACGTGGACGATTTTCGTTGTTCGTGATGTTGTAGATAGTTGCGTCGGCCGCGGATCTCCGAAGTGGAAGTGTTGGTATCGGGATCTCAAGGTAGAAGTCACGAAGCTGCCAGATTCTTATATTAGGTCTCAGCTCCAACCAAGAACCCTGGAATTGAGAATGTTCCACATTGATAATACCGCCTATGATAGAACTGGTATAAGC…
>TCONS_00006518-[NW_011952024.1]-[-]-[i]-[3405]-[2]-novel
ACATATAGTAGGTACAATACTACGATACATTCACGGTTAAACATTACAGTATATTAATCGGTGAAGTATTATACTTATAGGTATTATCTTAACACATCGTACACTCCTGACTTAATACAAAAGCAAGTACCTATTTTATTGTGAGTAAAATCTTATTAGCGTTAGTTAAAAGTCAGCTACACCGGGCTCACGGCAAAAACGTCGTAACCGCCATGCAAAATTGCAAACAGCGTCGCTTACGCGTTTCGGTCGGTAGCCCGCTTGAACTGGTTCAGTCATAGATCATAGATAAGAGTTTTTATGGATGGCAGCTATATACAGGTTGCTCTTTAATAGAAAGGCAGATATTAGTTTTATGATTATAAATTTAGTTTATAGGTATGTTTTAAAGCATTTTGT…
>TCONS_00006639-[NW_011952025.1]-[+]-[u]-[548]-[2]-novel
CTTACTTGCCAATACTTACCTACATAGGTATACTTTATGTTAAGATTAGTGTTTTGTGTCATACTTATCAACTTATCATAATTAATAACGATTACCGGGGTACTTGACGGTTTCACTTGTTTAATGTAGATAGGAAAGTATTAAATTAAAAACCAAATCAAAGTATTTTAAATCGGACTCAGTGTAAGAATGCCTATTTTTATTTTGTTTTCCTACATTTAAATACTTATTTAAAAACTAAACATGATGTTTTTGATAGTAGCTGGTGTATTTTTTTCTGTGAATTTTATGTTTCTACTGGGGTCGTTATATTTTACGATATATCATAAGGACAAAAACAAGCCCACCTCCCTCCGTCCGTCTATCGCCGAGTCCATCGCGTCAGGGCAGACCAACCCT…
>TCONS_00006649-[NW_011952025.1]-[+]-[u]-[824]-[3]-novel
CGCTGCTGTCTGCGCTGTATGCGCGCTGCGGTCTGGTGGTCGCGCAGGCAACCGCCTGACGCGGGTGCACTGCTGGTGTGCAGTCTGCGCTGTATGCGCGCTACAGTTGGCCATAGACGGCTGACGTAGAAGATGCATCGACGGGTGTTGCAACGACGGGCATTTACAAGTTCTTCAGACCGATTTCGACAGAATCTCACGCAGAAATGCAACTCTATCTATATGGCAGACATTGGGCTAAGCAGCCTGCCGCTGCCGCGACAAGTCTCCCTCCCCTACGGGACCCTCCAGGGCATGCCGCCAAGCTGCCAAGGCGTCGCGACGGCGTCACCGCTGAACAACCAAGCTGAAGACAGCCAAGACCCTCCACCGAGCCGCTTGTCTCTCAGTATGAGGAGA…
>TCONS_00006708-[NW_011952025.1]-[+]-[u]-[1322]-[2]-novel
TTACCCTATTTATCATGAGCAAACACTCCGTGGCTATTTGTTATCTGAAGTATTTGTCTAACAAGCAACGTAGAATACAAAACCAGATTGCTTAATTGGTAAAGCTATTAAAATCGTTGAATCATAGGTGCTGCTTACTCGGTTTTATTGCGAGTATAAAATGATGATGAATTAAATAATATGCGTAACTTGTTTGTAAGTTAGTCGGTATAAATCGTAGTAGTGTTCTAATACAAGGTGACCTGTTACACGAACAAGAATCAGTTAATGAGGCTAGCCTGAGACAGCTGGACCTGTCGCTTCTGTCGGAGCTGTGGTCCTTGTCTGAAGCCATGGCGGCGTGGAGGCGGCAGCTGGAGCGTGGGCCGAGACTGCGCCCCGCGCCGCCGCCGCCACCGC…
>TCONS_00006718-[NW_011952025.1]-[+]-[i]-[451]-[2]-novel
TCCTGAAAAAAATAATTTCGATACACCCCTTACACCATACTAATGGGACAAACATGGTAAAAATGCGATTGCGATATCAATAAAATTAAGCTCGAAATCTACATCTACAGTAGAAAAGGTGTGTGTACGGGTACGAAATCTTCTGTAAAGGCAGTAAATGGAATGGAACCCATCCCTCTGTAATCTGTTAAAATACCGCATGTTCATCCATGCTCGAACATAAAACGCCACCGACAAAGACTTGTTTGCGCGAAAACAGGGAAAACTTTCCAAAGCGAAACTTTATTCACCGTGGGTATATAAATATTACACGAAAATGAAGATATGTAGGTATATCATACTAATATTATTAAGATGAAGTATTTGTGTGCATGTATTTGTGAGGATGTACATTTGTAT…
>TCONS_00006730-[NW_011952025.1]-[+]-[x]-[223]-[3]-novel
CCTGTAGAGGCAGCTGCACGTACAGCGCCTCCCACTCGTCGCGCGCGTCCGCGCCCTCCATCCTCTCTCACCGAATCGCCGCGATCGTGCTTGTGTCGTATTTGTCTAAGAAGTAGCTCAGCGCTCTGTCGATCATCTTTCCGTTTATTGCTTCCGTTTCAATGTGGGGGGTTCCCGCGGTGCCGGCGAAGGCTGGGTGCATCCGATATGGAGTAGTAGTAGT
>TCONS_00007018-[NW_011952026.1]-[+]-[i]-[504]-[2]-novel
CTTACTATTGCTATTTGTGCAATAAACGAAGAAATAAATACGAAGAATGTATGTCGCCGCATAGTACAATTCTTGCCTTGTGTAATTAAAATATTTGTAGTATTCTTATTGGTATTTTAATTAGACATAATAAGTAAACTTAATAATGGCACCTGTGTCTACCATTACTCACGCTCATGATATATGTTTTGTCGAGATGTTAACATTATTGTATCTCAGTTAAGTTTCCTCTGAGTCATTGTTGACTTCTGTATATTATCTTAATGAATCACTCATTCATTGTTACCACATCTGTAGAAGCTCTGGCCACTTTATTTATATTTTGATTAGGATCCCAGGCACACGAAAAACATCTGTAAAAGAACTATTAAAATAATAACCTTGAGTTACCCTACTTGG…
>TCONS_00007121-[NW_011952026.1]-[+]-[o]-[237]-[2]-novel
AAGTGCCTGAAAAAAGTGCCTTTAGTGTCAGTGTGGGAGTGTCTTACAAAGAAGTTTTCTTTTTTATAAAAACCAGTGTTAACAGCCAGTGTCGTTTTGTGAATTCAACTGTTTCGTGAAACTACGAGATGGAATTGAGGAGATTGTCTCTGGTTCTGGCGTTCTTCGCGATCGCAGCCGTCTCACGATGCACAGGTAAACAAAAAAACTATATTTTCATAGACGCACCGAAACAAG
>TCONS_00007273-[NW_011952026.1]-[-]-[u]-[1000]-[3]-novel
CGGCTACTGTAGGCAGGCGGCAGGACACTTATCGTTCTCAGACTCAGAATAATAACACATCTTGCTAGAATGTGTTCTGTGGCTCAAATGACTGTCAATGTGACAACTGACAACGACAGATTACCAGTTTTCAATGTTCGTGGAAAATTCGTAATTTCGTAAACTTACAATATTTTCATTCATTACATTTACGAAAAAGAAATATTACTTCTGCCTCTTATAACTATTATAGGATTCCACCCTCATATAGCAAAATGACGAGTGTGACTAAAAGAGTGCAGAATTCAATCAAAGGATGGTACCTTAGATATTTGCTTGCCACTGATCTGTACATAGTGGAGCCTTGGGAGAAAGTTGTTATACATGTGTTGTTTGCACTACTATTTGCTGCCTTCTGGT…
>TCONS_00007362-[NW_011952026.1]-[-]-[u]-[574]-[2]-novel
GGGTCGCCGGCCACGCATATATAAGGGTGCAGGACGAATAACGGACCACTTCCGAATTTGAACTGCTACAGTTAACATCCCCGGGGGTCCCTGGCCCCCGGTGGAACATTACTTTAATAAATCAGCGTTATCAAGAAAACTTAGTGTCGCCTAAATTGAAAAATAAGTTGAAACTTATTTGAGTTAATAAGTTGAATACGGCTGCGATGACAACTCGAGAAATGAAGCATCAGCTATGCAGACTGAGAAACAAAATTCACCTAAATTATCGGTTAAAATGAAAAATTACCATCACCGTATTTTTCAAGAAATAATTCGTTTCCGGATCCAATAATGATCATGGCACAATTTACCAGAACCTGAAACAGAGCACCATCGTCACATCACGGCCTTCGATTT…
>TCONS_00007622-[NW_011952027.1]-[-]-[u]-[614]-[2]-novel
AAAAAAACAGTGACTCGTTAAATTTAAGCGCTGGTGCGTGCGCCCTGCGCCGAGTGACCCTCGTGCAAACTACGGGCCTCTTGCCGAGATCAAAGGAGGTGTTATAAATCGGTGGCACGCGGAATATACTAGTAGGCCCCGCAAAGGTAGGCTTCAGCCCATTAAATGGAGTATTTTTCCACTTGCATACGATACGGTGAAAGGTGCGCCATGAATAAGTCAGGGAAAATATGTGAAAGATCTTTTATGTTTATTTCTTATTCGTTTCTGTTCGGGGATAGAAAGCTCGGGTCAGGTGAGGTCGAGAATAGAATGATTCGGCGTTTTGGTGGAAATTTTGAGGTTAAAAATGGAAGTTACAATCTAGAAGATGTAACAGGCGTCGCTCGGGTGGACGCC…
>TCONS_00007659-[NW_011952028.1]-[+]-[u]-[1042]-[2]-novel
CTGAGAGCCACAAAAACAAAATTGAATTGAATTGAAGCTCATCAAAATGGGAAGCAAAGAGTGTTTCGTCCCGTCTTGTACGAATAACAGCCGTGATAATCCGGATTTTTTATTCGTACCAATTCTAGAACGTTTGCGAAAAGAATGGTGTCGTCAAGTAAACACTGAATACTTCACGGCTTATTTGCAGTTTTGTTGTGAAAATCATTTAAATCCAGAAGATATCAAAAATTATTATAAGTGCAAGTTATTAAATGAGCAACCAAAAATGGCGCCAACTGCGCAGCTACGACGCATTTCTTTAGTTGAGGCAAATAAAGGCCTTGTTCTGCGTGAGCTTTTGCTCCAACATCACACACCTGGTGTTACAAAGAAACGAAAACTAGACGAAAACTTATT…
>TCONS_00007676-[NW_011952028.1]-[+]-[o]-[671]-[2]-novel
CGGAATTTATTTGAGACGGGTTTGAATTTAGAATTCGATTTTCCTATTTTGAGATTGTCTGAATAATATCTTAAAAGCAGACCACAAACACAAAGTAATACAATGCAAGTAGCCCAGTGAAAACAGAACTGCAATAAAACCACAAAAGCAGCAACAAAACAATGAATATTCAAAAGCAGATTCCCTTCACGAAAAGTTTCCGCGAAGAGAACCGGAACCATTTCTGATACACGATTCATGAGTAACAAACAGGACTTTAACAAACAAAATCAACAGAGCAGGCCCAACTTCAGCGGCTAAGAAGCCGAACTGTTCGTACAATGTCAGTGGAACAGTTAGCGCTAACAAGCCAGCCATGCAAAGTTGCTAAACAGTGAGTCTGCGAGCCCCGCGGTCGAA…
>TCONS_00007780-[NW_011952028.1]-[+]-[u]-[571]-[2]-novel
GAAAAGTTAATTGCCAATGATAATGTATTTCAAAATTTGGAACTCGAGCATGCATTTGCTGGAACAGACCATAAGATTAGTCTTATAAGATTTGTGGCAGAAAAGTATTTAACCATTAGATTTCACCATATTTCCAAATTAGAAGGGATATCCAGAACCTTTGAAAGTAAACGACAGTTATACAAAAAGTTAACTCAGCATAAGGGATTTTAACAAGTACATACATATTTATTTGTACATAGTGGTTTATCCAATCCCAAGATAGAATACCGACACATCGTAGGGCTTTGTTTATATATATGTTTATATTATAAATACTTTTGTTTATATTATAAAAAATACGAATAAATCTATTTCTTTCTTATTTATATCGCCTACCTAGTTACCTATGTTTCAATT…
>TCONS_00007930-[NW_011952028.1]-[-]-[o]-[569]-[3]-novel
GTGAAACGCTGAAACTAGGTTGTGAGGTGTTGTGTTATTCAATTTTACAGTTTTTACTTGCTCCTGGGGGCTTTAGGCGAATAATCATGGTCTGAGAACTTGCTTAGGAAGTCCCATAGATGGGCAAAACCTTAAAACATGACGGACAAAACATGTAGGGCAAAGTAAGATCATGGAGGAAAAAGGGGTATTTTTCCGTAAAAATGACTGAAAGTGGTTAGATTGGCTGAAGCAACCGAGGGACATGGAAGACCCGGAAATAATTGCACGTGAGCTGAGCTGTTCGCCGCTGCTCAACGATGAAGAAGAAGAACTTTTATCGCCGATAGGCCTAGACCCCGAGGACCTCACCTTCGATGGCGCGTCGCACGACATCCCGGAGTGCTCCCAGCACTCACT…
>TCONS_00007989-[NW_011952029.1]-[+]-[o]-[1467]-[2]-novel
TTTGTCTCTATCAACTGCGTTTTATAAAGTAAATCTCAAATAACGTTTAGTCAGGTAACCCAGCTTTTGTCCAATAGGCTGTGATTATTTTTGTCTAAAAATGAAAAATATTAAGGTAAAAATGGTACTTAATTACGGGAAGTAATATATAATGTATATTTTAAAGTTTTTATTAGTTAACTAAAGTTTTAAAAGAAGCGAGTCAGCAATGTTGTGTGCGATTGTGAGACCTGAGATGACAGACACTATAATGGTCAAGAAACAACCAAGACCGACCGGAACGCCTAGCACGGGGTGCAAGACGTGACAAAAGTTTTCCGTCGCACTCGCTCTGCGCGACGCATAACTTTTCGTGTCTCATCTTGGCGTAGGCGTCTTGCGCCCTGTGCTAGGTCTTCA…
>TCONS_00007998-[NW_011952029.1]-[+]-[o]-[306]-[2]-novel
GAAGCTTTCATGACAGAAGCTCGCGTGAAATTGACCAAAGAGTCTACAGGATTTCGCGCCAATTCTAAATTTAAAAACAGCAGCAGGGTTTTATACCGGCCAGTGTGTGGTTTTTGAACTTGCGAAAAAGTTAATTTAATTTTCTTGTAGTTTTAGAACTTTAAGCGACTCAGGAAAGTTTACGAAAGTTTGTCGAGAAACATCTCTAAACCACCGAACCAACCTGATGTTGCCGTTATAACCACTTACACCCCACGCTGCCATGTCGAACCAGACGCTGCTCGACATCTTCCTCCTCTGGACTGC
>TCONS_00008143-[NW_011952029.1]-[-]-[u]-[299]-[7]-novel
TCAGTTATTCCTGGGCGTGCTGGCGCTCGTGGCCTGCAGCTCCGCACGAGTTCACGTAGCGGATGCCGGAGGTGTTCAAGTGGCTGATGCTGCTGCGGGGTCAGGAAACGGAGTCCAAGTATCGAACGGCGGGGGAGTTCAAGTAGCGGATGGATCAGGAGTTCAAGTGGCCGACGCCAGTGCTTCAGGACCTAGTGGTGGCCAACCTCGCAGCGCCCGGTGAATGATATAGTAGCGGGGGTCATAAATGTTTGATGGAAATTCATTAAATAAATAACTTGTACCTTGTAATATCCTAC
>TCONS_00008192-[NW_011952029.1]-[-]-[x]-[3305]-[3]-novel
CTCGTTCCGCAATGTCTGGTCACACTACAGTAATATTACTTCTGTGGACATTTTCCGCTTGGAAATAATGTGTAGTTTTTGTAAGGTGTCGTAATTTTTATGTTTGTATTGTTAATTTGTTACCTGTCCTAAATACCTACTGTTAAATAGAGCTGTGAAAAATTATTCTTTCTTAAATTAATGTTACAATAATAATAATTACTCTGATAAATAATCGTCAGATGCCATAAAAATTGTAGGAGTTATGTTTAAATTAACTCGTAGTTAAAACTTCATTGGAAAGACTAAATAACCATGTAAACGTTCTCAGTAAGATATTTATAGGTAAGTAGGTACTTCAAAGATTAAACGCATGTAATGCTATAAACTTTTAGAGTTATACCTACCAATAAAAACAAT…
>TCONS_00008296-[NW_011952030.1]-[+]-[o]-[425]-[2]-novel
AACATAAAAATGCAGCGGGTTGTTAAAAGTCGATTAATTTGTATGTCGGAGTATGATCGTAGGATGTCGGTAGTCGGTGGGCGTCCCCCCTCCCTTCCCCTCCCGTCCCCTCCCCGCTGGTCGTCAGTCTGCGCCTCTCTCCCGCCCCGGCATCACCGCTCGGATCGCAGATCCAACTAACCGCCTTTTACCTTTCACCGCAGTTGCGTCACATGTTTTCCAATTTTGAAATACCGAATGCAGTTAGTGACGTGAGCGTCGCGCAGTGATTGTTGGTGCTCAGTGCGGATTGTGGGGACCCGGGCACCTCCGTCCGGACAAGCACCGCGAGTGGAGCGCGAGCCGGGCCGCAGCCCCGCGCCCGCCGCGCGCAAGAAGGCGCCTCCTCCGCGCAGCAAC…
>TCONS_00008336-[NW_011952030.1]-[+]-[u]-[213]-[2]-novel
CAGTAAGTATTGTCACGGGAAATTAAGAGAAGCTCCCGGGAAAAGCTAGTACTTTTATTATATTAATAATGTTGGAAAAGTAGGTAAGCATATTTACTGCATAGGCCAATATTGATTGAATCGTGTTGACAAGTATAATATCCAATACGGATATTGAATTGCCTGATAATAGACTCGACTGATAGTAGACTTTGTGTCGCCTAAATGTAGGTA
>TCONS_00008519-[NW_011952030.1]-[-]-[u]-[239]-[2]-novel
AGCGGGCTGGTCTTGTCGAAGTAGCTTCCTTGTATTGTTGGGCCTTATTAAATAAATATCAAGTGGTTCTGTGGCATTGTATCGAGACTATTTTGAGTGATTTGTTGCGGTCGGTTCAGTGTACGCGCTATCATTTGTTTTATTGAGATTGGTGGACTCAAAGCTGTAAAATGTCCGGGTCCGCGAGTTCACGATCGCGATGCAGCGCTGCCCCTACATCCATGAGATGAAGGAGCGTC
>TCONS_00008520-[NW_011952030.1]-[-]-[u]-[638]-[2]-novel
GTGAGGAAGTAGACTGAGGTTTAGAAAACATACTACCATAGCACCTATATTATGTTGCCTAGATACAAATAGTGTAGTACTAGGGCTTGCTGTTGACCGCATAATAGCGTAATTACAGATCAGCCACTTAACCACCTACCTACCGTGTTATCATGCTACCTACTAACAAATTATATCGTGAAGCATATCATACTCTTCGACACGCCTCATCACAACTTGACAACAAGACGCCAGAAAATCGATTTGTTTTCACACCTTGAAGCGTCCAAACAAACAAAGGGGTCGCGCTTAGAACCGTCTTTTGTTCTGCGCAGGTGTAATGGGAAAGCAATCTATTAAATCATGTGTCGTTGTGTACAAACAGACTCAGATGTGACATGAATAGTGGCTCAAGGCTGG…
>TCONS_00008521-[NW_011952030.1]-[-]-[u]-[310]-[2]-novel
GAGCTTTAGCCGCGGCTACATGTCAAACTCACGATAAAAAAACAAAAAACTCTTTGTTTATTTTTAAAACTATAAAATTGACAGTTCGGCGCCGCGCGCGACCCGCATTTGAATTTCGAAAGTGTTCTGTCAGAGACAAAGAAGTTCGGAACAGTTTTTTTTGTTAGTGAGTGCGCTAGACTCGGACCTTTTTGAATGGACACAATGAAAGTGTAATTATTATTTTGACGCAAAAATGAGAGCGTCCGGGTCCGCGAGTTCACGATCGCGATGCAGCGCTGCCCCTACATCCATGAGATGAAGGAGCGTC
>TCONS_00008610-[NW_011952031.1]-[+]-[i]-[798]-[2]-novel
CCGCCTACAAGGCAAGCGACGCGCACCACGCATTAGCTCAATAAGTATAATAAAGAAACAAAGCTTGACAGCGCTCCTTTAGTTCTGACCAAGATTCGGACCCGCGCGTAGTGTGGAATAATAAACTGTTAAAAATCTTTTCCAACGAAAACATATGACATTTTAATGCCGTTTTGTGGTGTAAAGTGGTGTGGGAAGTCTTTTAAGACTTCAAACTTCCAAAAAGATGGAATTACTTTCCACCGGTTTCCGCAATGCCCTGAAAGAAAAAGCAAATGGATAGATGCAGCACATCGTGGCGACCTTTGGTGACCAAATTCGCCACGATATTGTTATATTCATGTTACTGATTTGTCGACCACGATTGTATTTAGTGTCAAGACAAACCCTTCAGGTTTA…
>TCONS_00008837-[NW_011952031.1]-[-]-[u]-[318]-[3]-novel
TGGAACCCTGTCCCTTCCAGATACGGAGGCCCCTCTTCTGTCGAAAGAACCAGTGGAAAGAGTCACGATGAAGGGAAAGTCTGCATTAGTAACATGTAGGATCTTACAAGGGAAGCCGAAGCCAAGTATCACCTGGCTATACAAACAGGATACGTCGCAAGATTTTTCCAACCTTGCACAAGATAAAGCGTATTTATTAAGGGAAGATGGTTTACAGCTTATGATTAAGAACGTGGATAATAGACATGCGGGTTTCTACCGGTGTGCGGCCGAGAATTATGTGGGAAGTGATGTGTATGACTCCAGACTTGTGGTGCG
>TCONS_00008859-[NW_011952032.1]-[+]-[u]-[244]-[2]-novel
TCCTCTTCCACCCATCATCCACCAATTAGGTAGGTACTTAGTTACCAACTTTCTAAGTGTAACCATCATCTGATCAAGATGTCGTGGTCAATGATGACTGATAAGGTAATTAGGTACCACAAACCACCAGAATCAGTCCACTCTTTCTCTTCCACACCATCTATTCGCCATATATATACCTAGGCCTTATATAAATCCTACTAGTTTAAAAAGTTTTCTCCTGGGAATTCTGGGATGGGAAGTA
>TCONS_00008935-[NW_011952032.1]-[+]-[u]-[496]-[2]-novel
CAGTCGGGTCGCGCGGCCGTTGCAACACGCGCCGTCACGCTGAAATGTAGCACGGCTAAATCAAAGTTTTGGTCTGTTTTTCAGTCATATCTTAAATTAATTGTTGATAAAATTTACAAATTCAGTGTTTCGTTTGATATGTTTTACTATAGTGAAAGAATTTACACACAGTGCCAGTATAATGTCAAAATACTAGTGGCGGGAAACAGTTTTGATATCTCGCTTGACGTGTTGTGTCCTATGTGTACGTAGAGAGAGCAGCCGTCTGCCCTGCTGGGCGGCCGACATGCTGGATTCGCCGTGAATCGATATTTTTGGAGCGTTGTTTAGCTGAGACCATGGGGTCTAAGGCTCGATAAAGGTTTGTTCAACATCATGTTTCGACCGAAAAGCTGTCAC…
>TCONS_00009072-[NW_011952032.1]-[-]-[u]-[964]-[2]-novel
TAAACATTGGTGAAATTGGCCACCCCCAATAACTGGCCACACGGCTTTTTATTCGCCTAAAATAAGAAATACGATGACAGCACGCCATCTGTTACAGCTTGACACTAACCACTAGTAAGTTGTCGTTCATTTTAGTTCACACTCATTCCGCTTGAAGGATTGTTCTTCAAAATACCCGCAATTTTCTGACAGTCGGCGGCAGTGCGTCTGTTAAAATGGTTGTGCGCTAAGAAAACGTTAAGCGAAGACATTATTTCGAGAGGCGATATTTTTTGTCCCCAGCTTCTGTGAGTGACTTTAAATAGTGACAACGATAGATTTTGAGGATATATGCTTAAATCTCTTCAAGATAATGGTGGCCCAGCCCACAAACAGCCTTCACTATTTGGACTGTATCCT…
>TCONS_00009088-[NW_011952032.1]-[-]-[i]-[2144]-[2]-novel
CTTACTGAATGCTTGATTGTAAACTCTTCTCATGGTATGCTAATTATTACCATGCACCATGTAATATGCACAAATATTGTCATGTTATGTAACTACTTACTGAGAACTTCATAGTTAAAACTGATAATTGAAATCTTTATACTGTTGATTTTACAACTCATATGCATACTAACTCTAATTATATTATATTCATTTGATAGAAAATTTAATACTTAAGATTCAGTCAATTTAAAATAATTAATATAAAATTCCACGAAACTTTAACTAATTATAATGTAATCATGTTACAATATAATAGGAATGTCATTACATCAACTAATTTATATATGAATAATTCATAATTAATTCGTGGCCACCGTAACACTTAACTTTTTGTCCGTGTCTCAAGCAATTGAAAAC…
>TCONS_00009089-[NW_011952032.1]-[-]-[i]-[818]-[2]-novel
GGTTTGTTTTGTTTGTGACTTTGCTTTTGTTTGTTTGGAATACTTTTATCCATTCGTCATGACGTGATTGATAAACATGATAACGCCGATCAAGCATCCTGTACTGATAATAATAACGCAAGCACCCCATCTAAAAATTGAAAAGTTTTGACGAAGAAAAAGGACACAGAAGTACACACAACTTTGGGAAAATGAGTTTTCATGGCTAAGAAAAGACTCAGAAAGTGATACAAATGCAAAATCCATAATCTGTGGCGAAGTTTTCTCTCTATTCCATCAGCTGGAGTTGGACACATTCTGAGGAACAATGAACATACAGTGTAGCCGACCAAAAATTCACCTAGCAACGTTGCAGCGTAGCAGACCAGCGTCAGACCAACATTAAGTACATCAATACGA…
>TCONS_00009090-[NW_011952032.1]-[-]-[i]-[2345]-[2]-novel
AGGTTTGTTTTGTTTGTGACTTTGCTTTTGTTTGTTTGGAATACTTTTATCCATTCGTCATGACGTGATTGATAAACATGATAACGCCGATCAAGCATCCTGTACTGATAATAATAACGCAAGCACCCCATCTAAAAATTGAAAAGTTTTGACGAAGAAAAAGGACACAGAAGTACACACAACTTTGGGAAAATGAGTTTTCATGGCTAAGAAAAGACTCAGAAAGTGATACAAATGCAAAATCCATAATCTGTGGCGAAGTTTTCTCTCTATTCCATCAGCTGGAGTTGGACACGAATATGTACATATTGTATGATGAATATGATGATGATAAAGAAAACGATGATTTAAATATGAAGATATAATTGGAATAATCATAAAATGAGAATATGCATATAA…
>TCONS_00009264-[NW_011952033.1]-[+]-[u]-[526]-[3]-novel
GGAAATGGCAATTTTCACGAACAGCCTTTGGTATTTGGAATTTTTTGCTTTCGCTATAATTTTGATTGGATTTTTCTTGTACGTGGTTTATTTAGGGGCTAACTCCCCTCCCTACAACACTCGGTACGACATGAAAAGAAAATACCTCTTTGACGGAACATGGCTAGCTCAGTGAAAAAGCATTGTATAGAGAAGAGAACGAGTTCTCATGTCTGATCAACGAAATCGACAAAATATAGATATCAGGAATCCAGAAGATGTGATTAAACTTCAGAAGCTGAAAGTAAAAGTGGACACCCGGCCATTCTATTGTGACCCTAGTTGCATATGGTTTTTAAGACTATTCTTCAGTATAGCTACCATTGCCGTGTGTTATTTTTTCGCTTACACTTTCATCAC…
>TCONS_00009267-[NW_011952033.1]-[+]-[u]-[404]-[2]-novel
GTTCGTAGACACAACCTATAATCATGCCAACCTTTCCACCGGATGAAAAGATCACTTTCACCCCTACCCTTAATCCAAAACGCTTAAACTATAAATAGCAGCACAAACTCAGGATCATCCCTTCGAATAGGCGAAAGTGCTAACTGCCGCTCGCGTATATACGGCGCCGCCGCCGCACCGCACGTCATTTGCGCAGCCGGCCCAGTGACGCGCACACCGCGCTTGCGCACTCCGCGACTCACCCGCAACTCACTCGCGACTCACGTGATAATTCTGTGCTAAAAAACAGTGACAAAACGAATCGAACAACCCAAATCTCGGTGCGTGCGCAGCAGAATTGGAGATCGCAGCTTGGAGGTGGGAACTGTAGCGGGCGGCCTTTCCTGATTGGTGTCAGAC…
>TCONS_00009287-[NW_011952033.1]-[+]-[u]-[415]-[2]-novel
GTCATTGTTCTGAGGGAGTCCAATGCCCGATTAAAGCTCAGAATAATAACAGCAGCATTGCAGAATAATTTATCTATGGAAAAAGGATTACGCTTTCAAACAGCTAATCCGTGTGTCACTTTCATCAACAAATTCTTGCTTTTACTCCAATGTTTTGATAATTTTACTAATTTTTATACAAAATGTTCCTGTGTGGTTGTGAAGAGAAGCCGGAACCGGATCCACAGGGCTCAGAAGAAGCGCCCACGACGCTGCTGGTGGGCACGGCGGTGGGGACTGCGCTGTTGTTTGTGGCTCTCATGTACCTGGCTTATACGGCAGTAAAAGCCAAAATGAGTCGGCGACAGAGAAACTATGAAGCACCAAGTTGGACACTGCCTCGGCGAAGGAACTTCACGT…
>TCONS_00009320-[NW_011952033.1]-[-]-[u]-[595]-[2]-novel
CGCATAAGTCCTTTCAGCCCGCGCACCCAATTTGTCCTTACCGCCCTGGAGTTCCACCGATACGGGGTCCCTATCAGTTGCGAATGTACCGTCCGAAGCACCGCGCGCCTCTCACACACATCACCAAACATCACATTTATACACAACACATTATATACACATATTTGCAAACGCCAACTCTACACTACTAAACAAAACATTTACGAATTTGTATCATCAACAAAAGTGCAAAAACATTCTGTCCCAGTTTCAGTGTTAATAAACATTTTGATACTAAAACATTACCTTAGTGTCTGCCTGCCTATTGAAGGCAGTTTTTATTTTTGAAGTGCAAGTTTAGGCCCGAAAATCAACATGAAAACTTCGTCGTTTTCCCTCCGAGTGATGAGAAGGGTATGT…
>TCONS_00009352-[NW_011952033.1]-[-]-[u]-[408]-[2]-novel
AATTTAAATAAAAAAACGTCATTGATCTTAATTTGCTTATGAATTGCACTAAATTTTATAAATTTGTTTGTTTGTGTATTGCAGCTAGGTGTTTCGATGTTTATGCGTATATCAATGTCACAAGATGCTCAGTGGGTGAGGCCCACAACTTGGTATAAAAGCGAAAGGATCCAACATCCTTGCATTCAGTTCATCTGATCCTTTCCAAACGATTACCAACACTTTAAACAATTTTAGAAGAAGCAAGATGAAGTTCTTCGGCGTGCTATTCTCGCTGGTGGCAGCCCTGGCGACCGTCTCCGCGGGCTACATCGGCTGGTCGTCCCCGCACTACTACTCGCGCCCAGTGGTAGTCCGCCGCGTGGTCTACCCCTCGTCTGGCTGGAGCTCTGGCTGGCC…
>TCONS_00009401-[NW_011952033.1]-[-]-[u]-[566]-[2]-novel
CGTAAAGGAGTTATTTTTCTGAGATTGATATATAAAGAATTTTGACGTCACATCCGTCACATCCACCCTAAGAAAATGGGTGACGTTTCTCTGAAGTTAGAATTTACCGAAGTTTTTTTGTACTTTTTGTTAGGTTCATTAACATTGTTGGAATAAGAATTGAATTTTTACTTCATAATGTAACGGAGGTTTTAAAAAAAAAAGAAGTGACGTTTGGGGAATTGGTCTATGGACTCGAGATGGATTGATTCTTGGATTTTGTGATTGATGTTAAAAATTGTAAAAGTGCAAAAAGTACGAATATAAGCGAATGGTCGAAAGTTATACGGTGTCTCATTTCACTCAAGGATAGAATACAAGCACACATAAGAAGGATTAGCGTCTGTATTCAACATTTCA…
>TCONS_00009445-[NW_011952033.1]-[-]-[x]-[838]-[2]-novel
ATCAGGGGTTCTATAACCTTTTTATTCTTCAGAAAACCTCTTGAATAGAAATGTTGGCAATCTGTGACTAGAATCCGCTTTGCTATATCCAGATCTCGAATGACCAGCTCTTTGTCAGTACCTCTGTAGAATCCGACAACTTTTTCTTCAGGATATCTTCTGTAAACATCTGTGGCAACCATTGCTATGCTTGCTTTTTGAAAATACTGCTTTGCGTTGTTTCCTAAATACGGAATGGGCTTGTCGTGTTTAACACCTTTATTCTTCCAGTAGCTGAAATTTCTAACACCATACCAATATAAAAGAACAATCACTATTATAATTAGATACATGTTTATTTTTTATGGGTATTTAAAAACAAAAGTTCTGATCGGAAATAACTACGACCGTCCGATCTGG…
>TCONS_00009446-[NW_011952033.1]-[-]-[x]-[838]-[2]-novel
ATCAGGGGTTCTATAACCTTTTTATTCTTCAGAAAACCTCTTGAATAGAAATGTTGGCAATCTGTGACTAGAATCCGCTTTGCTATATCCAGATCTCGAATGACCAGCTCTTTGTCAGTACCTCTGTAGAATTCGACAACTTTTTCCTCTGGATATCTTCTGTAAACATCTGTAGCCACCATTGCTATGCTTGCTTTTTGAAAATACTGCTTTGTGTTATTTCCTAAATACGGAATTGGCTTGTCATGTTTAACACCTTTATTCTTCCAGTAGCTGAAATTTCTAACACCATACCAATATAAAAGAACAATCACTATTATAATTAGATACATGTTTATTTTTTATGGGTATTTAAAAACAAAAGTTCTGATCGGAAATAACTACGACCGTCCGATCTGG…
>TCONS_00009447-[NW_011952033.1]-[-]-[x]-[376]-[2]-novel
TCTCAAGATATTTATTTACAAAATCTATTAATAAAGTAACAAAAACGTAAAAGCAGCATACAATAACCTATAAATACATTTTAAACGATACAAAGTCCAAAGTCCGTCCAGAAATAACTCGTTAACAACTAATAATAATTTATAAGTTTCGTTTCTTGATAAGAAGTGGCAGTCCTCCGACGATGTTCTCTGATACTATGGCCTTGGGGTCGGGAGTAGGGACCTTCTTAGAGTTGGCAGCCGGCTCGAATGTGAACTTCTGAAGTACAGCCGCCAGTCCAGCCATCGACTGCATTTGTCCTAGACGTGCACCTGAAAAGAAAAATTGTTGATTGGAATCTCAATTTTGAAGACCTTGCATGGACTCCTAAGCGAG
>TCONS_00009448-[NW_011952033.1]-[-]-[x]-[376]-[2]-novel
TCTCAAGATATTTATTTACAAAATCTATTAATAAAGTAACAAAAACGTAAAAGCAGCATACAATAACCTATAAATACATTTTAAACGATACAAAGTCCAAAGTCCGTCCAGAAATAACTCGTTAACAACTAATAATAATTTATAAGTTTCGTTTCTTGATAAGAAGTGGCAGTCCTCCGACGATGTTCTCTGATACTATGGCCTTGGGGTCGGGTGTAGGGACCTTCTTAGAGTTGGCAGCCGGCTCGAATGTGAACTTCTGAAGTACAGCCGCCAGTCCAGCCATCGACTGCATTTGTCCTAGACGTGCACCTGAAAAGAAAAATTGTTGATTGGAATCTCAATTTTGAAGACCTTGCATGGACTCCTAAGCGAG
>TCONS_00009466-[NW_011952034.1]-[+]-[u]-[457]-[2]-novel
CTAGTAAACTTTACTCCAGTCTGCTTGGCCGTAAAAACACGAATATCGGTGATTTATCATAACCAACTCTGCACTATAGCGTCACACCACTCTCCTAATCCATTTATTCTATTTATACACTTACCAATATAATAGAATACATATTTGACATAAACAACGTTTGTGTGTATTACTTTCTTACCCAGAATTACTTTCGTCAAGTGCCAATGCTATAGCGAGCGTGTAGCGTTGAGGAAAACTGGGGGGTCAATCTATATGACGAAAAACTAAGTTTCCGAGCGTTACTGCGCGAGCCACGACTCTATCTCGTGTTAAACGTGCCGATTGTACGAAGGCTCTTCATTCGAAGGTTCATTCGTTTTTCGTCAGTATAGAGTGACCCTCCAGGGACGGAAGCAC…
>TCONS_00009490-[NW_011952034.1]-[+]-[u]-[705]-[2]-novel
TTTTTTGGTAAGTGGCGGCGCTAGCTCTGCTTGCGTTGAACCTTAACAAAATTTCCCACATTATAAAAACAAATCAGTTTTCTATTTCTTATTAATTTCCTGATACAACCTACGAAATATTTGACATATTGTACAAAAAGTTATAAAACTTGATATTTTGCGTGTTTGACTAAAATATTTTTAAGATAGATTACCATTTTTATTAATTTTATTTTCAGATTAAAATAACTGTAGGTATTATTAACATACAAAAAAACAGCTATCCGAGGGCAAACCACGTTTTTAGACTTGCCCATCACCTATTTTGAGGTCTGGATCCGCGCCTGGGCCTTTGTTACGTTAGATTAATTTTACACCTATGTCTTTAATTAGTTAGGCAATAGGATTGCACCGGCCCAA…
>TCONS_00009556-[NW_011952034.1]-[+]-[i]-[457]-[2]-novel
CAGTACCATTCAAGGCTATGTTACAAAATTACGCTGGGAACGTGATGATGCAGCAGTAACTATGAGTGAAAAAGCTGATGTTAATAGAAGGGATGTTTTATTTCGCATCTTGAAATTTGAAGCTAATAAATTAGTTCAGGAATTGCTAAAATTTAAAAGTGATTTGTGTATGAATTCTTCAGATTATTCGGTAAATGACTATGATCAGGATAAAAAAGATACTAAAAAGAGGTTAGCAGCAACATATTATATTAACAAAAACAACTCTGATAAAATACTTGAAGCATTAACATCATTGCAGGTAGCCCCTGAAAGAAAGTCAGTACTTGACACAATAATGGATACGTTGCATCATAAAGTTGAATTAATACCAACCAAACACGTAAATCATAATGGGAA…
>TCONS_00009591-[NW_011952034.1]-[+]-[i]-[269]-[2]-novel
CCCGTACTACAGGGGCTGGTTTGAAACTGACAGATACCTAGCCACTTTTATGAAGAGCCTATTTCTATCAAGGTGCACTTGTGGGTTCTCAGATTAAGAGCAAATATGCATTATCACGTATTTATAAACATTTACTCAAGATCACTCGGGATTTACGTAAATTGTAGACATAGTCGGGCAGCAGATATCCACGTCATTGCAGTATAAATACTTATTTGTAATCACGCTGTTGCCAATAATTTGTGAAAATCATGTTTTTTTTACACATT
>TCONS_00009682-[NW_011952034.1]-[-]-[u]-[610]-[2]-novel
CGCTATTTCGGCGCGCACTCGTCGAGCGTAAGGTCGACCACGAAAAATACTGACGCAATTTTTACATGGTACGTAATTGAGTTGAGTCGCCGGGAGTAGTGTGCGTGCGCCGAGAGCGACGCCCGCGCCGCCGAAACTGAGCCGGAATATTTAGGTGAAAGTGTTTCGAATTTCGGCATGACGACATTTGCGCACAGTCGTTATCGTGACTTTGCCGAATCGAGAGGTTCGGAAGCAGCTCTCGAGACGAGGCAGCCCTTGACGCGCCGCTGTTGCAGGATATGCCCGCGACTCATGTGAACAGTGACAAACTATGCTGAAAGTTCGTGTGTCTAATAAATTTCGGAGACGTAAATTAAAAAGGTGATCAGTTATTAAATTGCGTTTCCCGTGTGATGT…
>TCONS_00009698-[NW_011952034.1]-[-]-[i]-[1069]-[2]-novel
CAGCTAATTATTTTAATCCCTTTCAATATTTCTGATTTCAGAAATAGTTTTGTGATAAATTAGGTGTAATTAGAAGACGAAAAAATAATGCTACGAATTTTCGTAGGCCTAGGCTACGAAGTGCTACGACATGCTACGAATTTTCGTAGACCTAATTATACATTATGTACAATTTTTTTAATATTTTAATTGTTATTTATTTCAAAAGTATGAATAAGTAGAACTACAACTGTAATGCTCCTCTACATAAAATAGGCCAGTACATATAATAGCACTCTTATCACGAATGAATACAATTGCAATGTTGAATGGTGGTCAATTTAGATACTGTTTTTATGATAAAGGGTCCATGTGGTTGTGGTGAGGTCCAAATAATGTGATTCAGCTTTCGACCACGAG…
>TCONS_00009735-[NW_011952034.1]-[-]-[u]-[672]-[3]-novel
CACAATGTCTATCACGATTCGCGATAGCGGTAGGTGGGCAGGTCAATACCGAAGAGAGCGAGATATCCGATATTCTTGTTCCGCTCGACTCACAGATTGGACTGAGTTGAGCAACATAGAATAGACGTGCTACTTCTATAGTTTTTTATAAGCTTCGGAGGGTAGTGGATGTGCGTGAAAGTTTAGACGGGCTAACGAGCTAATGTTTACGTGCGTTTACTGAAGGTTTAGGTACTGTGTTTACGTTGTAGTTACCGGTCTACGTGTAAAGTTTTACTGTTTTTTTTTAATAAAAACTGTTTATGACTTGTCAATAAAACATTACAAATTGAATGTTTTATGGTCTACAGCTCAAAATAAAAATTGGTGAAAGCGTGGTTCGTCGCTCGGAGGAGCCAG…
>TCONS_00009751-[NW_011952034.1]-[-]-[u]-[1329]-[2]-novel
CCTGTCATCTGCATACATTATCTGTCAAAAGTTTCATGATAGTTTCCGCAAGAGGCGCCACTTAGTATGCGAGAAAATGTAAACTTTTAAAGTTTTCGTCAAACTATCAATCAAATCTGTACTAGACCCCCCGTTTTACTCCTTCCCTTCTACTGACTGTCCCAAAAGGACATTGTAAGTTTAAAGGGTTAGATCAATTCGTCATTCTGATCTAAATCATCATCATCATCAGCCTATAGCAGTCCACTGATGAACGTAGGCCTCTCCCAAAGCACGCCACTGGATGCGATTTTTAGCTTTCCGCATCTAAATACTCTTGAAAAAAGTATATTTAACCTCTTAATTTAGTAGTAAATTCTTGTTGCATTTTTTTTCATTATTCTTCTGTTTGACCTCTAC…
>TCONS_00009911-[NW_011952035.1]-[+]-[u]-[540]-[2]-novel
AATCTTTACCAAATACACATGATATTAAGGCTGTGTTCGCACTTGGCCGTTTCCCGTGGCCCTCATTAGTCCTTGCCGGGTATTCAAGGAGGAATGCGTCTTCCGCGGCAGAACTGGGAATTCGGAAACTGTGACTGTGAAGATAGTACTTAGGTATTATGCTTTGCTAAGCACTAGATCCGAAACTCGCAGAATTAAAGTGCTATTTTGCAAGACCCTGTATATATAAATTTAGGACCACACATTAAGCCTGTTGCATTGGTAATGCATCAGTATTCTATTCAGAATTAAACATTCACAATTATATCCTAATGACGATAAATGTACCTAGCCTTTGTCATATTTAATGGTTTCCATTCTTCAGCCTAGGTCTTTCTAAACGGAACCTGGGTTTGCATT…
>TCONS_00009940-[NW_011952035.1]-[+]-[u]-[1061]-[2]-novel
ACTGGAAACCTCTTCCACGGGTCTTCCCATGCTACACAACAGGTTGGCAGGTTGCAGATAGCCCGTCCTCCACTGACACAGTGAGTGCCATAAGCCATCACTGTTATTCTCTGTAGTTACTTCATGCAACCAGTGGTAGGTAGTAGGTACCTAGATGATCCAAAAGTAACCTATTTCCACATCTAGCCCACCTGTCTATTCGAGTCATGATCTTTGATCGCGCGGCGCAAGTCAAAGCCAGCGGCGCCGCGCCATTTTCGTTTTGCGCGAAGCCGCCAACCAACCAACAACAAGCAGGAATCAAGAAAACCAGTCAGTTTAGCTTCTGCCGCTGAGTCAGACGCACGCATCGAGCATGGCGGATAAACACTTTCCGATCGCGATCACTTACATTCATAA…
>TCONS_00009947-[NW_011952035.1]-[+]-[u]-[661]-[2]-novel
AATTTTTTGATCATTAAATAGTATTTATTTAGGACATTTTAACTTTTTTCTGGATTGTGCTTCATTATGCTTTTCTAACTTGTTGTAGGTGTGATATTTCATGAGTTTACCTGAAAATAAAATAAATTCTTTAGTCTACTAATTCAAATTCAGTAGGAAAATAATATAACTATCTAACTGTGAGAATTACTTGATAATATTATACGTCAACTCGTACCACAGTGGAAAAACGAATGAGCTATGCTGTATTTAGGTGTAACCGGTTATCAGCATTAATAGAATTGCAAATATAAATAGCACAATTAGTAAGTATTTTTTTTTCAGGTATTTGGTACCACAATATAAATCTTTAAGTACCTACATCATAATGAATCGAAGATACTTGTAATGGAAATGTGG…
>TCONS_00010066-[NW_011952035.1]-[-]-[i]-[273]-[3]-novel
CGCCCGCGTCGCCGCCCGACGAGCGCCCCGCCGCCGCGCCGCAAGTCATTGTCATCAATCTACCCACCGGGAACATCAGTGATACTGTCGGTCTAGTCCCCGAGTCCAAGGTGCTCGAGTGTTACTACGGCGGGTCGGAGGCGGGCGACGCGGACGAGGCGGGCTCCGCGCTCGCCGCCGCCGGCCCAGCGCCCGTGCAGAAGAGGACCAGATTCTCCGTGTCCCACGACGAGGTGTCCCTCGGCAACACGTCAGACAACCTCGAAGCAGTCT
>TCONS_00010150-[NW_011952035.1]-[-]-[i]-[327]-[2]-novel
TAGAGGCAAATGTTCAAATTAATTGCATTACTTAAAACGAATAACATTTTCCTATCAACCCCAAAACACCTTTCAAGTACACCAGCAGCGAAACGTCAACATCCATTCCAATTTCAAAACACGCGTAACGGTTAATAAAATTAGTGCCCTATTGTGATTGGCTGGGCGGCGTGCGCGCGCTTTCCCCGTGTTTTGATTTGCCAGTGCCCTCCGACAGTGGCGACATCTGTTGAAGTGTTATCGCAAACTCGATGACCGACGAGTCAGATGCGCTAGTGCAGTTAAAGTGTTAAGATAATAAGTCGCAAATGGACTGCGCTACGTGAG
>TCONS_00010151-[NW_011952035.1]-[-]-[i]-[393]-[2]-novel
CCAATAGGTACACAAACTCTGTAAAACAACGCAACTACATCCCTTAACAGACGTCAGTATCGCGCACTAAATTGAATATGACAAATAAATAGGCTTTCATCCTCCTTTCAACTACCGACCGAGACAATAATAGACAAAGGGTTGGGCGCCATTTTGTCGGATTACGCGACCATAGACATCATAGACTGATATTACCACTGCGGGCGCGGCATTACATGACAATAACGGCTTTGCATTTTGAATTTAGAACCCCGTTCTGAAGAGTATGATGGATTTCAAATTTGTAATCTGCGGATTAAAAATCAATTTACGAGGAGATTTATTACGTTTTGTCATGTTATTAATGATTATTTTGCACGTGTTTCTTGATACTGCTGAATAGTTTGCCGTATT
>TCONS_00010154-[NW_011952035.1]-[-]-[i]-[396]-[2]-novel
CTGTTACAACATCTACCTTTCCTATTCTTCAAACTTATAGGTAGCTCACAAATGTAGTTTTGAAAACTATCACAGGCAATATAAATATTTTATCATCTACTCTTATTTCGTCGAATCCATATAATTTACATTCGCTCTACCTTTATATTATGTTATTGCTATTTCGAAACCAAACCTGAAAATATATTACAACGCACTTTAATGTTTCCGGGACACTGAAACGTATACTCTTAAACATAATTCACGAGTATTAACATCCAAGATTAACACTGAGTAGCTGCTTTGTTATAATCGCATAATACTGAGGTAACAATAACAAATGCTCCTCTTTGTGCCATGGAACTACGAGCGGAGCGGGGTATATTTAATACAGTTTTGTAAGTCACTTATTTAGCG
>TCONS_00010178-[NW_011952036.1]-[+]-[u]-[664]-[2]-novel
CTTCACATCCACGAGTCATCCCCTTCATGTGGTGACCCCTAGTTCTCGAATCTGAGTCGAAAGGAGTGCAATCCCGTGAAGTCGGTCGTTAGAGGGCTGGGGTTTCGTTGCGCGATAGGCGACGGCCCGAGGCATCGGCGACAACGACAAGCAGATTCGAGCGAACGCGCAAAAATTTCAAGTAAGGAGGAGCAGTGGACAACGGAGAAGCACGCGGAGACACACCAAAGGTTCGTGGGGGCTTGCAAAAACTGCGAGCCAACCCGCGGAGCACCGACACCGCGACGACACGTGGCACGAGGTCTACCGGAGGCAACGAGCACCGCGACGACACGGGGCACGAGGTCTACCAGAGGCAACGAGCACCGCGACGACACGTGGCACGAGGTCTACCAGAGG…
>TCONS_00010246-[NW_011952036.1]-[+]-[u]-[713]-[3]-novel
AGGCCCCCGACGTACTCGCTAGGCGCGCGGCTGGCAGGGCTCCGCCGGTCACAGGCCTCGCCCGGGCCCGCCGCCTACAAGCCCTGCACGGATAACAACAAGAAGAGTTCCCTGGCGTATTCGTTCGGCGTGCGGCACTCGCCGTGGGCGCCGCCGCTCGTCACCCCCGCCGACAACATGGACTGTCTGTAGCTGACTGTAGCCGACTGTAGCCGACAACATGGACTGTCTGTAGCCGACTGTAGCTGACAACCTGATGTCCTCCTCATCGTGATCCGATGACGGCGACCTCAGGGGCTAGTAGGACGTCTGCGGCGGTGCGCGCGGATGTGACTCGCGAAACCCAGCTTCGTGGCAAAGGAACCCTTCGTCTGAAATCCGGGACAGTAGAGCAAGGAA…
>TCONS_00010259-[NW_011952036.1]-[+]-[i]-[309]-[4]-novel
CTCAATTTATTCGAAAGTAAACAATTTCAGATGTGTTTTGATGTGTAAAAATGTCTTCAGCATTGATCAGACAAGCTTTGGAATTCGTTGACCAAGACGAGTTGAAACGCGATAAACGAAGCAAGAAACGTCGCTTGCCCGCGGGTCAAGACCAGAGACAACACTTCAGTGGCAAAGTGAAGAAGCGTACCAAGGAAACCGCTCCACAGACCGTTGAGGACAAGATACAGAAGCTCCTCGCCCTGTCCAAGCCCGTGGCTGACTCTGAACTGGCTGAGAAGATAGTGAAAAGAGCAGTGAAAGGAAAGC
>TCONS_00010260-[NW_011952036.1]-[+]-[i]-[867]-[5]-novel
CTCAATTTATTCGAAAGTAAACAATTTCAGATGTGTTTTGATGTGTAAAAATGTCTTCAGCATTGATCAGACAAGCTTTGGAATTCGTTGACCAAGACGAGTTGAAACGCGATAAACGAAGCAAGAAACGTCGCTTGCCCGCGGGTCAAGGTAACTTGAACTAATCATTCCGAACTTTACGTCATACACCAGCGTTTTCGCTGTCGCAGTATCTACTCACATTTCTCTGTAGCTGTAGTTTCTAGTATCACACTGTACTGTGAATTAGAGACACGTGAATGTGACAAAAGCCTTCGTTTCTAATAGTTTTGTCTTCACTTTCTTACTACCTTTTGCCGAGTTAGTTGTTTTACACCATATCTTGGACTTGTGAGATAGACCAGAGACAACACTTCAGTG…
>TCONS_00010456-[NW_011952036.1]-[-]-[u]-[474]-[2]-novel
ACGAAGTCGCGTGGTAACCCTAGATGAAGGAAACTTCATGGATCGTTGACGATTTTTTACGATTTCCCTTTCTTTATACACTTTCTTAATTAGGGCTCGCCTATTTTAGAACCTCCGAATATAGGAATAAAAATATGAATTTCACGCATTTCTTTCAGACTTAGCTTCAAAATTCAGACGTCAGGTATTCATAGCGTAGTGTTTTCTTTTAGTTTTAAACCGGGGAGTTTATTCGAAGAGTTTATTTGTTGGAACATCACACTTGCCAGTGGCGATGGCGCGTGCCTGTTTACGAGATCCAGGCCTGGAGCGACCAACCTGCTCGTCCGTACTAAAACCCCAGTGCAGTGCATTTTTAAAAGGGAACGCCCCGAGGAGCGTTTTGTTCGCTTTTCATTA…
>TCONS_00010459-[NW_011952036.1]-[-]-[u]-[984]-[2]-novel
CATAAACACAACTATTTTATAGTGCAACAACTTGAGCCAGAACATCCGTTTTTAAGGTATCGGGTGCTGTTTGCGTAAAACATAAACTTTTTCGGGCAGGTTGGTCGCTCTATGTATTCATACCTACAGGCTGACATTTATGTTATCCATTAAAATATTAAGCAGACAGGTTTAATCAAGGAAGAGGGTCTAATTAACACGCTCGACGGCCAAATTTAACAAAAGTTGTGAAAAAAAGAAGGTGGAAATTTTGTAAGGATGATCCTTCTGACTCATTAAATAGTCGGCGTTCGGTAAAATGTTTTTTTTTGCTTCGGGAAAGTTAATTTGATATACACCTGTCATGTCCATAACTCGGTCCACTGCCTCGGCCACTTCTATTTCGTTTGTCGGCGACTA…
>TCONS_00010460-[NW_011952036.1]-[-]-[u]-[1128]-[2]-novel
GCCGTTTAGATGCGAACGCGGGCACGGACGACACATCTCGGCTCGCTCCGCACTTTTACCGAAATATTTTGGTTGTTTGGTTGCTTTTCTTGTGGAAATTCGGTGTTTTTTGGTGGAAAACGCGGGTTGTGTGTGGACCCGCGTGGCGGCGCTCGCACGCGGCGCGGCGGTCGCCGAGGCGGCTGTGACGTTTGGAAACCGTATCGGGTGCTGTTTGCGTAAAACATAAACTTTTTCGGGCAGGTTGGTCGCTCTATGTATTCATACCTACAGGCTGACATTTATGTTATCCATTAAAATATTAAGCAGACAGGTTTAATCAAGGAAGAGGGTCTAATTAACACGCTCGACGGCCAAATTTAACAAAAGTTGTGAAAAAAAGAAGGTGGAAATTTTGTA…
>TCONS_00010461-[NW_011952036.1]-[-]-[u]-[1242]-[2]-novel
GTCAACGCGCCCGCCTCTGCAAAGCCACACCCTATAAAAATATGCAACACAGCGGCGAAACGTTACGAAGCGGATACCAATTCTATCAACAACCTATAAACCTCAACCTTTCTTTGTCTCGCCTTCTAACGCCGCTCCTGGCCGAGTGAGATAGAAATCTACAAGTTTAATGGCCGTTACGCGGGAAAAAAATCAGTCGGCATTCGCAAGCGTTGATACGCGATGTGATAGTGCACGGAGGTTATCCTGTGAACTGTTCAGTGACGCAAGCAATTTCAGCACGCGAGAACTTGTTGAAGCGAAGCTTTCTTCACGTATCGGGTGCTGTTTGCGTAAAACATAAACTTTTTCGGGCAGGTTGGTCGCTCTATGTATTCATACCTACAGGCTGACATTTAT…
>TCONS_00010464-[NW_011952036.1]-[-]-[u]-[713]-[4]-novel
CGCCGCGCAGGCGCGTACGCACGCCCGACCAAGATGGCAGCTATTTTCCAACTTTAAATTCAAATTTCAAATACCTGAAATACTTTTGTTTTTAAACGCTTAAAGATCCAATGACTTGCAAATAGTTCGGTTTACGTGTTCGCGAACGGTGTCCTAAAGAAATCGGAGTGCCTTTATTGTGACTCAATTTTCCTAGTAGTATCAGTTGTTATGACTCAATGACTTTAGTGCCATATGGTTGTGTCTTTATTCTTGTGATTCATCTCAGCAAAATGGTGTGAGCGTCAGAGAGACTTTTCTGAATAAATCCTCAGATTTTGCTATTTGCTTACGGCCACAGCCTAGTAAGGTTCGAGAGCTGACATTACTTGCGGTCGACCTTACTTAACAGGTGAGGCC…
>TCONS_00010522-[NW_011952037.1]-[+]-[o]-[1951]-[2]-novel
AAAAAACGTATAGATGTAGTACTGTTTTTTTTTGTGAAAGTTACCGATATTTCCCACGGTTCTAGATATCGTCACGTTAAGAATTTGAACACACGAGTTTTTTATAATAACTTTGTTTTGATTTGTGACGTCGATGCCTTAGCTTTGTGTGTGTAAATATATAATGTACATGTGTGAGTGAGCCGTCGCTATGTATGTGTAGAGTGAGCTATTTTTAATAATATAATGTAGGCCAGTTTTTCTTAACAGAACCACGTATGTAAGGTGTTTTCTTGAGGTTACGTTTCTTCACTTTCTGTTTTAGGGAGTTTGTATTTTATTAACTTGTATGTCTGTACGTCCGTATGCGTTGGAAAAAATAGTGATTAGGCCTCGTGTAGAGATGTTACGGTAAAAGTC…
>TCONS_00010669-[NW_011952037.1]-[+]-[u]-[664]-[3]-novel
GGAGCCTCCCTGAATTTCAGCCAGTCTTCTCGGCACCTACTGCTCTGAAAGTCCTAAACCTAACCGCGGCAGAGAACCAAATTTTCTCTCTCAGTATAATTCTAACATCTTCATATATGAAAAACATATATAAAACATCCAAACTACGAGATCACTTACGGTTCATATATAATTGTATGAACGATCCCGTAAACCACAAAGAGATCTGTTTTTCGACGAAAAATATATCTTACAAGTAGTGCCAGACTATAATTTAGTCTTTAAAATTGTAGCGATAAAGTTGTAGTTTAAATAAAAGTATATATAAAAGTTTCAAGTTCAACGCAAAAGACTAAGACCACGATAAAGATATTAGTTAGCGAGCTATGTCAAAGATGAATCTGGACGGCTTTTTTTCCT…
>TCONS_00010670-[NW_011952037.1]-[+]-[u]-[554]-[2]-novel
TTCAGCCAGTCTTCTCGGCACCTACTGCTCTGAAAGTCCTAAACCTAACCGCGGCAGAGAACCAAATTTTCTCTCTCAGTATAATTCTAACATCTTCATATATGAAAAACATATATAAAACATCCAAACTACGAGATCACTTACGGTTCATATATAATTGTATGAACGATCCCGTAAACCACAAAGAGATCTGTTTTTCGACGAAAAATATATCTTACAAGTAGTGCCAGACTATAATTTAGTCTTTAAAATTGTAGCGATAAAGTTGTAGTTTAAATAAAAGTATATATAAAAGTTTCAAGTTCAACGCAAAAGACTAAGGGAGAAAGAATGGCGGCGCTCTCCGGACAAGGCACCCCGAAACTGACGTCATCCGTGGGGAACCTCTACTATGACTGT…
>TCONS_00010721-[NW_011952037.1]-[-]-[x]-[722]-[2]-novel
CTCACAATGTTGATAGTTTTCTTCACGGTTGTGATTTACATACATTTACAACCTGATTGGTCCATCGACATCGGCCAAAGTGTATTTGTTTCAGAGGGCCAAGTGTTGGTTTTCTTGACCGATGGAGATGTGAAAATGGACTCAAATTTGTATGGCGCGGAGCAGCGCGAGTACCGCTAGATGGCGACTCTGCCGCGCCATACTTGCCCGCCACTACTCGAACGAAGTAAAAACTCGCATTTTCTTAAGTATCATGAATATTGTAAATAACTTTTAAACATATGCACATTGTTAAAATTTAAACACTTCATTTACCGTTTGTGCATTTTGGTTATGAGTTTACAACAATGTGTAAGTTAAATTACATTTTTGTTTACGAAGACAATAAATGAAATATAC…
>TCONS_00010806-[NW_011952038.1]-[+]-[i]-[550]-[2]-novel
ATTAAATTCCATTCAAAAAGTTACGAAACTTATTTCTCAATAAAAACTTGAATGTTATTTTCTTAATATACATGTGTAATCTATTTGTGTAGTTTCTCATAAAGATTTCACAAATTGCTTATAATTTAGATATAAATAGGTACCAGTATAGGTATGTATATACTTATCTATGACGTGATTAATTGATATCATTCTATAATAGTGATTGACAAATTAGCAAATTTACCTACTTCAAAAGATGTCAGTATGTTAACTACTACGGTTGAGTCAACGCATTGTTTTCAAATTAAAAGAGTGTTAAACAATTTCACGGTTTAAAAAATCTATTTGGATTAAGTATGCCGTGACGAGTGTGTTTTGTTTTGATTCACAAAGAAATGAGTCACATGTGAGTGTGAG…
>TCONS_00010817-[NW_011952038.1]-[+]-[o]-[2102]-[2]-novel
AATCTCATTAGTTCCTGATGTTTATGTTTTATGTGACCTAATATGAAGTCATACTGTATGTCCGATGTTATGTTGAATGTCTAAGGTTGCCCTTCCAATGAAAACTCCTATCAATTAGAATTAGAAACCTTGAAAAAAGTGTGCTAGTTTTCAATCGGGCATAGATTTATAAAATTCATACTAAATAAAAATAATATTAAACCTTTCTTACCTAAAAGAGCTTGAATTTTTAAATGAATTTATGATATAATTTCCATGTTACCTTTATCTGACAAAATTATTATCACATTTGATAAATAATTCTCGCTGATTACTAAGCAACAAAATTACCTCTTTCAAAAAGTAATTTTCCGGTTAAAAAATAATAAATGATCACAGCTGTATATTTAATGTTGAGCT…
>TCONS_00010836-[NW_011952038.1]-[+]-[u]-[383]-[2]-novel
GCTAAGTTTCACCGAGCCGGTGCGTGCTGAGACTGATCGGCGGGCGCACTTCCGGGTGCCCGGCGGAGATGCGGCGGAGAGGTCAGCGGTTTGGGGGCCGCCTGCAGTGGGCGCACCCGGATCTCCGCGCCCCTTCACTCCGCGCAGTCTCGCCGCCGACCGCGCCGCCACTCGCACGCGCCATGCCTCGCGCACCCACACCTACACGCATTTACTATGTACGCCACTGAGACGCAGAAATATGTGGAGTCATCGCTGGGCTGGGCCGGGGAGCGGGGGGAGGACTCGAGCTACGACTCGGAGTGCGACGACGAGGGGGGGCACCGCGCCGCCTCCCGCACCCCCTCGGACACCCTCGCTGCCGAGTTCGCCGAGTACGTGAC
>TCONS_00010947-[NW_011952038.1]-[-]-[i]-[964]-[2]-novel
CAGCAGTGGCGACGTGATGGGTCGCTGATTTTAGGTGCATAATGAAGTTCGTTCTAACAATCAATACCTACAATGACCTACATCTAATAATTAATAGTATTTTCAGGTCGTTACTTCCAACCTGGCCGCTCCTGTTAGTACCTACAGCTTATATCAGCCTTATTCCTGCGAGTGTAATCATCGCCTTAAGTTGTAATTAGAAAAGTTTTATACAGTGTCGTGGTTTTCTGCTCGATTATGTCGAATGATATTATGCATAGTATTGATCGATTTATATTCTATTATATTTTGTAAATTTTACAGCATAATAATTGCTACTTGGTTGTTGTTTGTCAGATTTTGTCGACCAAGAAATAGGGTAGGTATGTATGTGTGGAGTGTGGATATACTTTCGGACAC…
>TCONS_00010950-[NW_011952038.1]-[-]-[i]-[1227]-[2]-novel
CCATCTGCTACCGTCACACCTCAAATATTTTTAATGAGAGCCAATACGACATGCTTGTTCTACATACGTCACATAGTGATTCAGTCATTCAATTTACAGTACCTATCAACCGAAAGTACAAGTGTTCTTGATAAAGTATGACAAATAAAACTAAAGCGTGTAAATATGAAATTACTTACATAGTATTATTAGATACCACAATAATAATGTATATTAAGCAATGCGGTGAGTAACTCATTCAGGAAGTCTTTTTAATCGTTTAGTCAAGATGTGTCATGCAACTCATGCAGAGTCGACCATCTTTGTGTTTCATCAGCTAACGGTTCATCAAGTGATCATCTTTTATTACACTGTGAGGGAAATCATTCCGACAGAATACCTATTGTAGTGTGGAGTGTG…
>TCONS_00011106-[NW_011952038.1]-[-]-[i]-[1126]-[2]-novel
ATTTCTTTAGTTGCATTTTTTGTAGGTAACTTACTGCCTACATAATGTAATTTACATACCAACCAAACAACACAACACGGGCAGTCGAAAATCGAATTTACAATACGCTGCCAAACTTCCTTTGTTCCGTAGACGAACACTTATGTGTATGTATTGTATATTACTATGTATACCCTGTATAGATGTAACTATTTTCACGCACACAGTTAAAAAAACCTCGTGTCGAAAATGTAACTGTGTCAAAGAGTAAGCGACATAATAGATAGGAGAATAGATACACGTGCGATCTGAAATTCGTGTTGAATTATGTAATGTGGTTGTGATAGTAACAGTAGCGGACATTAGCAACTTGTAGAGATCTGAAACTGTGAAGATGTTTTTGTTTCAGCTCTATCATTT…
>TCONS_00011128-[NW_011952039.1]-[+]-[i]-[219]-[2]-novel
CTGAGGATAATCAATCGTTCATTGAAAAAACGTCAAAAAACGGAACCATGGCGGGGCCACCGTCGACTAAAATATAATGCGAAATCCAAGAAATTTAAGCAGATTTAGCTATGTCGGACATAGATCTCTCGGAGGACGATGACATGACGACATAAATGACTCACCATGAACCCGTAGAATTTGAATTTTCTGATGATGATATCCAGGAGCTGCTAGCTG
>TCONS_00011129-[NW_011952039.1]-[+]-[u]-[531]-[3]-novel
CTAAAGATTTCGAAACAAAGAAGCAGTTTCGGTTATCACATTTGTATCGATATAAACGGAGGCATAAGTCCTGAGTGGTCACACTTAGCTCGAGTTACTATTGACCAAAGTACTTATGCTAGAGAACTTAAGTTTCTTAAGCTCCTTATTTGTTTGTAATTTTGGTTTAGTACATAACTATGATAGGACGTGTGATGATCTTGTTCGTTGTACTTGTGATAGTTTCTGTAGTGAGTGGTCAGAATAACACGACAGATGCCACGACGGCCGCGCCCGGCGCCGCGACCACCCCTTCTGTTGGGATCATCCCTGGGTTCGTACAACTACTAACAGACCTCGTGTTTGGTGGAATTCAGAAGGCTTGTGAAGATTCAAAAAAGGAGAATCTATTTGAGAAAT…
>TCONS_00011131-[NW_011952039.1]-[+]-[u]-[643]-[3]-novel
TGTTAAGCGTGGCGGGTGAAACTAAAACGCGTGGGCATCGGTGATGCTGTCATTGTGTGAGCATGCGCAGTGGAGATGTGTTGGTAGTCATACTGCTGGGTGCGCTGGGTAGTGTGCTGGTGCGAGGTGCTGATAACGCCACCAGTCGCTCGGAGAGTGAGGAGGAGCTTCCTGAACCACCAATGGCTGGCGAAAAGGAAGACGGTGCGTTGGAGACGTTTGCAAAGGCACTCTTAGATATACCACTAGGATTTGTCGAAGCTCTCAAAGATGTTGCAAGTGCGGTGGAGAAGACGGCGTTCGCATTTATAACAAGTTTATTTTGATTTAATGTAAATATCTAGGTTAATAGATTAAGTTTTTATACTCATGTAATTTTAACTAAGTATTTATATTTAC…
>TCONS_00011170-[NW_011952039.1]-[+]-[o]-[621]-[2]-novel
TGTACAGTTAAATTAATGAGGCGTCAGATTGCAAAGCCAAGAAGAGTGAGACAATTATATTGTACTTTATACTTAATTAAACTCCACTTCACTCCATAATATATTTAAGTGTGGTAAGTATAAGTATAAATACTTAATTTAAACTTTAGTCAATGGTGAATGGAAAATACCGTCTCTGGAATAAGTTAGAAATCAAATTTCTAGTTATTGTATAGTTACTTACAACTGCAATGTGATATGTTGAAGTTTTGTGATTTATATCATTGTTACAAGTACATATTTTTGTTTTGAATATTTAAGGAAAAGATGGCACCAAAGTACTTTCATTGCTCAAATAATAGATCAAAGACATTATTTATTCATTTATACTGTTATTGTTTCTATAATTCTTCGTAGAAT…
>TCONS_00011184-[NW_011952039.1]-[+]-[u]-[743]-[2]-novel
CTTTTAGCCTAATATTACTTACATTATAGGCCGTGCTTATATCCCAGATAAGGAGTTAATCTTGTTGATGGCTTATCAAGGCATTGCCTTTATCATCAGAAAATATGTGAACGATATGGCTGCACAGCGGCGGCTGGTGCGTTACCTTATATGGGCACGAAAATTGAGGTAACTCGTGATTGGTGGGATATAATCATTGACGATAGTTGGAGAGCTGTGATAAGGCTGTTTTATAAAGTTACACTCACGTGCTCGCCGTCATTTTGAAAAGGGTGTCGAGCAGTGCGGTGTCGTTTCCTCTTACTAATTGTAAGTTTTGTGCTTTTGCAATTTTGTAATTTTACTTTTGTTCCCGAAGTGAATTGGTTTCCAATTAAGCATAATTGCACCCTTAAAAAT…
>TCONS_00011217-[NW_011952039.1]-[+]-[o]-[328]-[2]-novel
TACTATAAGGTAAGGATTTGAGCTTTATATGATATGAAATGAAACTAATAATCGATGAAAGAATAACAATATATTTTAATTAAGTATTACAGTGTACAGAACGGTTATCACTTAAATAATTTGACCAATATCTAATTTTCACCATCATCGCAAAACAGGTCGCTGTAAAATGACTGTTGTGTAGTATCGCTTAGCTGAGAATGCGAAGGCGATGAAGTGTAAAAATTTTGCGATGTTTCGGGTGTTTGTGCATGGGGCACGTGAGACGAGAAAGACGTTCCCATTGGCGTAAAATAACATCCGTTATTATTAGAATTTTGGTTGGAAT
>TCONS_00011260-[NW_011952039.1]-[-]-[o]-[408]-[3]-novel
CGGCGCCCCGCCGGTCACACGCCGTTCACAGTTCGTCAGTTCGTACAGCGAACGCTCCCGTGTGTGTAGTATTTACCTATTTACGTTCCGTGCATTGTGTTGGATTTGACATGCTGATTTCCGGGTGATGGTACGGTTCGGTTGTGATTTGAGTTGAGTTTTTCACGGATATTGTGTTGTGAGATTGGTGTGTTTTTAAATTAAATCGTCAGGTATAGGAAATGTGGCACACGTCGCCCGGACCGCCCCACACAGCGAGCCAGCGCTGAGGGGGCAGCGGCGCGCGGGGATGCGGGCGCCGCGCGGGGCGGTGTGACAGCGCCACCGGCGAGCCACGGATGCGGGGCAGCGTGTATAGCGTCAGCTCAGGCGTGGAGGGCTGGGGCGGCGCGCGGTAGC…
>TCONS_00011261-[NW_011952039.1]-[-]-[u]-[345]-[2]-novel
CGGCGCCCCGCCGGTCACACGCCGTTCACAGTTCGTCAGTTCGTACAGCGAACGCTCCCGTGTGTGTAGTATTTACCTATTTACGTTCCGTGCATTGTGTTGGATTTGACATGCTGATTTCCGGGTGATGGTACGGTTCGGTTGTGATTTGAGTTGAGTTTTTCACGGATATTGTGTTGTGAGATTGGTGTGTTTTTAAATTAAATCGTCAGGTAGAGGAAATGTGGCACACGTCGCCCGGACCGCCCCACACAGCGAGCCAGCGCTGAGGGGGCAGCGGCGCGCGGGGATGCGGGCGCCGCGCGGGGCGGTGTGACAGCGCCACCGGCGAGCCACGGATGCGGG
>TCONS_00011262-[NW_011952039.1]-[-]-[u]-[240]-[2]-novel
CGGCGCCCCGCCGGTCACACGCCGTTCACAGTTCGTCAGTTCGTACAGCGAACGCTCCCGTGTGTGTAGTATTTACCTATTTACGTTCCGTGCATTGTGTTGGATTTGACATGCTGATTTCCGGGTGATGGTACGGTTCGGTTGTGATTTGAGTTGAGTTTTTCACGGATATTGTGTTGTGAGATTGGTGTGTTTTTAAATTAAATCGTCAGAAGGGTTTACATCGAGGCCCCGCGTGCC
>TCONS_00011267-[NW_011952039.1]-[-]-[o]-[720]-[2]-novel
AAACACAGATAAGTATTGTATAATCATCTAACTACATAGAAACCTATTTTTGTTATTTCTTGATCAAAATTTACGTTTTTTTTTTAAATATTTAGATATGGATAGGAGCTAATGGATTATAGCTAGCTTAATGTTCATTACAACTCACCATAAATACTGTAATAAAGGAATTGGTAATAAATAGTTACATTCGAGTCCGGTAGCTCCGAACATTATTATAATTCTGGGCAAACTAGTGATGTTAGACATTGACATATAGTTTGTTTTGAGTTTTAACGACTATGGTTAACTCGTTTAAATTGTTTAACTTTATTATTATACCCAATTGCTTGTTAGCAATGTCTTTTACCTAGTGAATACCCAAAATACCTACCCAAATTTTTATTCCAGCCTGGTGCA…
>TCONS_00011268-[NW_011952039.1]-[-]-[o]-[862]-[2]-novel
GTCACACGTAAAAAGATATCAAGTTATTCAAGAATATGTGATCCATAAACACAAACACTAATCAATAGCCCAGTGAAGCAACGAAAATTATATGCCCGATTGAATGCTTCTTCTCATACCGGGTGGAATACATTGTACAAAAAAATTAAAACACAGATAAGTATTGTATTATCATCTAACTACATAGAAACCTATTTTTGTTATTTCTTGATCAAAATTTACGTTTTTTTAAAATATTTAGATATGGATAGGAGCTAATGGATTATAGCTAGCTTAATGTTCATTACAACTCACCATAAATACTGTAATAAAGGAATTGGTAATAAATAGTTACATTCGAGTCCGCTCCGAACATTATTATAATTCTGGGCAAACTAGTGATGTTAGACATTGACATAT…
>TCONS_00011269-[NW_011952039.1]-[-]-[o]-[309]-[2]-novel
ATTATAAGACGCATATTTGTTCATGGGCTACGCATGGTATGGTGCAACAGATTCGGATGTCTATGTAAAGCAATAAAAATATTCATATCTACAAGGGTGGTATTTCGATGTCTCGTCTTTTCTTGTGAAAATATGTATGGTTTGGATACTTGGGCCAGGAATGTCTGCCGTTTTAATATTTTATCTGTAGAAGACGTTGCGTTGCCCATGAAAATACCATTCGGGAGATAATAGATCGGAGGTTTTAACTTGTAAGTTACACAAAAACATACTTACAGAGTTATTTTTCATTAAGTTCTTCAGTTATTT
>TCONS_00011452-[NW_011952040.1]-[+]-[i]-[273]-[2]-novel
AAAAAATAATCAAAGTCGATACCAGAAACCCCGGTAATGACGTCACATCTGTGGAATTTCGTGTATTAGTGGCACACACAATAAAAGCCACAAAGCTACAATCGCTGAATAGAAATTGCACAGCGACACACTTGTTCGGCTTCCCAGAATACTCTGCGTAATGTTTTTTTAGCCGAAACGCTATCACCCCAATGTGTTTACATTTTTTTCTTGTGCCCAGGGCCGGGGTGCGTTATCATATTTCTCTACCTGACTTTTTGTACCCGCACTGAC
>TCONS_00011587-[NW_011952040.1]-[-]-[i]-[261]-[2]-novel
ATCTCGGGCTCAACGCTAAATTATTTCAGACTAATGTAAAACTTTTTACTACATGACCTTCACACATCGTAAAACCACAATATGATCTACAATAGGTAGTCTTCTGATTTGTGCCATACACCGCGATTACATACAATATTTAAAAAGTAACGACTGCTTGACAACATATTGTGTCATACTATACTATAACTATAAAGGCTTGATGATACTAGGATAGTTTGTTAGCTCCTAATAGGCGAGTTTGAAAGTGAGCGAGAGAGC
>TCONS_00011606-[NW_011952040.1]-[-]-[u]-[542]-[2]-novel
CTCTGTATCCCATGCAGGGGTACAACGAAAGGCGGGTGGCTGGCTCGCGAGTCACCTCTGACAACCACTTCGGGGATTACAGTCGTGAGCTTATTATTTCGTAGCTAAATCACACTGGATTCGAACCCACGTCTCACCCCTAAGAAGCAAGTACACAACCCATTGTTCTACCGCTGAAATTTCACACAAATATACCCCTATTACTTGGCTGCGTCGAGGATAGCGCCCCATGACGTCACGCGGACTATGACGTCACGCGACCTTGGCTCGTCTCACCTAGACTGTAGTATCGAATTTTCCCTGCTCCCTAGACGCGATTGTGCAACGTTTGAGCTGATACCGAAATAGAGTGATTTACTCAGGTTATAGGGTTAGGCAGTTAACTGGCTGGACTCCATT…
>TCONS_00011869-[NW_011952041.1]-[-]-[u]-[318]-[2]-novel
CACGGAGGCAAGCGCCCGTTCCCCACTGGCCCGATCCGCGCGTCAATTTTTAATCCATGTCGTGGCCAACTCCTGAACTCAATCGAATGCTACACAGGACCCCTTCCACCCTCTAGGTTTAACTCCCCTGGAAGTTCGAAGTGAACCTTCGGTGTGCCCGTTCGAAGTATCGGCGTAGTATATCGGAGTAGCGTACTGTTGCCGCGAGTTTTTCTGTCGCGTCTGTGTGTTGTTTAAGTTGTTGAAGTGTTACTCTGTGGCTGCTGTTTCACGCTCCTCCTCTGCTTTCTTCTTGGGACAGAAGCGGCATGGCATGAG
>TCONS_00011963-[NW_011952042.1]-[+]-[u]-[433]-[7]-novel
CTCAGGGATTCTAGACGAAGACCATGGCAGCCTACACAATCGCTTTCGCCGCTATCGGCTTGATTGCACTCCTGGGACAGACGAGTGGCCTGCCCTGCGCAACATGCCCTGGCGGTCAGTGGACTGCTCCTCCAGCAAACCAACATCATGCACCAGGCGGCGGTCTAGTTGGAAACAACGACATCTTGAATGGTGTTCTCAGTAATAACTACAAGCCGTCACCGGCCTCTCAAGCCCCTGTACAACAGCAGTGGCAGCCTCAGAACCCCGGACTAGTGCAAGGTTTACTAGGAGGCCCTTTGCTTTCAGACAACAGTATCTTGAATGGTCTTGGCAGTAATAATTACAAGCCGTCATCGGCCCCTAAAGGTTCTCAGTGGGATAGTCCTCAGCAACAGT…
>TCONS_00011964-[NW_011952042.1]-[+]-[u]-[517]-[8]-novel
CTCAGGGATTCTAGACGAAGACCATGGCAGCCTACACAATCGCTTTCGCCGCTATCGGCTTGATTGCACTCCTGGGACAGACGAGTGGCCTGCCCTGCGCAACATGCCCTGGCGGTCAGTGGACTGCTCCTCCAGCAAACCAACATCATGCACCAGGCGGCGGTCTAGTTGGAAACAACGACATCTTGAATGGTGTTCTCAGTAATAACTACAAGCCGTCACCGGCCTCTCAAGCCCCTGTACAACAGCAGTGGCAGCCTCAGAACCCCGGACTAGTGCAAGGTTTACTAGGAGGCCCTTTGCTTTCAGACAACAGTATCTTGAATGGTCTTGGCAGTAATAATTACAAGCCGTCATCGGCCCCTAAAGGTGGAAGAGGCCTTATTAGTGGCAATAATA…
>TCONS_00011965-[NW_011952042.1]-[+]-[u]-[571]-[5]-novel
GTTTTGTTGTTGACACCTTTTTCTGTTGCAATGTTAGCTTTGTCGGTAACGCATTCCTGTCGAGTGTTGTCACGCAATACGTACCGATTGTTACATGACAACTCTTGATCGTCCGTTTTTGATTTCTGTAGGTCGGGTCACAGCCTGTCCCTGGACAGATGAGTGACACGACTTTATTAATTGCTTACTTACTTTATATTTTTTCCGTAGGCGGCGGTCTAGTTGGAAACAACGACATCTTGAATGGTGTTCTCAGTAATAACTACAAGCCGTCACCGGCCTCTCAAGCCCCTGTACAACAGCAGTGGCAGCCTCAGAACCCCGGACTAGTGCAAGGTTTACTAGGAGGCCCTTTGCTTTCAGACAACAGTATCTTGAATGGTCTTGGCAGTAATAATT…
>TCONS_00011990-[NW_011952042.1]-[+]-[u]-[322]-[4]-novel
GCTGGCAACATCAGCCGTCTCCGGGGCATCGTTGCCAGGTGGGTCTCCACCTAACCTGTTCGCCGTCGCCTCCGCTGCCGGCGTGACCCCACCCAGTGCCGTCGGCAAGGTGGTCACTGAGGGTGCACGAGCAGTAGACGAGTGGTTTCCCGATGATGGATTCAGCACCACCCCAAGTGATTACTGAAACAGTTCCTGATACTTACTGGTAGTTTTCGGTGCTTAATTATGAATGCCGATGAGAACAACCTGGACCGAACCACGAGCATTCTAATTCATTTATAATTAACAAACGTGTTAACTAATTATCTACATAATATTG
>TCONS_00012086-[NW_011952042.1]-[+]-[u]-[308]-[2]-novel
AAAATATAGTAGACATTTTGAAGCCAAACTATAGAGTGTGTCTGAGTTCCATAAATATAATAAAAAAACAACGTAAATAAACAATGATGAAGCAATTAACAATAGTTGCGGTGATACTTTTGATAGTGTCAACTTGTGCGGAAGGGAGACACATTCGTCCGAAGAATGATATAGAACTGACGGCACACGACGTTAAAAGACTGGAAGAATTACTTGAATTTTATCACGATAGAGAAGAGTTTAAAGTGACCCTGACAAGCCGTGGTACGTGCCCTACAGGTCGGCGCGGTCCCGGGAGCCCTGCGATG
>TCONS_00012087-[NW_011952042.1]-[+]-[u]-[321]-[2]-novel
AAAATATAGTAGACATTTTGAAGCCAAACTATAGAGTGTGTCTGAGTTCCATAAATATAATAAAAAAACAACGTAAATAAACAATGATGAAGCAATTAACAATAGTTGCGGTGATACTTTTGATAGTGTCAACTTGTGCGGAAGGGAGACACATTCGTCCGAAGAATGATATAGAACTGACGGCACACGACGTTAAAAGACTGGAAGAATTACTTGAATTTTATCACGATAGAGAAGAGTTTAAAGTGAAACTTCTGGAAGACCCTGACAAGCCGTGGTACGTGCCCTACAGGTCGGCGCGGTCCCGGGAGCCCTGCGATG
>TCONS_00012105-[NW_011952042.1]-[-]-[u]-[616]-[2]-novel
TTTATTAGTTTTCAAAATGCGTGCTATATTTGTGGTCGCCAGTTACCATGTTGTCGGGCGGTTCACTTGATGCATTATTTAGGCAAGAAGTCGAAGTACATTGTAATGTAAAGAACAATAAGTGGGCCATATAATTTATAATTACATAACCCGACTTGTAAGGATATAAATATACCTACTTAAATAATGCTAAAAGTTGGCCATGTTTTGATCGGAGCCTCTATTTTCAATTCCACTTACCACTGTTCATATTTCTTCGTCATGTATCTTTATTTCCTCTAATACTACATTATTGTTGCACGTTTCATTATGCACCTTCTATTTTACAGATATATTAGTATATCTAGATATTATTGTTGTAAAGAGGTTCTGTTTGGTACCTAGTTAGTCTTCCGTCTC…
>TCONS_00012110-[NW_011952042.1]-[-]-[u]-[596]-[2]-novel
GTGGCGACGGGCTGCTGCAGCACAGGACGGACATCCTGACGAACCCCTCCGACGACGCGCCCTACATCTCCTTCGGACACGAGATGCCCAACGGCAAGGAGAAGGAGAAAGAAAAAGACATTTAGATGCCATTTGTACGAGAGTGACAGAGACAGAACTACAGATGTCAGGACCGGCGGTCCAGTGAATGAGTCCTACTTATGATTTGTTTACCAGTGATAATTTAGACCGTATACGTTAAGGCAGACGGTACTTTATTGTGTGACCAGATATTTTGCCATATAATACTAATAATTTCATACAATACCTATCATTCCTTTGACAATCGAACTTATTTCACACAGTAAAGTACAGTTTGAAGACAGAAAAGAATGAAGTTAAGATTAATTTATTTTTATA…
>TCONS_00012113-[NW_011952042.1]-[-]-[u]-[277]-[2]-novel
AACGCAGTCTCGCTGACTGAACGAACATGGCGTCTCGCGTATTAACGTAGCGGTCCCGTGTTCTCTGCTCCGGATTTTTTACAATATTTTGTGGAATTTTGTGTGAAAATGTGATTCGCATGAATTAAAGTTTCTAGTGCAGTGTGGTTTCAGTGCATCCCAACATGTGGCGGACCGGGTTGTGTACATTTGGGCCGAGAAACTGGATTTTCTTGCTCGCCGCGGCTGTCCATTTGTTTACATATGTTCAAGGTATGATCCGAGTAATCCGAGTTAT
>TCONS_00012114-[NW_011952042.1]-[-]-[u]-[323]-[2]-novel
CGACCGTTTCCATGCCGAATCGCCCGGGCATTGCCCTTTCATTATTGAGTTTCCGAACGCAGTCTCGCTGACTGAACGAACATGGCGTCTCGCGTATTAACGTAGCGGTCCCGTGTTCTCTGCTCCGGATTTTTTACAATATTTTGTGGAATTTTGTGTGAAAATGTGATTCGCATGAATTAAAGTTTCTAGTGCAGTGTGGTTTCAGTGCATCCCAACATGTGGCGGACCGGGTTGTGTACATTTGGGCCGAGAAACTGGATTTTCTTGCTCGCCGCGGCTGTCCATTTGTTTACATATGTTCAAGGTAACTTCATCACCCA
>TCONS_00012115-[NW_011952042.1]-[-]-[u]-[327]-[2]-novel
AACGCAGTCTCGCTGACTGAACGAACATGGCGTCTCGCGTATTAACGTAGCGGTCCCGTGTTCTCTGCTCCGGATTTTTTACAATATTTTGTGGAATTTTGTGTGAAAATGTGATTCGCATGAATTAAAGTTTCTAGTGCAGTGTGGTTTCAGTGCATCCCAACATGTGGCGGACCGGGTTGTGTACATTTGGGCCGAGAAACTGGATTTTCTTGCTCGCCGCGGCTGTCCATTTGTTTACATATGTTCAAGGTAACTTCATCACCCAGGGTACCTGTTAGCCGATTCTGTTCGTAATGTAAACACACCCTAACACCGCAAGTACAA
>TCONS_00012126-[NW_011952042.1]-[-]-[u]-[1547]-[2]-novel
AAAAACCATTTTCAAAATGGAAAGTGTTCAGTCTGCTACGCCGCGCCGTAGCGGGGCTACGCGGCGCTACGACGCAAATAGAACACAGGAACACCAACAACAAAATGTGAAAGGTGAACTAAGCTTTTAACTAATAAATAAATGCTTTCTAGACATTTATTGTATAAAATACACCCACTGTTTATATAGTGAATACTGAATAGTGTGCCAGCTAAAGATAGAATAAGCGTTTTACGTCTGCAATGCGCTAAAGATTTTCATATATTTTACAGAAAAAGTACCTAATTAGTCTAATTACGCATTGCAAAATGTAATTTTGTAGTTTCCACTAACTTTTGTTATTCTCCTGAGCAGAGATGCATATCACCCAATTTTCGCCACTATTGTTTCAGCCCCAAT…
>TCONS_00012310-[NW_011952043.1]-[+]-[i]-[441]-[2]-novel
AAGATTTGACATTAATTTGGGTTAGTCGACGAGTGAGGTTATCTACCCGACAGAAACAAGAGCCCTCGAATTCCTCACAGTCATTAAAAACGTGTTAAAAACCCATAACAGGTGAATCGCTAAGTAAATACATACTTATATTACACTCTCCATATTTCAATAGATAAACAACTTACTATTTTGTACTTGTATGTAGGTCATTGACCCCTGTCTCATATTTCTTCACAGTCTGTAGTTGGAATGAGTTGGAATGATAAAGTAGCCATTTACTGCTTATAAATAACCTGCATTGTAATGAATTGCACAATTATTGTGACAAGTTCGTATGTTTCTCGGATCCTCACTCTTTCGCTGCCTAACATAGGTATAGGTAATTATTATAGTATGAAAGTATTGCTT…
>TCONS_00012317-[NW_011952043.1]-[+]-[o]-[490]-[2]-novel
TGTGGGTAAAAAGTTAGCTCACTAGCGCCACGGTGGTCGATAGAGTAATGTGCCGATGATGGGCTGCGCGCTGACGGCTATGTCACACAGTGGCAAGCCGATTAGAACTCTTGTTACTTAAATCTTCGCACATCCATGACAGCGAATCCAAAGATTTTAGTTTAAAGCTCGTTTGTAAACGCTCTCTAGTGCAAATAATATAGTGCAATACTCAAAAGCTCGGGACTGACAGTTCCCGAAGTCTGTTCTTATTCGTGTACAAAAGGATTTGTGAATGTCCAATGTTCATTTCCTCGGACCGATGTATAGTTTGATCTAAACGTATAATGTTGTATTAATTACTAGCCATGTTATCGACGTGCCTGCAGTCTCGTCTGTATCTATAGTCTGTATGATATT…
>TCONS_00012377-[NW_011952043.1]-[+]-[u]-[343]-[2]-novel
CATGTACCACATTTAGCAGTCATTATCGACCGCTTGTGTGATACTGACGAAATAGTAACACAACGCAACTGTCAGCGACACCTATAACTTGACATAGAGATGACATAGACAGTCTTGTCGTAAACATAACGCATAACTACAAAAACATGTGATACTATTCACTCGAAGACACTGTTTGACTATACGCAAGATTTCGATTTCGTGTGGTTGTGGTTCCTACTACGTGTGGGTTGGCCCTTAGGGTTGCATGTTAAAGAACCAAGGTAGTGCTGTTTTGTAACCTTTACTCTTGATCTGTCTGAAACTTCATAATTATTTCGTCATCACGACATAAGTAATTAAG
>TCONS_00012389-[NW_011952043.1]-[+]-[u]-[1359]-[2]-novel
AAAAAAAAACGCTTTTGTGACACCTGTAAAATCGTTCCCGTAAAATATTGTAGGTATTGTAGAAACTTTGTTTCATAAAATAGATTTCGCAGTAATTATGATAATTTAACATTACATCTAACCCCTCACAATATGTAAAATATAAGTATGAAATCTATTTAATACACTTTTTATGAGTAAACAAACATAATAATTAATATTTTATTTGTACATGGCACAAGTATACAAGTACACATTACTATACTTGTAAAGTAAGTACATACTTGGGGTCTAATTATTAATATGAGTAATAAAACATAACCGATATAATGTTATATGACATAAACCAACTATATGTATAGTCATTATCATATTTATCATCATACATAGGTACTATATTTTCAATTAATAAATACTTAC…
>TCONS_00012425-[NW_011952043.1]-[+]-[u]-[1002]-[2]-novel
GGTCCGCCGAACATCGGGCGGCCGACAGCCGTATTCAATCGCCACGCGCGCCGCGGGCCGGAGGTCGCCAGTGGATGAGTGAGCGCTCGGGGGCCGGCGCCTCCCGTCGTCAGTGTCAGTACTATCGGAGCCGGTGTTTTAAGTGACTATTATGAGCGACAGGGACAGGTCTTCGCCCTCCCTCACGGACACCCCGCTGAAGACGTACATCGGCCGGCACGACGACGACTATCCTCTCATAAACGGAAACGGTGAGAGCAAATTTTACTCCTGTATATTAGCATCGGGGCGGGTAAGTTTAGCTAGATGTTGGCTATTAACTGCTCAAAATAGGTAACAACACTGAACGCTTGCAAATATCCGTAATAGCGTCCTTGAGGCAACAATAGAAACTTACGA…
>TCONS_00012435-[NW_011952043.1]-[+]-[u]-[677]-[2]-novel
TTTTAAGTTTTATACCTACATCTGTACAAAATGTAGGTTCCACCTTACCTCTTCCAAACCTACTAGGTAGTTAGTTAGCTTCTTAATATGATGTAAGAATATAACAGACTGTAACCTACATTTACAAGAAGAGCAATGTCAATAATTCAAAAATGTGCAACATTACTTGAGTAACCGTGCCGTAAAACTGTTTGTTCACTAGTTATCTAAATTGCGCTTTTTATGTGAACTGTTTCAAGCAAAAGGTCAAAAGGTGGATCGAATTAAATTTGACCTATCGTTTTTTTATTGAGGAAGCAAGCACATTTGCCCTTCAAATGCTATTTGTAGTTATTTATGGTGTCATAATCACGTATGCAACTTAAAAAAAGAGCGTCCACATTTATAAAAACACGTATT…
>TCONS_00012520-[NW_011952043.1]-[-]-[u]-[3024]-[2]-novel
ATCAAATACAAAATAGTAGGTTCTTGACTGTTTATGCTGCCGGTAATACATACTTAGTTGGTCCACTGCTCACAAACACGATTCTATTACTAGCTCAACTCGCTTGTCGTTTATCGCCGCCGGTGGGACAACTGCTCTAGGTTATAGGTACATCGAATTTCGACGTTTTTAGGCGGCGGCTGAGCAGGTAGGCCGCTTGCTTACTGAGTCACCTTGTGAGCAGCTACATAAAACCAACATGTGTGGCCGCGGCCTTACAGAGTTGTCAGTTGCGCTCGGGATGGTACCTATATTATGAATTCGTGAATGGTTTGTAGATTAGGTATTGATCTTTATCGCTCTTGTCATTAGGTAGGCTATGTATGCTGCCTCAAATAATGTGACCGTTCAATTTAGATA…
>TCONS_00012537-[NW_011952043.1]-[-]-[u]-[1078]-[2]-novel
GACGTATTTTCTTGGTATTATTCTGGTGATCTTTTAAAACTTTAATATTTCAGACGGCGTAATTAAGCTAGTCCTTTCCACTTAGGACTAACTTGGTGCTTTTCTGACTGGAACTTTTTCATTGCCCGTGAGTGTAGTTTTCAGAAAATTGCTAGCATTTTATAGTCTCTAATTTCAATATTAAAAACTCAACTTAATACGAATTTAAGATTTCTAAATATAAAAAAATATATTATTTATTATATAAATATAGTATTATTATTAATATTGAAATACTATAATATGAACTTTTAATGATAAATACAGGATGTAACTGGCTGTGTAACCTGCGCGGTAGTGGTACAGTAGACCAAACCACGTAGCTCTCCAAAAAAATTACATAAATCTGTTAAATTGGCC…
>TCONS_00012654-[NW_011952044.1]-[+]-[u]-[458]-[2]-novel
CAAGCCCCGTACCAACCCCACGGCGACCAGCTCTGCAGAAACTGTAACTAACCCCCTTCTAACACCAAGTGAAAGAGACACTGTAAATTAAAAAGAAAATAATTAAAAACAAAACGACCTAAATAAAAAAATTCATACACTTCAACTTCCGGTCACAGACAACTTTTATTTATAAAAAAAAAAAGAAACAAGGAAAGAAATAGTGTCAATAATGAATATTTATGGGCTCGAGATGTGGTGTCGGCGGCAAGCGGGGCGCGTCATTCTTCCACTGCTTCTAGCGGGCTGGCTGACGGGCGATTCTTCTGAGGCCTTGTCATCATTCGGAGTGTCCAACACTCGCCCCCCCGCCGCCCCCTCCCCTACCGCGCCGCCGGGTAAGATTTTTTTATATAATTG…
>TCONS_00012798-[NW_011952044.1]-[-]-[u]-[334]-[2]-novel
AAAACATTTACTTACCTAAGAGTCCGGGGTATTTTCTTAAAATTTGGTCATGATTGCAGAGGTCGAAATGTTCGGTAGTGGTGAATCCTAAGTCAACTTTCCATTTATCTTGGAAGGTTTCCTAAAAATATTGCTTCGAATATTATGTATATTTTTTCTCTGAATTGCTTGAATGCTGCTCGTAAGTAACCTTTATACCGGTGAATGTACTAACATAATTCTAGTTTATTTGTTTTCATTAAAATGTAGCACCATTACCATTAAGAAATGTTTGTAAACAAAAACAAAGCTACAACTTTTTATCCTTCGCATAACAAGACCCATTTAAATAAAA
>TCONS_00012805-[NW_011952044.1]-[-]-[i]-[330]-[2]-novel
TCCCTTATGTGACCGCCGCCGCGCGCCGCCACCGGTGAAGTTGGGGTTAGTATTTTGCATGTTTTGTTTGATAATTTGTTTACAGTTTAGTGCAAACTATGGTCACGATCGGTGTTATTGTTGGTTGTTAAAATATTGTGAGTGCTCTATATGCAAATGAATATTCAAGATGTTATATTCTAAAAGATATTAGTGGATGCAGATAAGAGTGTTTAGTGAGTGCTATGTTTGAATATTTGCAAGTGAAAACACAGCCTATCGATGTAATGCGCCGATAAACTATCATGACTGCATTGATGTAATGCGCTAAAAAACTGCAATGGCTCCGAA
>TCONS_00012938-[NW_011952045.1]-[+]-[o]-[440]-[2]-novel
TTTGACATTTTGCAATACACTGGCTATTAGAAGTCTGTAATAAAAGGCCCGCGGTCTGTTATACTTACGCTTTCGAAAAACGGTTTTGTATTTTTATTGCGGAGGACGGACGTAGAGTTTGTTGTAAATTGGTAATAATTCCGTTGATTAGACAGTAAATAAGCGGTGCCCGAATATGGGTTAGACTTGTACGTATTTTTGAGACAGTGCGTGTTCCTCGTTTGTTTATTTTTGAGTTTTTTTTGGACAGTGCACAGTGTTCGCTTTTCTATTTACTTGCATTCCATTTGTGAAAGTGTGTCTGGGAGTTTTCTGTTTTTGTGCCCGGTGGTGCAACGAATGTGCATAACTTGCAGTTTTGACAGGATGTGTTCTATGGATTGCAAAGTTTAAACGGAT…
>TCONS_00013069-[NW_011952045.1]-[-]-[u]-[388]-[2]-novel
CTTTTCTTGATAAACTGAAATTCTAGGTTGATTTTTTTCTCCCAAGGACTCAAGTCACTCTATGTTTTTATCTAATTATCTATGGAACCGAATACCTCAAATACAAAATTTGAAGTAAGTCACTGATATCGTTGGACACCCTGTATTGTATAACCTTAATTTATGTAACTTTTAAGCATCATTTAGATTAGTGTACCTGTATTAAGTATTTGTAAATAGTGAAATTATTTCTAAGAAATTAGCATTTACCTGATGCAATTGTTATTAAATTAAGTGTAGAGTTAATAAGAATTCTTCTGTTATTTTTCAGGTGGGAATTTATCTGAAATTATAACTTACAAAATATAAATCGAAATATTACTATAAGTATACATACTGTCAAACTATA
>TCONS_00013129-[NW_011952046.1]-[+]-[u]-[1055]-[2]-novel
AATTCATTTTCTTAGTTTTTTATAGAAAGTATGAACAATATTTAATATTTAAAGGGAGTAAAACATAGTTAGTAAGGTTAATAATTTCTTGTTGTAAAAGGTTACCACAATCATATTTGAGCAGGAAGGTAACTAAAATGTGGTGCTTTGTTAGAAACATAAATAGTTGTTGATACAATAGAGGGAAGAATATACATAATATTCAGAGAGAGTAACCATTTCTTCACTTCTTTTTTAAATGCAAAATAATTCAAATTATGCATAAACATAATCTTGTTAACCTTGTTATATAAAAAAGGACCGAGAAAGCAAAATAATCTCCGTACAAAAGTAGTATGGTAACGCTGGGTCTTACATATTATGTAATATTTTCGACGTTTGTTTATTATTGACGGATTA…
>TCONS_00013281-[NW_011952046.1]-[-]-[u]-[279]-[3]-novel
TGGAGGCCGGCTCGCAGAGTGACATCTCTGATCAAAGCGACCAAATAGAGATAGACAGCAATGACCTGAGCAATGGCACCGACTTGTTTGCATATGACAAGAGTGACAGCATCCCGAGCAGCACGGAGCAGGATGACAAGAAACACAACAAACTGATCAATCTCAACAACAATGAGATCAAGAAGTCTGTTGTGCCGATATACAAACCACCTAGGAAGAGGTTCAGAAAGAAAGTGAAGAAGCGTCAGTCCAAGGGTCGCTCGGACTCTGAAGGCTCTA
>TCONS_00013299-[NW_011952046.1]-[-]-[u]-[446]-[4]-novel
TTCTTGTTTGTTATCCCTCGTTCTTCAAATACAATATGCTTTTTTAACTAACATATCTTCGAAAGCCCATTGGACAGTACATAAAAAGCAATGGCATATGAATTAGCTAGTTTGTTAAATAGCCTCGGCCAAGCGAATGTAGAGTATTGTGTTTTGTGTTTACAAACTACGGAAAAACATAAAATTTCGTGCTCCGATTATTTGAATACGATTATTGAAGAGCTGAGGGGTCCTACTACATGGACATGGCTGAAAACCACTTTCGACAACTTGAATGTGTGTCAGGTCTGCGAGGTGCTTTTGGCTAAAACGATGAGAATCTTACAAAGAATCAGGTTCACAGTAAAATTTAATAGATTAATGAAAATGCGCAATGATGCAGACAATTTATTGATACTT…
>TCONS_00013328-[NW_011952046.1]-[-]-[u]-[257]-[3]-novel
ATTGAGAGTCGTACTTCAAGAAGGCGGGTCACGCGCGGGTGGCCATCGTGATCAAGCAGGGCGCCGAGCCTGAAGCATTCACCAGGCTGTTCGACTCCTGGGACCCCGATATGTGGATTAAACAAAACAACTATGAACAAGAAAAGGAGAAAATGCTTCGGGAGAACTTTATCGACACCGACTAGTTATAAAATTATAACGCACAAAATAAGTAACGGCTGCTATGGTATGGCACCTTTATCTACGTAAATAGTTAT
>TCONS_00013329-[NW_011952046.1]-[-]-[u]-[287]-[3]-novel
AGCCACGACTGGCCAAGAACTCACTCAGGATTATTGAGTCGTACTTCAAGAAGGCGGGTCACGCGCGGGTGGCCATCGTGATCAAGCAGGGCGCCGAGCCTGAAGCATTCACCAGGCTGTTCGACTCCTGGGACCCCGATATGTGGATTAAACAAAACAACTATGAACAAGAAAAGGAGAAAATGCTTCGGGAGAACTTTATCGACACCGACTAGTTATAAAATTATAACGCACAAAATAAGTAACGGCTGCTATGGTATGGCACCTTTATCTACGTAAATAGTTAT
>TCONS_00013356-[NW_011952047.1]-[+]-[u]-[661]-[2]-novel
AACACGTTGAAAAAAAGTCTAAAAATTACATAAGAAACGCTATTATTCGTATGACAAAACAATGAGCAAAGAACATAAGCGAAAACCGGACGGTCGGACGGCGGGTGCCGTCAACCCACCAAGCGAGTTTGGCATAACTCAGTTATGCGCAGACGCCCGTGCGGGTAAGACGTATGTCAGCCCACTCCGTTTTAAATTCAAAAATTCGAACGCGCGTTCCAAAAGTGCTCTGTGAACTTGACGTGTTAAAAAAATCAGTTAATCGGACAGTGACACATGCCAACTACACGAGGATAAATGCGATTTGAGCTGGACCAGACGGAATCTTTAAAGGTAATAACTTCTACAACAAGTATAAACTGAATGGATGAGCATTAAACTACAAGGGGTAAGCAAATT…
>TCONS_00013357-[NW_011952047.1]-[+]-[u]-[253]-[2]-novel
CAGACGCCCGTGCGGGTAAGACGTATGTCAGCCCACTCCGTTTTAAATTCAAAAATTCGAACGCGCGTTCCAAAAGTGCTCTGTGAACTTGACGTGTTAAAAAAATCAGTTAATCGGACAGTGACACATGCCAACTACACGAGGATAAATGCGATTTGAGCTGGACCAGACGGAATCTTTAAAGGTGTCGACCGGCTCGATGACCTGACGATGTTCAGGACGGGGTCAGCCGAGGGCTCGGGCCCGCGGACGC
>TCONS_00013372-[NW_011952047.1]-[+]-[o]-[978]-[2]-novel
AACTTTGGAGGTGGTTGGGAGATTTAGAGTGCGTAAAGAACTTAAAATTTTGGAGGTTATCCGGACATTCTAACGTCGCGGCGCTGTATAACGCGCTCGACATAGGCTTCTTATGATTTCATGCACCCCTGGTACCTACTTTGGGGGTGGTTGGAAGCTATAGATTGCGTAAGACATGACTGTATGGTTGTCAGTCTTTATTGTCCTGCAAATCATTTTGAGGTGTTATTTGAATTGCAACTCTTGCGATTTTATGCACCCTTTGGTCATAGTAAGCCTGCATAAAGTCTAACTGCCAAACAAAAGACATGGAAGTTCTTACGAAGTACATTTTCAAGTATTTTTAAGTTTTTCAGCCACATTGTAAAGGGGCTATAATTGTCAAGTCTCAGCAATATT…
>TCONS_00013527-[NW_011952048.1]-[+]-[i]-[5151]-[2]-novel
AGAGAGGACAGCCGGGCGGAGAGAGGACAGCCGGAGCAGAGGAAAGCTGGAGATAGCAAAGGACTGGTTTGAGGTAAAGAGGTTGGTCTTGTCTCGATAAAGAGATATTTTTGAATGTTTAAGGGATAGCTTTACAACACTACCATTCACTTTGCACTGCAAAAGCTTCAAGGTCTGGCTAAGATTTGGTATGAAGGTCTTAATTCTATTTTCTTGACTAGACCAGAGTGGCAAGGAAAACTTTTAAGTGTGTTCCGTATGAACAAATTATGGCCAGATCTTGGAGGAGGTGCTTGGCAGAAAAGAAGACTTGATTGGTCAATTGAGGTTTGTTTTTGTGAGAGGTTGTCTCTCCTCAATCAATGTGGTGTTCATACACTGACTTGGTAAACAGGGACT…
>TCONS_00013577-[NW_011952048.1]-[+]-[u]-[960]-[2]-novel
TTCTTATGTTTGACCCCTGAACAGAAGCGAAAAGATTTACGAAAGAACCTATTGAGATATTTCGATAGCAACATAATCTTGTCTAAACGGGAACAAAGTGCTGTTAAATTTGTGAAGATGCCTTACAAACTTAAGAACTTGTTTTACTTTAGTTTGCAGTTAAGTATCTACCTAGTTACAGTTAGTTATGGTCAGAAACACACATCGTATGCGTTGCACGGTAAGTATTGAAAAGCCATAAGTATAATAAAAAATCACAGTAGAAGTGTCAAAATGAGTGCCTTGATCGACGAATAAGTATGTTGTACGCACGAGGCGAACCGTCTCTAGTTCACACCATGCCACATGTAGGGAGAACATTCATGGAATATTCTTGTAGCATAATAGTTAATTAATTAG…
>TCONS_00013582-[NW_011952048.1]-[+]-[x]-[486]-[2]-novel
TCCACAACAACGTCATCGTGGGTATCACCTCCTTCGGTAGGGACTGCGCGCTGGCCTACTACCCCGGGGTCAACGCTCGCGTGTCCCGCTACACCTCCTGGATTCAAAGCAACGCCTAAAACTGTGATTTGACTACGAACATCATGGATTTTATAAATAAAACATATCGTTTGAGTTGACTACGAGTATTGTGGATTTTATAAATAAAACATATTAAAATCCTTTTCAAGTGTTTAATTGTGCTGAGTATTGTAAAAAAAGCTATTTTAAAACCGGACGTTGCGAGTGATAGATACCCCTGTTGGGCTGCAAAAGTTGAAAATGTCTTAAATATCAATATGGTTGTTTTTGTAGTTATGCGACAAGAGGTAAGGAAAGAGGAGTGAAGGTAAATATGGA…
>TCONS_00013590-[NW_011952048.1]-[+]-[u]-[337]-[2]-novel
CACCGAGTTACGCAGCCATTTTGTGGTGTCTGACTTGCAGTGAGGGATCGTCTCGAATTTTTGTCTATTTTACATGGGAGTATTACTTTTTGTTGTGATTAGCGAAGATAAATAGTTGGATTTGTTTTGGGAGTTGGTTTTTCGGTAATAAAACATGGAACAAGACGTGGAAAGTGGTTTGGAGGGCACCCTGACTTCCTACCGACATATTTGCAGTATTTGCCTGAGCACAGATCGTAACTTGGTGGTGATAAACGGAGACAATCAGCTCCAAGAAGTCTTTAGGCTTCTCATGTATGATTTCGCGGGAGACCGGTTCTCAGACCCCCTAGTGGAA
>TCONS_00013591-[NW_011952048.1]-[+]-[u]-[563]-[2]-novel
CGCAGCCATTTTGTGGTGTCTGACTTGCAGTGAGGGATCGTCTCGAATTTTTGTCTATTTTACATGGGAGTATTACTTTTTGTTGTGATTAGCGAAGATAAATAGTTGGATTTGTTTTGGGAGTTGGTTTTTCGGTAATAAAACATGGAACAAGACGTGGAAAGTGGTTTGGAGGGCACCCTGACTTCCTACCGACATATTTGCAGTATTTGCCTGAGCACAGATCGTAACTTGGTGGTGATAAACGGAGACAATCAGCTCCAAGAAGTCTTTAGGCTTCTCATGTATGATTTCGCGGGAGACCGGTTTTCCGACCCCCTGGTGGAATTCTCCCAATTAGCGTGCTGGGAGTGCATGGCTACAAACCCTTTAGAGTAGTTCAGAACATCTAATAACACA…
>TCONS_00013593-[NW_011952048.1]-[+]-[u]-[320]-[2]-novel
CGCAGCCATTTTGTGGTGTCTGACTTGCAGTGAGGGATCGTCTCGAATTTTTGTCTATTTTACATGGGAGTATTACTTTTTGTTGTGATTAGCGAAGATAAATAGTTGGATTTGTTTTGGGAGTTGGTTTTTCGGTAATAAAACATGGAACAAGACGTGGAAAGTGGTTTGGAGGGCACCCTGACTTCCTACCGACATATTTGCAGTATTTGCCTGAGCACAGATCGTAACTTGGTGGTGATAAACGGAGACAATCAGCTCCAAGAAGTCTTTAGGCTTCTCATGTATGATTTCGCGGGAGACCGGTTCTCTGACCCCCT
>TCONS_00013594-[NW_011952048.1]-[+]-[u]-[332]-[2]-novel
CGCAGCCATTTTGTGGTGTCTGACTTGCAGTGAGGGATCGTCTCGAATTTTTGTCTATTTTACATGGGAGTATTACTTTTTGTTGTGATTAGCGAAGATAAATAGTTGGATTTGTTTTGGGAGTTGGTTTTTCGGTAATAAAACATGGAACAAGACGTGGAAAGTGGTTTGGAGGGCACCCTGACTTCCTACCGACATATTTGCAGTATTTGCCTGAGCACAGATCGTAACTTGGTGGTGATAAACGGAGACAATCAGCTCCAAGAAGTCTTTAGGCTTCTCATGTATGATTTCGCGGGAGACCGGTTCTCCGACGCCCTGGTGGAATTCTC
>TCONS_00013768-[NW_011952049.1]-[+]-[u]-[439]-[3]-novel
CTTCACCTCCCGCCCCGCTGCCGCGCGCCGCCCCCCGCACCGCGCTCCGCCTCCCCCTGCCCGCACCGCACCCCGCGCCCGCCTGTCAGTGTCATGCCAGTGAACGTTTTCGTTTGTTGTTGTTGTGAGTGTAAATTGTAAAATTATGTGGACAAAATGAAACGCTCTTTTCAAGATGAGTTTTTGAAAGCTGTTGCGGCAAAGAACCTTACAAACAATGTTGGTGTGGGAGAAGATTCACAAAATAATACGAATTTTACTTGTAAAAATAAGAAACCTCGCGGAAGAAAAAGAAAGCAGTCTTTTAGTACTATTGCAGATGAAGAAGATGACTGGTACGAGCTACACAGCCAGAGGAAAAAGAAAGCATCGTCGCGCAGTTCCAATAAAGAAGAAAGC…
>TCONS_00014008-[NW_011952050.1]-[+]-[u]-[818]-[2]-novel
AACGTAGCGTTACGAAACGCCTTAATCTTAGTACCTTATTATACCTATTCTAACTTATAATAAATAAAACCTAAAACCTAATTTTAATAAACCTAATAAATAAACATACTTTAATTAAGTGATCTAGTTCTATTACGATAAGTGATAATAAAAGTCTAGGTTCTAAAGTACGTTGTAACCGACAAACCGTTTCCAATTATAAGTAGCGAATAGTTTCGTCCACTCGCGACGTCACCCTTTGTTCACCTTAGATCTAGCGATAAGCGACCGGCCGACTACGGGAGGGGCGCATTGATTTGCACGGCGATCAGTCTCTGCTCACCGCTCTGGCAACTAGCCGCTCATAATAAATCTGATACGTACCTTGTCTGCGAGTACCTAACTCGTCAAATCTAGACG…
>TCONS_00014167-[NW_011952050.1]-[-]-[u]-[354]-[3]-novel
GTCGGCGGCCACTCCGCCGCGCGCACGTGCCGAGTCATGGCGCCCCGGGACGGTTGGTGAGGCGCCTGGGCCCCGCCGACCGCTTCGGGTCGACGGGCCGGCCCTTGGACCAGGCACCATGTCGCTACTGAGCGTCACAGTGAAAAAGGCGCGTTATGTTGCTATACAAGGAACACAATTCAATACGTACGTGACACTCAAGCTACAAAATGTCAAGTCTACGACGGTGACAGTGAAGGGGCCCACACCCTGCTGGGAACAAGACTTTCTTTTGTGAGTTATTTTTGTACCAGTTGCTACCTTCTGCCTGTAGGCTGTATCTATTCTATACTCGGCGCGTTTATGCTAGCGGAC
>TCONS_00014175-[NW_011952050.1]-[-]-[o]-[817]-[4]-novel
ACACTCTGGGTAACTCCGGGTCTGGTTCTAACAAAAACAAACAGAATCTCGAGGTGCCCATGATGATAAAGAACGGCCGCGTGCGCCCGCGCATGGGGGTCCGGTTCGCGGAGACGTCGCTGACGGCCGTGCCGTCGCGGCCGGAGCCCCCGCGCCCCCGCGGCGTGGCCTGACAGCCCCCCGCGCGGCTGGTGTGCGCGCAACATGAGAGATGTCGAGTATTGCATCAGTTCTACACCGAACGAATGGCTGCGACAGCTAGTTTGGTTTAGACCAATAAGAGCAAAGCTACGTTACCAATGGACCAATGGTAGCCTGGAGGTTGTGATTCGTGTATGAGTTGGAATGGTGATGGTGCGGATTTAAAGTAAGAGGACCAATGAAAGCGTTGTTATACAT…
>TCONS_00014248-[NW_011952051.1]-[+]-[i]-[1315]-[2]-novel
AATATAATGATGCAGTCAAGAACAATTGCATATTATGTCGTTACCAGTTAAGAACATCTTAAACATAACAATGATTCATAACAAACTATTCAAATGTTGTTGGTTGGGTCCGTGTTGTGACTGTGAGGGCGGCGGCGGCGGCGGTCGTTGGGCAGAATGTATGAGTAATCATCCCGAAGCTAAAAACAGCCTCCCGTGCGCACTAGACGCAATCTAGACCGCTGCCAATTCCTCGCTAAAGCGTCCGTTTCAAACTTTGCCTCAAACCTAAACTAAAACATTGTAAATACAGACATTATACCACCAGTTCGATAACAGACGTTACGTCTGAAACCACCAATACCTAGGTCTATACTATACATAGGTGGTATACCTAAGTGGTTGGGGGCTCCATCGATT…
>TCONS_00014354-[NW_011952051.1]-[+]-[u]-[394]-[2]-novel
AGTCGCTCGGAGCTGCGCGTGCGCGGGCGCGTCTCACACGCACCCGTTTGTAATTCGAACTCACTCGGATTCCTAATTCAAATCTGTTTTAGCAACTTCTAAACATGATATTGTAACAACGGTGTCCATTAGTGTTTACTAAAGTTTAGTTTCAGTGTACAAGTAATACAGTGTTTTTGATTGTATGATATAAAGTTGTGTTTGATTGATATTTTTTACACCACCACATCCCACTGGGCGCTGTAATAGCGGTGTTCCGACCCAAGAAATGAGCTTATAATTGGCCTATATCTAAGCCCAAATGATTCGACTAAAGGAGCCTTAGCTGAGCCAACATGTCACAAAGAGACTTTTCTGAGGTTAGTCAATTTGAATAAAACCTGTATCATTATAC
>TCONS_00014425-[NW_011952051.1]-[-]-[u]-[599]-[4]-novel
GCTGGCCACCTTCCGCCCCGGCCGCGCCCTCCTCACTGTGCTGGCCACGCCGGACTCGCCGGGGGCGGAGGCGCTTCGCTCGCTGCAGAAGCGCGGCTGCAGCGGCTACAGCCAGCTGGAGACTACGATGTGTCAGTTCTCTGGCTACGAGCTCCTGTACGCGCTGTACTCGCGCTTCCCCAGCTGAGGGGCCGCCCGCGCCGCGCCGCACTCACCCCGTATAAAACCCAGACATGAAGCATTTCCACACCGCTCGTTGGACGACATCCTGCAGTCCGCGAGAGACGCCAGCTGGACGCTGGAGCCCTACGCAGCGCGCCGCCGCCGGAAACTAGAGCCCAGCGCCGCAGAGCCCGGCGGAGAGCCCCAACATGCCGGGGCCGTAGAGACCAATCATAC…
>TCONS_00014430-[NW_011952051.1]-[-]-[u]-[808]-[2]-novel
AAACTGAGCCTGTATCTAATAAGTGGCCACAAAGTCACGGACGCTTTTAATTAAAACATGGAGTTTGTACTCTCAGATTAAATAAGATTTGTAATCAAATTACACGCAAATGAAGTAAACATGCATTTTCATTACGTCGACAACAGGGGGGTTACTACAGAAACAAACGAACGAACGTACAAAAGCCATGCAATCGGTACGCTTAATACAACTAAATAGAGTTGTGTTTAGCGCAGCGCTCCGAAGCTTAGGAAAAACAAAACCACGACTCCATCTCGTTGCAGTTACGTAAAATCGTAAACAGATGCATTCAGTATTCGTATCTATATGCACCAACAATTATTTATTTTAATACTAACTAGATGGAGAGTGTTCTATTTTTGTTTATTTACCAGTAAG…
>TCONS_00014531-[NW_011952052.1]-[+]-[i]-[431]-[2]-novel
CATCTCCCTACGAATTTTATTCACCACAAACCCTAAGTAAAGTATTTGAAACAATAACAGATAAATTATCACCACGAAACATAGTAAATGATAATATTATAACCCCTAAGTAATAACTCAATATAAACCGGCAAAATAACAAATGATTTTCGTAAACGCCAACGCTGTGACGTCACAGAAAGTGTCCATTATAACCCGACTGAGTAACATGTACATGATTAACCTGCCAAATGCCGAAGTGGCGTGTAACAAAGCAAGTAAATCATGGTAGTTAACCCTGGAGCATCTTGGGGCGTCATCAGTCATGGCTCGGACCAAGTTTAGTGTGGTCTGAACTTTGGACTATGATGTATGGTAGGACTTAGCCCGTAGTTATGGAACAGTAACATGATGTCTAGG…
>TCONS_00014610-[NW_011952052.1]-[-]-[u]-[622]-[3]-novel
ATCACATAACATAAACATAACCTCTCCTGTTATTATTGCTCAATACTGCGTTTTCTTGGATTTAATATTATTTAACGACTGCTTTCTCACACTGGACCTCTGATATTGCCTGCCTCTACGACTACCTTTGCTTTGGACCTTGGATTCGATTTTGATTGCCACTACGACGACCATTGACCCGGAATTGGACAAACTGTTCAGTATGGAAGACATTCCTGAACACCAACGTTGGCATGACCCTCGCAAATCGTGCTTCGTACCAGGATGTAAAAATGATGATAGCAGAAACCCAAATGAGCGTTTTTTTATTTAAGAAAGGGTTTAAAACAAAAGTGGTGCAGTTTGCTGAATAGAAACTGCCCAAAACGCATAATCTATTGTTGCGAGGACCATATAAAA…
>TCONS_00014705-[NW_011952052.1]-[-]-[o]-[724]-[2]-novel
AAACTATTTAAAACCCATTGTTGTCAGGCAAAAACCAATTTATCAAGCTTACTACAGATGCACACACAAACACGGTAATGGGTCAGTGTAGACAAGTGTAAAACCACACCGTTTCGTAAACTCTCGAATCATGTGATCGAATTTATTATTATTTGTTCGATTACGTCGCCCACAGCCGGTCACACGCTCACGTGACATACACCCCCATTCAGAATTAAACACTTACCTGAATACAACTAAATTAATCGATTATAGCTATCCATTAGTTAAGGACCATGATTTGCGAACATGGAGGAAAACGGTAAATCTATCGATTAGCATTAGAAGCACCTATTTGAGTTGTCAATTTGTATACGTAAAAGACCTAATTTATGCAGGCATTCTTGTCGTTATTGAATA…
>TCONS_00014730-[NW_011952053.1]-[+]-[u]-[460]-[2]-novel
ATTTTAATAAACCTAATAAATAAACATACTTTAATTAAGTGATCTAGTTCTATTACGATAAGTGATAATAAAAGTGTAGGTTCTAAAGTACGTTGTCACCGACAAACCGTTTCCAATTATAAGTAGCGAATAGTTTCGCCCACTCGCGACGTCACTCTTTGTTCACCTTAGATCTAGCGATAAGCGACCGGCCGACTACGGGAGGGGCGCATTGATTTGCACGGCGATCAGTCTCTGCTCACCGCTCTGGCAACTAGCCGCTCATAATAAATATCATACGTACCTTGTCTGCGAGTACCTAACTCGTCAAATCTAGACGTTAATAATTTTTATAATTCCTCAAATAAGTGTTTATACGTTGTTCCCATCTGGGAACAACTGCCGGACCGATTAAATCGG…
>TCONS_00014743-[NW_011952053.1]-[+]-[u]-[544]-[2]-novel
CCAAATCATAGTGTAAATGTACGTACATTACGCCACCACAAATACATAGGTACTTACATAGCTATAACTTCTGTACAGCTCTACAGTAATCTTTGCTTTTCATTATATTTTTTGTTATTGATTGCCTTACCCATTCCATCAGTTTACTTTACAAGAACATCATTCCATACACACTTTGTTTCAGGCTACAAGTTCATACCATCAGGGAAGGGGAAGAACTTGCTGATGATGAACGACGGATATACGTTTAAGCAATGCCGTCATACGACCACTTACTACTGCTCCAAGCAGAGTGCTGGTTGCAAGAGCCGAGTGAAGCTGGACAAGGCTGGGAACATTCTAGATGTCAATGTTGCTCACACGCACCCACCGCCGCAGTATGTCGTCTCCTCTGACGGT…
>TCONS_00014906-[NW_011952053.1]-[-]-[u]-[1557]-[2]-novel
GTTTTTTATAATATATGGGTTACCTAAGTAGACATGTGACTGTGAGATACTGTAATTATTATTAAACTCACCTACCTATTGTAGAATAGAGTACAAAGTTGCACTATTCATTTGAAAAACTTTTAAATTAAGCGTGCTGTAACATAATTAAATGCAATTTAAAAATAAATATGAAATTAAGTTATTTTCCTCTCAAATTGTCTTTTAATTTTGTTCTGTTTAGTCATGCACCGCCTTAAGACTTCAAAATCGTTTAGAACAGGTGAGTTTACTTACATTACTCAATTACTTCCTCCTCAACTTCAATGTAGATATATCTACTATGAAGACCACTCAGCCTGTGTACATATACATTTAGGTAAACAAAATTATATTAAATTGTCCGTTCAAGCAATTCGT…
>TCONS_00014914-[NW_011952053.1]-[-]-[o]-[843]-[2]-novel
CTCATTTAAAAAAGCTTTAATATTAAGAAACTATTAAGTATTATTTAATTTAAGTAACTTTTTAGAAACATCGGCTCGTATTTGTTAGTTACTCTGTCAAGTAGGTAGTTTTATTTCATAGAGTGGCGCTGTATTCATCTAGGCGTATTTTTTAAGTTTTTTTTTGTATGTATTCTTATAATATGTACTACCATGAATTAAAATTTGTGTGTTTGTTTCAGATAGCGTCGACGACCGGATGGTGCAGTTGTTAGAGACTGACTACTGTACCGAAGGTCCCGGGATCCATCCCCGGCCGGGGCAGATATTTGTTTAAAGGCAAATATTTTGTTCTCGGGTCTTGGTGTTACATGTTTGTCTTATATGATATGCGTAACCCACATGCCAATATGGTTATGG…
>TCONS_00014937-[NW_011952053.1]-[-]-[u]-[2113]-[2]-novel
CTATAGTTTTTATTGCCTTATCATTGCCTTATCTGAGTATACCTAATCAAAAAAGACTCATTAACTCCATGGCATCTGTTTTCCAGAAACCAAGGAAGAAAAACCAATCATAGAGTTCATTCAGAACAAGGACTCGCGGCGTATCCTCATACTGAACGGATACAGATACGGAGTCCGCAGCGAATACAAGGGCAAGACAAGATGGCGCTGTACCAAGCACCGGAACCGCCGGTGCCTCTCGTCCGTCATCACCGAGGGAGAGAGACTCTTGAGGGTCACCAATCCTCACACTCACCCACCGTTCTTCGAAGGCCAGGGGAATTGAGAATGTTTGTGAATGGATATCATGTTTGTGTTGTGCACTAAGTGTGAGTGTCAGTTTAGGTTTTATCATCATAA…
>TCONS_00014939-[NW_011952053.1]-[-]-[u]-[660]-[2]-novel
CAGAGTATCTGTCGCAAACACCTGATATAGGTACGCTTACACACCTTACACGAAGCAAACACAAGGGCTTCTCACATGAATGTTTACCCTGGACGGGATTCAAACTGCCACGTAAGCTTCCCAAATCTAAACCTGTCTCCAACTAATAATATCTTCTTTTTCAGGTTCGGCGGCGTCCTTTGTCATGAGCAAAGCCAGACAAGTCATGATTTTAAACGGATATAAATTCGGGGTTCACATAAACAAATACCCCATAGTCACTTGGAGATGCACGAAACATAACTCCAAGTCATGCAAAGCTTGCCGTGCTCGTAGAAAACGACGGGCGGAAGAGACTAAAATACGCCGGCTACAAATACGGGCTCTACTACAAGGCGGGGAAGGTGACTAGCTGGCGGT…
>TCONS_00014948-[NW_011952053.1]-[-]-[u]-[507]-[2]-novel
GGTAAGACTCTGATTACCCTTCCTCCCTTTCAGCTAACAATATCACTTCTGCAATTGTTCAGTTATGAACAAAATTGTTATTGGAAAGTGTGGTAGGTACTTACCTCTATATTTTTACAGCCTAGTGCACCTATATCGTTCATAACAATTATTTATTTCAGAATACCAAGAATACCGGATATTCCCGACCAGGAAAGGAAAAAGATTACTTCTTTTGAATGGGTACACTTATAATGAAGTCAAGTCACTTATATATAAATCATTATTTTACTGCGCAAAGAAGTTTTCGACTTCTTGTAAAGCGAGCGTGCACATAGACAGAGATGGGTCTATTCGCAAAGTCGACGATAATCATACACATGGACCTGTAAAATACATGATTACTAAAGATGGTACTCT…
>TCONS_00014950-[NW_011952053.1]-[-]-[u]-[494]-[2]-novel
CGGCTATTTCCGACTAGAAAAGGAAAAAGTTTACTTTTACTAAATGGTTACATATACAATCAAAACTCTACATTCAGTTACTATTGTTCCAAAAGGATGTCAGTAGTTGGGTGCAGCGCGAGGGTACTGCTCCACAAGGACGGCAGGATCCGAACATTAGATGAGAACCACTCACATGGAACTGTTAAAATTCCCGTACCGGCTATTTCCAACCAAAAAAGGAAAAAGTTTACTTTTACTAAACGATTACACATACAATCAAAACTCTTCATTCAGTTATCATTGTTCCAAAAGGATTTCATTAGGCTGCGGCGCGAGCGTAGGTCTCCACAAGGACGGGAGGATTCGAAAATTAGATGAAAACCACTCACATGGACCTGTTAAATATGTTATTGGAAA…
>TCONS_00014955-[NW_011952053.1]-[-]-[u]-[451]-[2]-novel
CCAGAGTTTATCACGTCACAAAGAGGAAAACAACTGATAAAGATTGGAAAATTTAGGTTTGGTCTCCAACATCGCAACCCACATACAAAAAAATGTCGATGGAATTGTTCTACCCATAATTCTAAAGGTTGTAAGGCCACCATCTACACCGTCGAAGATGAAATTGTGTTTATAAAAAATGATCATACCCATTCATAGAGCAACGAAGCAGGCATATTATTACCAGAGCATGACTACCCAGAGTTTATCACGTCACAAAAAGGGAAACAACTGATAAAGATTGGGAAATTTAGGTTTGGTCTCCACCATTGCAACCCACATACAAAAAAATCTCGATGGAATTGTTCGACCCATAATTCGAAAGGCTGTAAGGCCACCATCTATACCATTGAAGATGAA…
>TCONS_00015099-[NW_011952053.1]-[-]-[u]-[432]-[2]-novel
CACCACGCGCGATGTAGCAGAGATGTGAAAAGTGTAACAATAAAAGTGAAATCGAGCAAAGACTATAAGGTACCCAGTGCATTGACATTTGAATCTACCAAATAATTGTGCTTGAATATTTCGTTCCTGTGTCTTATGTATGCATGAGACAGTATTTCGTGGGCAAAGCTCTGTTATGTTAAGTATTAAAGTTTGAATGTGAATCTTCAATAGAGACCTATGTCTTGTTGTTTTGTCAATTTGAATTGTGTTAATAAGTTAAGAATATTATTTTGAATATATGACATGAATATTTTGAAATTATCTATATATGTTTATTTTTAACTTTTCTTCATAACGTAAGCTTTAAGAGCTCAGAAGAGTAGGTTCAGTTATCAGAAAGCAAATAAAAAAACCTGC…
>TCONS_00015174-[NW_011952054.1]-[+]-[o]-[1868]-[2]-novel
AAATAATTTTGTTAATTAATTTATATTTTAATAGTTAATGATTTACATTAGTACAAATAGGTAAATCTATTTTTATTCCTTATTTATTTTGATCATAGTATTGCTCAAAATCTTTATAGAGGAGATTATAAAATCACAAAAAATACCTACCTACTAGATATTACATGAATGTTATTTTAATTTACGAGTACATAAATAGTACCTATATTCATATTTTTTATAAGTAACATTACTTTTAATGCTAATTTGTGATACAGTCCATGAAATGAAAACTTATTTCCGGTTTCTGATTGAGAATTTAACTTCGACTTTTGTGAATGAATTATTTCAATTTTATCATTGTACCTACGCACGCGTCACTAAATGTTAAATGCTCAATTGCGACTCCGGATACATGGT…
>TCONS_00015175-[NW_011952054.1]-[+]-[u]-[1056]-[2]-novel
ACCTTATCACAATAATATAAAATAGGAGAATCTATCTCGTAAAATTACTAAATAAACTTAACATATTAGGCACTTAATAAATCCAATTTTTGTAATCGACCTTGGTGTAAATATTTTATGAAGCCCCTATGTGGTTCTTTACTATTGAATTAATTTACCTACATTTATTTAATTTTATGTTTCCTTTGTGATGACGTTTTATGTTACTAATCTGTTGTATTTAATATAATTATGTATTTATAAGAAGTTAACTAAGTAGGGTATTGTATCAATTTTATAATTTACTTACTGAAGGCTACAGGTAGTAGGGTGTTATGTTGTTTTTTGTATGTTTGCTTATAGTTAGGTTTCCCGCGTAACCTTCAAAATTAAAGACTTCCCGTGGGAATCCCGGGATGA…
>TCONS_00015211-[NW_011952054.1]-[+]-[u]-[540]-[2]-novel
GTCAAAAGTTGTTCAGATACGTTTTGTGAAGCATTTTTTATGTGCCGCTTAAAATAGGACACCCTGTGTTACCGGTAAGTTGAATAGGGAGTGCATCTCGCATAAACTCGAATATTAAGTTTAAGTATTTGAATGTTATGACTGTATTGTCTTTATATCAATAATGATTGATCACAAGGATATAATTATTTCTAACATGATCTGCCTTTGACAACTTGTATAACACACAAACAAGCTTCAACAACTACTTACTATTAGGAGTACAATTAAAATACAAAATGTAGGTGTTTAAGGTACTTATACATTATATTTAATATTGTTAAACTGTTTTAGTGCTTGACCGATATCCATTCCATAGTCAAATGTTTTTTAGATGAACAAATATCTATATTCCACAAT…
>TCONS_00015277-[NW_011952054.1]-[-]-[o]-[1201]-[3]-novel
CAGTGTAGAATATATCTAGGTATCATATTTAGTACCCATCACACGAATAACATAGTTAGTGTCAATATTGTAATGATGTGGGTAGCATGCACTTATAGAATAAACCAGTCTAACCCGAGTCACCGTCTTTGATTCACGCCCGTCTTGACATGGCGCAGCCGGTATTAGGAACTAATTAAATCGTCGTGAGTGTTTAAACACGTATAAATCCCGAATATACAGTGGTCGCAGTGATAAGACGTGTGGTAAATTTAATAAAAACAGTATAAATAAATAAGATTAAAAAGTAAATTAGAAAATAAATTCGGTGCAGATTCAAAATGGAAGCCGTATTAAAACCGCCGTTACCATTCCAATTTGATAACAATATTACAAATGTAACCTCGGGAAACCTAAGCA…
>TCONS_00015279-[NW_011952054.1]-[-]-[o]-[1099]-[2]-novel
GTCAACAACTTCAGTGCGGTGCGATAGTGATTGCGCGTAGTGTTGTTGTTTTGTGAGAGAAAATTGAATTTTTTAACTATATTCAACACCATTGGTGTTTGAATCGTGCACAAAACCCATCAATTAACATATATGCGTTGTGAAAACATAATATGTCAGTGAAAAGAGAGGCGCAAGCGGCGTGGTGGTCGCAGTGCGTGACGGCTGGGAGGCTGCGCGGCCAGTGAGCGGCCGCCCCCACCCCCGCGCCCCCCCGCCCGCAGGCGCCACGTGCGGCCCTGCGCTCCACACGGGGCGGGCGCTTGGCGCCGCCCCACATCTGAAACGGTAAGTTCTCTCACTCAGCCGTTGCTGAGGACCGAAGGCGTTCCATTGCGAGTGTGCGGTCTCGCGACGGAA…
>TCONS_00015291-[NW_011952054.1]-[-]-[u]-[1150]-[2]-novel
GGGCTCTATATGTGCGTGTCTGACAGGAGTTACCCGCACCATTCGATAGGTGCCGCACAAAGTGCTTTCACGCAAAAAATGCTTCCAAGGCGGTTCCGATTTAATGATTTTTAAGAAAATGAAAAAGACGGTTCACGTATTCAACGTTTTATTTTTAACTACACTTAACTTACAACACGGAATTATATAAATCTTTGATTGATAATATTGTTGTTTACATTGATATTCTTGCTTTTCCAACGGGATGACACGTGGCTAGAATACGATCTAAATTTATGAGAACATTTATAAAACATGGATTAGTTAATTATTATAATTCTATATAAATCTTGCAACACCAAGTGATTCAGAATATTTAACTACTTTTAAAAGATCAGCTTGTAATTGTTTTTCAGAACA…
>TCONS_00015417-[NW_011952055.1]-[+]-[u]-[763]-[2]-novel
TACCTACATTTATACATTCACTGTATTTTCAGTTGAACTGAATTGTATTTTCATTCATTGTTTAGGTACATATTGTATTTCAGTTATTTTTATCTATTTACATTGTATCGTATAATATACCTACACTTATACCTACATTGTATAACGTATAATATTTACAGTATATATCTTACACACTAGTTAATATTTATATTAGTTTAATTAAGTATAGTTGTTATTATTAAATACAATACTATTTACACTAACAATACCTACTAACATTAATACTAAGTTCACATACATCACACACAATCATACAACACCAAACGTATCGTGCCCGACGGATAAATTGTCGTGATACATCGAGAACGCACAAAATATTTTATCCGTAGGTTATATTTTGTTGGTCAAGTCGAGCGG…
>TCONS_00015515-[NW_011952055.1]-[-]-[u]-[527]-[2]-novel
ATTTGAAAAACTTTTATTTTCAAAAAGTTTAAGGCGCGAACTTGAGGGCGCGCGCTGGCAAGATAAGCGGGCGGTTACATCAGATTGGCGGCGCGTGCGCAGCCGGCTATATAAGCGCGGGCGACCGTGGCAACCAATCATTCTACAATCACAAGTGTACATGAACAGTTGAAGTTTTGTGGCAATGTTCTACGCTCTCATGATTTATCCCAACAATCGTTCTGACTACGACAATACTTGGCTCAAAGACAATCAGTGGTGGCTCAGTGACAATTGGAGTGACAGTAATTCCCCTCGCTTCGAACACCAGCAGAGATAACGAAAGCTCCCGCCTGCAGCTCTCATTCGCTGATCAGAGGATTTTTTTAAAGTCGCCGACAAACGGTCAATCGCCCGCCA…
>TCONS_00015544-[NW_011952055.1]-[-]-[u]-[418]-[2]-novel
ATCGGCGGCCGCTCGACTTGACCAACAAAATATAACCTACGGATAAAATATTTTGTGCGTTCTCGATGTATCACGACAATTTATCCGTCGGGCACGATACGTTTGGTGTTGTATGATTGTGTGTGATGTATGTGAACTTAGTATTAATGTTAGTAGGTATTGTTAGTGTAAATAGTATTGTATTTAATAATAACAACTATACTTAATTAAACTAATATAAATATTAACTAGTGTGTAAGATATATACTGTAAATATTATACGTTATACAATGTAGGTATAAGTGTAGGTATATTATACGATACAATGTAAATAGATAAAAATAACTGAAATACAATATGTAACTAAACAATGCATGAAAATACAATTCAGTTCAACTGAAAATACAGTGAATGTATAAA…
>TCONS_00015546-[NW_011952055.1]-[-]-[u]-[434]-[2]-novel
ATTGAACAAGCACACACAAAGTCTATAGAAATTTAGAAGGAGAATGCACAAGCCAATAACACAGCAGAGTTTATACTATTTAGCACTTAGGTATAAAGCGTAAGCTAGTAATTAAGCAAGCTAGGTACACAGCGGAAAGATCGCGTAAACATAAGCAATAGCGGGCTAGCGTAAAGCGGCACAGGCTTCGCGTCGGAGTTGAGATTTCGACTGGCGGCGCACGGGCCGCGGAGGGCGAGCGAGGTTGCGCGAGCGCGCGGGGCAGGGAACCTGCCTCCGGACCGGTATCGGCGGCCGCTCGACTTGACCAACAAATAACCTACGGATAAAATATTTTGTGCGTTCTCGATGTATCACGACAATTTATCCGTCGGGCACGATACGTTTGGTGTTATATGA…
>TCONS_00015615-[NW_011952055.1]-[-]-[u]-[550]-[2]-novel
TTTCGATTGCATGATTACAAAACGTAAAAAGGAATAAAAAATGCTTTGAGATGACTTTGTGGATAACGCAGATTTCGCAAAATCAAATATGCCTGTTAATTCCATCGAAGTGCTTGTTTTGTTCAATGTTTATCTTGTAATTTGGTCCGGATTATGGAGGCGGGTGCTACAAATCCCAAATAATTTATTTATCGCGGTGGAATGCTCCTGACCTACAATACCCAACCGCTGAATCAGGCCTCGCAAATTTAAACACAAAACCTGCTTATCTCGCCTAAAACACGCGAATTTAACTTTCAGCGTTTTGTGGCGAATACACATTACCAGGGTCGCAGCGGTGTCGAGTGATATTGCTAAACTTTCACGTTTACTAATTGACACCAGAGAAGAGTGGCAACA…
>TCONS_00015637-[NW_011952056.1]-[+]-[o]-[1321]-[2]-novel
GTACTATTAAATTTCCTACTGGTCCATCCAAAAAATATGTTTTTTTTTGTCTCAGGATAGCGATGACCGGCCACTATCACCTTCTATTTTAGCACCAAGAAAAAGAAAAGCCAAAGAAACAAAAAGAGATGAAGCTAGTGGCAGTGGTGGTAGGTTGATAAATATCTACATAATAATATCCTACAACATCCTTAATGTTATGTGTTATGAGATTTTATGTTATCATCCATAGCTCAACATTCTCAATCAAATCTACCTATTAGTAGTAGTAGGTATCTAGATTACCCACCTAAGTAGATACCTACCAAGTAATTTCCTTCGGTAATTTTTTGGCACTATCTTGTTTCAGGGTTGCGAAAAACAAATGCTTCGAATATGGATAATGAAAATACTTCCCTC…
>TCONS_00015667-[NW_011952056.1]-[+]-[u]-[479]-[3]-novel
GTCAAATTTTCCTTCTGCTTCCTTCCCGAAAGAAAATAAGATAAGAAAAATGTTTTTCAGTAAATTATAATATTTGCTTCTATTTTCTCTCGATACCGATTGAGAAACACCAAATTATTTTTCCAGGATTTTACAAAATGAGCTCAGCGAATACAGGTGCAGTGTTTTTTCTTGGAAGTCGCGCTCATTATCAAGTCCTAACCCCCCCTTCGTCACACTCGTACGACCTGGAGAACGGGAACACATCGACGGAGACAATCTACCAGACCACCTCGACCGAGAACATTTATAACAACCCGTCTACCCTGGAGTGGCCTAACACCTTGAACAGGTTAATATTTTACTAGAATAGAATTGAATAGAATAAAGTAATTACTTTATTGATTACCACAAAAATCA…
>TCONS_00015690-[NW_011952056.1]-[+]-[i]-[744]-[2]-novel
CGAGCTTATTCAGAAGACTTATCCTAAAAAGGCTTGATCTTATACATATAAAACTCCATATTCATATTATGTTTACATAATGAATATTGAACATGCGAGTAAACACGTAATTTCGTGTGCATGTTTTATTCATGCGTTGTTAGGTATTTATTAAATGAGCTGGAGGGTTACTCTATACTGACGAAAAACTAACGAACGACAGCTGTCGTGTAATCGGCACGTTTAATACAACGAGATAGAGTCGTGAGTCGCAGCAGCGCTCCGAAACTTAGTTTTTCGTAACATAAAGTGACCCCCCTGAAGCCAGAGACGCTCCGTGCATGCCGTCACCCACATGGGAGGGACCTTGGCATCCATACTGCTCGTGTGAGCATCACAGATTCATAAAGACCATCTTTG…
>TCONS_00015730-[NW_011952056.1]-[+]-[u]-[597]-[2]-novel
GCTCCGTCCGTCGTTGTGGACTATTGTGGACACGCCTAAAAAGATACCGTTATTATTCTAAGATACGGTGATATTTTTACTCTGTCAAATTCGTGCTATGTGGCTGGTGGTCTGTACACTATTTTAATCTGTGAAACGCCTGTCAGTTTCTCTACTACTCTGTTTTATTTGTCACTTGTTTGGCTGATGGTTGGCACAGTAGTTTAGTTACGGTGTAATTTAATTCAATAATAACCAATTAATTGGGAAATTAAACCCTATTCTCACTGAAGTAGACAATATTTGTTTTACCAACGCTAATATTATCGTGTAATTGTTCTGAACTGTAAGCGCAACACATTTCGCGGTAACCCCTAAAATTGAGACGTCGTCCTAGAACTTCTCACTAGTGTTTGTAGG…
>TCONS_00015735-[NW_011952056.1]-[+]-[u]-[580]-[2]-novel
GCCCGCGCGCCGCGCCCGCCCCGCCGGCCCCGCTGCTGCATACGAATAGAACACAACTCAATCCGCTCCAATAACATTCAGTTCCGAACCGACTCTCTCAGCGAGTGCACGCCTCGACGCGATAAACAATAATAATCCCGATTTGCAACTCATTGCATAAAAACTGAAGTGTTTACGGAAAGTTAAGAAGAAAACTCGACATTGCGTCAAATATTTAAATCTTGACATTCCCTGTCATTGCATTGATAAAATATAAACAAAACCAAGTTTCTCTACATCATATTTACACGAAAATATTTTTGGATACAGGAAAGTAAAACTTGGGAAACATTTTTACAGCAGTATGAAAATCATATGTTTCGACATAGTTTAGTGTTGTGTTTTAACTATAAACAATTT…
>TCONS_00015791-[NW_011952056.1]-[-]-[u]-[766]-[2]-novel
GGATCGAAACTTGTGCTGGCGACTTAGATTAGTGATTCTGACTACCTCTAGAAAGTCTACAAAATAAATAAGATAAAGTCATTAAGTACTTTATGAACTTTTATTTTTTAATTTGTTATTTCTTTTAATTTAGTTCCAGGAAGATGCACGTGTGAATTTTATAAGCATTCATATAGGTACCGCCTACCTTACAGGGTTTGAAATAAATAATACACCAGAAATATTTACTAAATGCATTCCACTGTAATAAGTAAAAAGGTATTTTTACAAAACTTGATTAAAATAGGTATTCAGCCAGATCAATTTAATGGGAATTAAAATATGTTAAGAAATTATTGTATTTCACAGAAGACGAAAGGGGAAGATCTGTAAACTACAAAAGAAGTACCTATTCGTCCT…
>TCONS_00015856-[NW_011952056.1]-[-]-[u]-[469]-[2]-novel
CACACATCCAAGCCAACAGCAACAAAATGTAAACAAACATAAGTTATAATTATTATGATACTATACAGCGTATAGAGCGCTATGTTTTCCTGAAATTGCTGACTTCCTACATAAGTATACCTACCTACATCATTATTGAATCAGTGGAACATTAATTATTCCGATAGAAGCAATCGGCACAGACACACCTTGTCTACGATGAAATAGTGCACAAAGGGAATAAGTCGTTAGTGGAGGTCCATGCCCCAGTCGCTCCGGATCCCCGAAGCAGTCGCCCCCACGCCCCCGCGGCGGCCCGTGTTGGACTGGCTCTCCAGGCGAAGCGCAGTGCGCTGGCTCTCCAAGCGAAGCGGGGTGCGCTGGCTGTCCAGACGAGGCGGGGTGCGCTGGCTCATCAGG…
>TCONS_00016007-[NW_011952057.1]-[-]-[i]-[234]-[2]-novel
CTTCTATAGAGATACTATCTTACCTGCCGACACATTGTAATTCTTAGCTGGGAGCAGTGGCTGAACGTATGAGTCGAATTCTGAATAGAAACTCTGTTCTAAGAAGAGTTGATAAAAAGTGTGTGTGGCGTGAAGTGTGTGAATTGCCTACTAGACATTTACTTATTTATTGGCGAAGCTTAAAGTTAAGCATCCACCTTTCGGTATCGTATTCAACGGATACATCGCATTCAG
>TCONS_00016041-[NW_011952057.1]-[-]-[u]-[710]-[2]-novel
GTACAACTACAAATGAAACAAAAACAATACTTAGGTGTGTGTTGCCAAGCACCGAAACGGACGGCGGCTCAGCTTATGCGGTGATAGGGGTTTATACCTACTACCGCGCTGATTTTCAGCCGCTTCCCCTGTGATGCCACTGACCTAATAAATACATTAAATATATTTATTATATGTGTGTGTACCTACCTATGCATGTTCTGATAGTGAGCGTACACCACAGCTGCCATTGTGAACCCGAGGTTTGCAGGTACATTCCAGTTCAAACCGGTTCGTGTTTTCAGTTCCCTGTCCCCGGGCACGCGGCTTTCAGATACAGATCACGCGACGCTGCCGCGCTGCACACTCACTACGTGCTAAATTACAGATTGAATAAAGTATGAAATACGATGTGAAAAA…
>TCONS_00016077-[NW_011952058.1]-[+]-[u]-[364]-[3]-novel
GGCGGCCGGCGGGTGAAGGTCTCGCCATGGGGGCTCGCGACACTCACTCAGTGCTCACCAGTTTTTGTTTTAAAATGTGAATGGTGCAAACGGCATGATGATATGCCACGTTCCTCTCCTGGTGACGTCCATGATCATGATCTCGGCCACTCTGTCCATTATTTGTGTCTTCTTGTTTAAGCCGGAAGCGATCCGTCTGCCCGACGCGCCGTGCGACGAGACGAACCCGTGTCCCGACAACAAGCGCTGCTGCGAGGGCGGCTGCTGCCGGCTCGACCTGCCCCGAGCCATGACCTGGATGTCGGACTACACCTGGCTGGATAACTGGCGCCTATTCCTGATCTTCGCGTCAGCCGGCATAGTA
>TCONS_00016097-[NW_011952058.1]-[+]-[u]-[791]-[2]-novel
CTTATATTAACCGCTAGATGGCGCTCGTTACAAGAATATAATTAATGAATCGTGCGACAAAGATGGACAGTGCTATCTAGTATAGGACTGAGCGAGAAAAGGCTACGAACCACTACATCCTCACGCGCACCATCTCACACCGACGCACTAAGTTGTACAGTCACGTAAACAAGAAAAGAGAAGTCGTAAAACAACTGTTCGCTGGTTTTCTATCAGATGTAAAATGGACGGGCGGCAGTGTTGTTGCGCGTTCGTTGCCGCGTGACGTTTATTCGTAAATCGATGTTTATTTTGCTGAAATCTGTTCGCGTAAACGATTTTCAAGTTTGTTTCGCCGACTGTTCCGGTGTCGGCGCGCTCCGTAGTGCTATTCAGTGCAAGTGTTACAGTTTGACGTTA…
>TCONS_00016098-[NW_011952058.1]-[+]-[u]-[1606]-[2]-novel
ACTAAGTTGTACAGTCACGTAAACAAGAAAAGAGAAGTCGTAAAACAACTGTTCGCTGGTTTTCTATCAGATGTAAAATGGACGGGCGGCAGTGTTGTTGCGCGTTCGTTGCCGCGTGACGTTTATTCGTAAATCGATGTTTATTTTGCTGAAATCTGTTCGCGTAAACGATTTTCAAGTTTGTTTCGCCGACTGTTCCGGTGTCGGCGCGCTCCGTAGTGCTATTCAGTGCAAGTGTTACAGTTTGACGTTAGGCGCTCACTTGTGTGATTTCGTCTGATAGTTGATAGCTCACTCACCGGCTGGGTGCGCGTAAACTACCTTACATACGTGTTGGTTAAAAAAATCGAATGAAAGTGTGGGTGTTTTACAGTATCCCGAGTGAGCCATGCTGTGCAT…
>TCONS_00016240-[NW_011952058.1]-[+]-[u]-[1299]-[2]-novel
CAGACATTTCCCTAAACAAATACAAGTATGAGTTACAGCTAATAAAGAAAAGAAAATATAACAATAATATCATTTGAAAAAAAAAGTGTTGAAAGCGTAGCGGTCAGACATAACAATAAATTTAGAAAACAATTAATGTGTAGCAAGTTATTGTTGTTGATAAAGTGTTAGACTAGGTAAAGTAGGTTAGAACTTTGATTGTAATGTTTTGTCCAATATTGTTTGGTATCAATATATTGTTTGTAAGTTAGGAACTATGTGGGTAGTTTAGTTGTTACTATTTTGAGCGCGGTTGCAATTCACTTCTTCATCTGAGTCAGGATGTTTACTTCATAGTATATAATCTCGGAGTTTGGTTGTCAAATAGAGAACATCATCATCATCATCAGCATTCAAAAA…
>TCONS_00016405-[NW_011952058.1]-[-]-[u]-[776]-[2]-novel
AAACTAAACTAAGTCCAGGTATGGCAACGATATTGTTTGTTTATTCTAAGTATCATGCAAATTTTTGTTATGTTCAATTCTTGCAGTATACAGAAGGTTAACCCTATCCTGTACCCATACAATCCACTACACACAGTGAGTACTGTAAACATGAAAGCTTCAGTAACTTCAGTTAACTGGCCTATTCTGTCGTGCCAGTTTTCGTTAACTGGCCTGTACCTTTGTGTTGCTCGTTAATTCATAGTTTTGCATTTATTTTGTGCCTTGTAACCATAATATTGTGCTGGATGAAATAAGCTACATCTACATACCTATGTCAAAAATTACAACATCTCTAGTAAGACCTATAAAGTAAGTTAAAGGCATGCTCAGGAACACGCTTGATGCGATGGGCATTCA…
>TCONS_00016427-[NW_011952058.1]-[-]-[u]-[736]-[4]-novel
TAAACAAAACAAAAGCATGCTTCGTTGTGTTCAACAATATCGATCGCATGAAGAAATCTAAAGATTACCCGATTAAACTTACAAAGCTCTTAGATAATGAGTGAATCTAATAGGACCAAACATAACAATGCAAACCCAACTACACTCTTTGTTGAACTAAAACCCATGATAAACCACTGATCAAACCATCCACTGTGACAAAACGTTCACAATCCCTCACTACTTATATACCAAAGTTACTATTCTACAATAAGATATGACATACTTTTTGAATGCTGATGATGATGATGATGTTCTCTATTTGACAACCAAACTCCGAGATTATATACTATGAAGTAAACATCCTGACTCAGATGAAGAAGTGAATTGCAACCGCGCTCAAAATAGTAACAACTAAAC…
>TCONS_00016563-[NW_011952059.1]-[-]-[u]-[4574]-[2]-novel
ATCCGGATTAAGTAAATAATAACATATATTAAATTTTAAAATTTTACTTGAAAAGTGACGATGTATCGAAAATTGGTCTTGAGGAATCTAAGAGTTATTTTAAACGATTATTCCGATAGTGTAATGCACACCAGTAATGTTTATTCAGTTACATTTATTTCCTATTAAAAATTAATGCTGTTAAGTTTACGATTATAATTTTACAGAGCATATAATTATTATAATTGATATGGGAAGGCTACTTTCATGGATAAATAAGTATTATTGGACAAAATTGTACATAAGGTTGCGAGTGAATAAGATCCTGCAATATCAAAATTTTACTATTACTTCATTCACTAATACACGTACTTTGTATAATTGTAAATCAAGTAAAATATGAAATATACCTACTTATAG…
>TCONS_00016657-[NW_011952060.1]-[+]-[u]-[460]-[2]-novel
CCACCACTGTAGCAAGGACTGATGTTCTAAAAAATATGTAGTTAGAAAAATTGCATACGGAAGCCTGTCTTCAATTATGCGCTTATTTTGAAATATTATTTACCGACTTGTACAGCTTTTGACTGTCTCATGCATTTAATACGTTCAAAAACCTTTACTCATATTCAACTTTGTTACGTTTGATCATGGTTTGACCATAAAAAAGGCACAAAAACATTTCCAATTAAAATTTAATGTCAACACAAATAAAATGTCCAATTAAACTAAAAGTAGGACTATTATATGATAATGTATATGAAATGACCTAGTAAATGGATGGAATGCACGACTGTAACTTTAACTTCGTACTTAAATAAAACTTACAGTTAAAATACTTTTGTTTATACGTCTTGTTATATT…
>TCONS_00016870-[NW_011952060.1]-[-]-[u]-[307]-[2]-novel
TATATTACCTATTTTAGATTGATAAAAAATATTTATATACTTTTGCGTAACGCCTACCCGATTTTTCATTTTCCTTGCCCATTATTAAAAAAAAATGGAGGAAGTAAGTGAAGCTTTTATCGTCCGAAACTTATTTGCTTTTCATTTCACCGTTAAAAGCTTTTTACTGTAGGTGTTTCCAAATTTTACTTTACAATACCTTACATCTGCTTGGTTGCAGTCAAATAACATTTCATAATGTTCCAACGTTTAATAAGGATATAGGCACACGACTATACAGGACATTTTGAGGGTTCTAAAAGTAGGG
>TCONS_00016897-[NW_011952060.1]-[-]-[i]-[2775]-[2]-novel
CCTGCAGTCATTCGTTTCTTTTTTCTCTTACTTGCATCGACGACGACGACGTCGATTCTAAGAAAACCGTCTACGTCATTCTTTTGTTAAATGTCGATAAGCGAAAACAATTCATTGGTTTCCTGCCTATCGTATCGATTTTTATGGCAATAAAGTAATGTCGTCTCCGCGGCCGTACCCGATCGCCCCACGTGTAATGTACATGCGTAACTATTTTTGTCGGCGTCATATTTTACTAGCACGTTACCAACACTACCCACAGCTCTCAGTAGTCTCGACCAAATAATCTCAAAATATAACGCGGTTGTAACGTCAAACCTACGCTGTATTGTATAATAAAATTGGTATACCTACTACTACTAGGTACTATTTGCGAATCATATTATACTCGTACATAGT…
>TCONS_00016925-[NW_011952060.1]-[-]-[u]-[368]-[2]-novel
TGATATCCCAAGACCATTATAACCAAAGTTGTCCGGATGTGCATCTACGAAAGAATTGCCCTGTATTATTATTATGTTGACAAAGGTACCTTTATCATTAAATGTGATGTGTGAAAACAATGGATGTTTTACTACGTAGTGTGAGTGTGATGATAAATAAATTAATGTTTATTTGGACAGTAGGTTTTATTTAGTTAAATTAGCTGTGGCAATATTGATTAGGCTGTGGTTTTTGGTGTAGGTGTAATTAAGTATTTATTCAGGCATTTCAAATATGTAAGTACTGCCCAAGTACGTAGACCTAGTTTAGGTAAAACTTGGAAATAAGAAGGAACAAAATGCGTAAACTGTAATAATGACAACCCTAT
>TCONS_00016983-[NW_011952061.1]-[+]-[u]-[1940]-[2]-novel
ACGTTTTCTCCTGTCATCTGTATACATTATTTATCAAAAGTTTCATGATAGTTTCCATAAGAGGCGCCACTTAGTATGCGATAAAACGTTAACTTTTATAGTTTTCAGGCAAACCTGTATTAGACCCCCAGAAGTGTTGGGTAAGGCTGAAAAGTGAAACACCTAAGTTTACCTACAATACCTTTAGGTACATGTATGTGTGTATATTATTATGTACCTACTCAGATGTTTGGGTAAATGATTAGAATATAAACCATTGTATTTTCATCGGTTTTATCGGTTTAAGTATGTATGCACTCGCGAGCAATGAAAAGTTCCAATTACAAATAAATGTCTATGCCAGATGCCAAAAAACCCAATTTCCTAAAACTTGAACAAAATATTTGATTTAAAATTTGA…
>TCONS_00017137-[NW_011952061.1]-[-]-[i]-[479]-[2]-novel
ATAGAGCGGTGGACATAGAGCGGTGGTCATAGAGCGGACATGGCCCACTGTTCAATATGCGGCGGCCCGGCACAAAGCTGCTTCGTTTAAGCCAATTGGCTTGCAAGTGGCCTGAGGGACGGCGGCATGCGAGAGTGGTTCAACTTTAAATTGCATCAAATAACTTGCGTGTTGGAGATGAAGTTGGTATTTCGATCAGGTGGAAGTGCTGCTCAGAGGCAACTTTTCTTCAATTTAAACAGAAGCCCAAAATGTTTGAAGTATGTTTGTCACTAAGTCATCATTACACACATTACAGGATATTATGAATAACTTTACGTCGTCAGGTTGTGAAGCAGACCTTCTACCAGTAGACCACAGAGGCAGTCAGCCTTGCCCTTTCAGTTAGTAAAGAGTATC…
>TCONS_00017138-[NW_011952061.1]-[-]-[i]-[488]-[2]-novel
CGGGCCGACCGGCATCAGTGGACATAGAGCGGTGGTCATAGAGCGGACATGGCCCACTGTTCAATATGCGGCGGCCCGGCACAAAGCTGCTTCGTTTAAGCCAATTGGCTTGCAAGTGGCCTGAGGGACGGCGGCATGCGAGAGTGGTTCAACTTTAAATTGCATCAAATAACTTGCGTGTTGGAGATGAAGTTGGTATTTCGATCAGGTGGAAGTGCTGCTCAGAGGCAACTTTTCTTCAATTTAAACAGAAGCCCAAAATGTTTGAAGTATGTTTGTCACTAAGTCATCATTACACACATTACAGGATATTATGAATAACTTTACGTCGTCAGGTTGTGAAGCAGACCTTCTACCAGTAGACCACAGAGGCAGTCAGCCTTGCCCTTTCAGTTAGTA…
>TCONS_00017151-[NW_011952061.1]-[-]-[i]-[541]-[2]-novel
GTGAAGTTAGTAATTAGGTAAAGTGATTTTTTATTAACTTTATAAATTTACAGGTGGTTAAAATTTTCTAGGTAATGGTTGTACTTGTCTGACCTACCTCATATTTCGTTAATTAATACTTGTGTTTTGAACGATTGCCTTCTTTTAAACACATCAGAAATACTTGCTTTCCAATTAAAACATTTTTTTAATTTTTATTTGAGGCTGAATTTGGTTCTCTTTTAAACAGCTGTCCAATTAAAATGGCGGAAATATTCGGGTGCCTGCCACGCGTACCAATCATGTATCATTATTCATTATAGAACATACATTTACTGTTTAAGCTGAGTTTAAATTATTTTATATTTTTTCCGTGTATCATCAGATCTAGTGATTATGATACGATAATCTGTATTGCAC…
>TCONS_00017186-[NW_011952061.1]-[-]-[u]-[925]-[2]-novel
TGTCACTTTCAATCTTAATAATACTTAATAATGTTTTTGTTACCAACTTAATTTACGAGTTTTCAATGAAATTATTTGCAGTAGTATCACAAATTATTTGACCAATAACAGGAAAAAGGCACACATCACAATGTGCGACCCAGGACGCTGCAACTTATGTTTTGCGACTTGCTGGCCGAGGTCTACATAAAGACTAGTATCTTTATCGACCGAGTGTTGAGGTCTCTGAACGAGTCTCGCTTCGACTTCAATAATATCTCTGCGCAGGACACGCAAGATCCAGCCGAGCTCCCTGAATGGCCAGCGCATTTCCCGAAGGTCGTAAAACTACCTAAAGAGCGGCTACGGAAGAATACCAGTCATACCAACAACTCAACACTAAACTCAAGCGTTATACTC…
>TCONS_00017254-[NW_011952062.1]-[+]-[u]-[1238]-[2]-novel
CTAAAGTTCATTCACACTACATGCTTAAGTATAGTATCTTTGTCCTTACCTAAAAACGATAACTACCTGAGCATTTTTTTATAGAAGCTAAATTTAGGTAGATATATCAGGAAACATACTATTATTAGTCAGTGCGGTCACAGTCATACTTAGCGAATGGGTACCAGGTTAACAGCAGTGCGCGGTGGTATCAAATAATTGAGAAATGTTCATAATAGCAGTTTTAGTTTTATTGACACTCCTGGTGATACTGGCAGCCTGTGAAGTGATAAGGAATTATTGTGTAGTTGGAAACAGGGATGGGACCGGAAGGACGTTGAAGAAATGGTCAGCCCCAATAGAAGTGATCAAGAACAAATTGAGCGGACGCAAGATCCTTCACGAAGAAAATGCAATAAA…
>TCONS_00017293-[NW_011952062.1]-[+]-[o]-[275]-[2]-novel
CGTGCTTCCAAAGAGGTCGCACGTCCCCCCACCTCCCCCACCACACATACATAACTGGCCGCGAACTTCGTGAAGAATAAAAAAGAAAAAAGCCGCGCGCGAATTTTGTTTTTTTTCTGGTGCTTTTATTCCAAATTTGAAATGTTGTGCGCTGGCGATGTGACGTGATGGGTGAGACGCTGGTGAAATGACAGGACTAGGTGCGTTTGAAACTACATCGCGGGAAGGAGGGAGGGCGAGCGGCGACCGATCATGAATGGATCCGACTTCAACAC
>TCONS_00017299-[NW_011952062.1]-[+]-[u]-[251]-[3]-novel
AATTTGACTTCATTCTTCATCTTTGACACGAATAGTTGAGACGTTTTAGAAGATTTTTAAAGAAAATGCATCTGAAAAGTTTAGCAGTTTTCTTGTTTTTTATGGCTGCTGCATGCCAATCAGTGGATAATTTGTTTGGGGTCGGCAGTCAACTAGTGTCAGACGTGACAACCTCTCTCTCCAAGGAAGTCACAAGGTTTTTGTTCGGAGCGTCAGCAGCTGCCTCGCTCCCGTCAGCATCTGTCAGTGCA
>TCONS_00017340-[NW_011952062.1]-[-]-[u]-[523]-[2]-novel
GTAAAATAAACACTCGATGTTTTTTTACGGAAGACCCCAAAATAACACTAACAATGAGTGGGCTCAGAAAATAAAAAGAAATCTCTTTCATTGGGTTAAAATGTGTGACAAGTGATTTACATTTAGCGACGCCGCGCGACATCCCAATTAATTGATAGCGCTCGGGTGAAACAAAAAGCGTACACTGTTGTTTCTGAAACCAGAATTATCTTCAGTCGTCTGTGCGCAGTGACAGTGGAAACGTCTCCGGCCCCCTCCAGAACACAATGCCTGCTTCAGAGTCCCTCAACCTGATGGCCACTTACGGCATCCTTCTGCTGCTGCTGCTGTCTCTTTGGGCGTTTTATTCTGCATTCTAAATATGGGTAACTGAAGAAGCAGCTCTACACCAGAAGACCA…
>TCONS_00017382-[NW_011952062.1]-[-]-[u]-[315]-[2]-novel
GACTGGAGATGGATTGATTCTTGGATTTTGCGATTGACGTTAAAAATTGTAATTGTGCGAAAAGTACGAATATAAGCGAATGGTCGAAAGTTATACGGTGTCTCATTTCACTCAAGGATAGAATACAAGCACACATAAGAAGGATTAGCGACTGTATGCAACATTTCAGGAGTGAGACACCACATTGGGGACCAAGATGGTCCCAGGACCATGGTTTAAAAGAAGAAGAAGGGCCCAAGGTGCCCAAGGCCGAGATCACCGAGTCCAGGGTGCCATGGAGGATGAGGCCCGGGCCAGGGTCTGTGCTTGAACAGA
>TCONS_00017383-[NW_011952062.1]-[-]-[u]-[330]-[2]-novel
TGGTCTATGGACTGGAGATGGATTGATTCTTGGATTTTGCGATTGACGTTAAAAATTGTAATTGTGCGAAAAGTACGAATATAAGCGAATGGTCGAAAGTTATACGGTGTCTCATTTCACTCAAGGATAGAATACAAGCACACATAAGAAGGATTAGCGACTGTATGCAACATTTCAGGAGTGTTTCAGAGACACCACATTGGGGACCAAGATGGTCCCAGGACCATGGTTTAAAAGAAGAAGAAGGGCCCAAGGTGCCCAAGGCCGAGATCACCGAGTCCAGGGTGCCATGGAGGATGAGGCCCGGGCCAGGGTCTGTGCTTGAACAGA
>TCONS_00017416-[NW_011952062.1]-[-]-[u]-[269]-[2]-novel
CGACCTCATTTCATTAAAATAAAATGAAATTGCTTCTCTTTTTGTTGTTGGTGGTTGCGGTGGGGGCCAATGCCGCCTATTTGTTTACTCCGATTAATAAGTGGGAGTCTACTGATATTGGATCCCCATACATTCCTCCCCCAGCCGTGCCGGTGCCCACCATAGTTCCCTTCAGCCGCGTGGCCTGCTCCGGGGACGCCTGCGACACCGTCTGTGAGGCTCTCGGCTACAACCACGGATTCTGCTCCAATTCTATAATTTGCCATTGC
>TCONS_00017455-[NW_011952063.1]-[+]-[u]-[883]-[2]-novel
ATTGTCCACTCTCCTTCAAATAAATAACAAATAGATAAGTCTATCTTGGTAGCCGGCTCCCGTATATCTGACAAAAAGAAACCAAAAATCTGTATTCCTGTCTGACACTCGCGTAACTCTACATTAATCGTAACAGCACCTCAGTAAAGTCTATAATACAAACTTTATTCTCACTTTAGCAGACAATGTGCGGAAAAATGTCTCTCCGAGCACACCCCTTGGGCATTTACTATAAACAAAACATTAGTTTTTTACTCTTTCATTTTTATTGTTGGTGCCTCGGAGCAAAGTTTATTGGCTGCTATAAAGAAAACAAACAAATTGTTTATGCTCAATTAAAAAATATTGAGAGCGGGAAAATTGAAAAGTGATTCATGGGAAATTGTAAAATGTTTTCGA…
>TCONS_00017469-[NW_011952063.1]-[+]-[x]-[730]-[3]-novel
CGCCCTGCCTCGGCTGACTTGGCTGGCCCGCCCTACGCGTCCTACGACTACCGGCCTTGACGACGATGACGACCGCAGCTGCACCGGCGAGAGGAAGGTGATGACCCGCCCCGGCGCGCCCAGCGTGCCCGCGGCGCGCGCTCCCGCCGCCTCCCCTGCCACGCACGACGCGCCCGCCACGCACGACGCGCCCGCCACGCACGACGCGCCATACGAGTAAGCGGCGTGCAGCCCCCGCGGCGCGCATATTCCGCCGCTTCCGCCGCTATACTCGACGCGTTCGCCTGCGTAACGGCGGCGCAGCTCTCTGTCTTCATGGAGAGGACGGTGATGACCCGCCCCGGCGCGCCCAGCGTGCCCGCGGCGCGCGCTCCCGCCGCCTCCCCTACCGGCCCCCCC…
>TCONS_00017491-[NW_011952063.1]-[+]-[u]-[918]-[4]-novel
TAGAATCAAGATTGTGGGTAATACCACAGATAAATAAATAATTACTAAGAAATAACCTGGGTGTGGAGTGATAATGATATTACAATGATAACGATAAAGTGGTGGTCAAATAGAATCTAGACATTGCTTCTTACTACATCACCAGCTGTGACATATATTTTCTGTTTTCTGTTAATTCTTTGGATAGCAAATTTTGCTATGGCATCGCCGTTTGATACCCTATATATTGTATATACCTGTTATGGACGAACGTTATCTACCTATTCTGCTAACATTATCATTTAAATGAATATACTTCTAAAGTATCTGTATCACATTACATTTTTATCAGTATTAGAACTACTGTGTTTGAAGTAAAAGTGTCTTACCCACCAAGTGAAATAGTTTATTTATAATCTT…
>TCONS_00017492-[NW_011952063.1]-[+]-[u]-[273]-[3]-novel
CTGTAATTAAATTCATCAGCTCTGTTACACATTCAAATGGATTGTCTCAAGAATATTTGTCGGGGAACGAAGAAAAAACCTCAAGATCCACGACTCCCAAACGATGGGTTAGTGATCCTAGGGTCTGCTACTGCTTGGGGTCATGAAGCAATAGTCTACGAGAAAGCATCGAACCTGCTACCCGAAGAGGAGGAACCCAAACCTCCGACCCCTCCACCTAAGGAGCCAAATGTTGAAGAAAAAGGCAACGCGTCTAGTTCTAAATAAATATCA
>TCONS_00017493-[NW_011952063.1]-[+]-[u]-[469]-[2]-novel
AAATTACCCATAACACTTACCTACGTCAAGTATTTTATTTCTAGATTTTATCTATCGGTAAAAATGACCTAGTACCTACTTAGACTATCGCTAAATATGACTAAGTATTACCTACATACTTAGTGCTTTCATTGGAGTGCAGGTGCAGTTTTATGCCCATTTCCTTATATGGAGGACGTAAGATTATTTAGATTAACGTTTAATTAATTTAAACTACAGGTTACACATTCAAATGGATTGTCTCAAGAATATTTGTCGGGGAACGAAGAAAAAACCTCAAGATCCACGACTCCCAAACGATGGGTTAGTGATCCTAGGGTCTGCTACTGCTTGGGGTCATGAAGCAATAGTCTACGAGAAAGCATCGAACCTGCTACCCGAAGAGGAGGAACCCAAACC…
>TCONS_00017539-[NW_011952063.1]-[-]-[u]-[580]-[2]-novel
GTGTTGAGGACAGTTGGACTGAGTAAAAAGACTTCGATAACTCAATCAAATGTTTATTAAACTTTTAATCACACACACGAAAATGCACATTAAAAGACAAAGAAAGATTATTATTAGGTGTGTCCATATCACTGTTCTTACACTTATAATGTCACTTTCACTGATTGTCTCTTTCACTGATTGTCACTTTCACTGTGCTGGTGTCACGGGGAGGGCGCGTCTCGACCCGTGAGTTGAGGGAGCTGCAGGAGCGGCGTTTGCCGACTCGGTCCGCAGCTGGTGGTAGCCTGGTGTCAGGCTACGACGACCTCGGCGTCGGGACGTCAGACGTGTTGTAAGGACGTCTGACGTGACGTGACGTCGGGGCGACGACGGGCGTGACGTCGGGGCGACGACGGG…
>TCONS_00017649-[NW_011952064.1]-[+]-[u]-[669]-[2]-novel
CTTGTTTGGAGTAGTCGTGGCAACTGCCGCGTCGCAACACAACCTCCACGCAACTTTTGCCAGGCAACCGTCTCGTTGAACAAACTTGCTTTCGATTCGAGCTCGAGCAGCCAAACAAGTCTTCACGTCAGTCGAGTCCGCCCCGTCGCGCCAACTGCTGCGGTCACGCCGCGCTCTCCCGCCAAAATGATATGCCAATTTAGTTACGAAAACACATGTGCACTAATCATCACAGTGAATTAGAAAGTGGCGTCAACTGTAATTTTTAATTAGTGTAGAAATTAACAGTTTTATTTTTAAATCAGTGCAACAGTTTGTGTTAAGTGTTATTTTTTATTTGACAACACAATGAGAAGTGTTCTCGTATCGGAGCGTATGTTGAACGTGTACAAATTAGTA…
>TCONS_00017805-[NW_011952064.1]-[-]-[o]-[577]-[2]-novel
TAAACCATTGTGATGTGTTGGGCTGTTATAGAAAACAATTAATGAAATGTGAAAAGAAATATAAGTAGATATATATTTTTGTTATGTTGTAGACGTTGTACGCGTATAGCATAGCATTGAAAAATATTAGGGTTTGAAAATGTATACATACTCGATTAGAAATTATAATTCTGACTATTTACATGATATTATAGAATTCGATAGATTTTTTATGTCATCCATGCATTCCATTGCGCTTATAAAATTGAATCGATGTCTGTTTCATCAAATCTGCTTATTCAATAGTTACATCATTATTGTCTTGTGGTTAATCCGAGATGAGAATTGATGTAGAGATTCAGTCTAGATCATGGAACATAGGTAGGCGTGCTAGGTAGGTGCCATATCCATACACTCATC…
>TCONS_00017842-[NW_011952064.1]-[-]-[u]-[846]-[3]-novel
TCTTGACAAGCTATAGCAAACCGGTATTTATTACGTCCCTTATGTGACCGCCGCCGCGCGCCGCCACCAGTGAAGTTGGGGTTAGTATTTTGCATGTTTTGTTTGATAATTTGTTTACAGTTTAGTGCAAACTATGGTCACGATCGGTGTTATTGTTGGTTGTTAAAATATTGTGAGTGCTCTATATATGAATATTCAAGATGTTATATTGTAAAAGATATTAGTGGATGCAGATAAGAGTGTTTAGTGAGTGCTATGTTTGAATATTTGCAAGTGAAAACACAGCCTATCGATGTAATGCGCCGATAAACTATCATGACTGCATTGATGTAATGCGCTAAAAAACTGCAATGGCTCCGAATACATGATTACCAGATAACAAATCCTAGCGCAGCTTAC…
>TCONS_00017844-[NW_011952064.1]-[-]-[u]-[587]-[2]-novel
AAGATATTAGTGGATGCAGATAAGAGTGTTTAGTGAGTGCTATGTTTGAATATTTGCAAGTGAAAACACAGCCTATCGATGTAATGCGCCGATAAACTATCATGACTGCATTGATGTAATGCGCTAAAAAACTGCAATGGCTCCGAATACATGATTACCAGATAACAAATCCTAGGTAAGAATTTATCACTATTTTCATATGGTATTGTGCTTATGCTAGGATACAGTGTTGTGGTGCTGAAGTTGATAAAGTTATAACAGCCAATTTACTTCTCAAAACTCATTTGTACTTTATCAGTTACAAGCGACAAAAACGTGTTTCTGAACTAAATACCTATGTAAGTAATTCACACCCTGTGAAATTTCATACAAGTTTCAAACACACCGTCCGACCAAACC…
>TCONS_00017985-[NW_011952065.1]-[-]-[u]-[490]-[3]-novel
CAACACCGAACGGTCGTGCCAAAATATGTCTATCTCTATCGCACTTAGCACGGACAGCGTACAAACGGGTTTCCGAACAGGCCACGCCGTTGTTTGTTGCACATCGCCATCAGCCGCGTTTAGTACCACAGCGCGTTCTCCGCGCTAAAATATTATAACCTAAAAAGTTTATAACGCTAATTTTTGTCATTTAATCTTTATTTTAATCGTAATCATAATATAATACTCATGTTATCGTCTAACTTATAAGGATTGTGCTGTGAAACCTCACACCCATATAGAGGGTGTGTGTGGAGTGATATTTTTGTGTAACCTAAAGTAAATATAAACGGCAAGCTGTGGGGCTCGGGGGCCTTTTTTTTGCCGCCGCAGGGGATGTACTATCCTGTGAGTAACGGC…
>TCONS_00018030-[NW_011952065.1]-[-]-[x]-[289]-[2]-novel
TTTCAAAAGCTAAACTAAAGAGTACTCTTTACAAATTGTCTAGGTTATAACCGTTTGGAGAGGCTCTTGAAATGTTTGAGGCAATATTGACGGCGGTGAAGAATGGGTGCGTAATGAGGCCGACACGACGGCACGGATCTCTGTGCTACAGAGACTGGATCTGCGGAGACCAGCTCGCTTGGGTAGGGCGGTGCAGGCGTGGGGCTCCAGGCGCCGAGGTCCAGCGGCGCCGGTCCAGACACTCACTCACTCACTCGCTCACTCACAGTTCACTCGCGGCGCGGACGTG
>TCONS_00018031-[NW_011952065.1]-[-]-[x]-[515]-[2]-novel
TTTCAAAAGCTAAACTAAAGAGTACTCTTTACAAATTGTCTAGGTTATAACCGTTTGGAGAGGCTCTTGAAATGTTTGAGGCAATATTGACGGCGGTGAAGAATGGGTGCGTAATGAGGCCGACACGACGGCACGGATCGAGTCAAATATCCAGTTTGAAATATGAAGCGTTGCTGCAAAAACTTGGGAAGCTCCCTTTAAACCGCAAGGAGGGCATTCATTTCATTTCGCGAATGCAGTGTGTCCGTACCTCTGTGCTACAGAGACTGGATCTGCGGAGACCAGCTCGCTTGGGTAGGGCGGTGCAGGCGTGGGGCTCCAGGCGCCGAGGTCCAGCGGCGCCGGTCCAGACACTCACTCACTCACTCGCTCACTCACAGTTCACTCGCGGCGCGGACG…
>TCONS_00018033-[NW_011952066.1]-[+]-[u]-[558]-[2]-novel
ATTAATAACAACTGATTAAAATACGTAGTAAAACAAACAATGAGTAATTCGTGTTATAATGTAAAAACTATCTGTATTGATAACTGATAAGTCTGATAACAAAAGATTAGTGCGCAGGTATTGATAAATGCACAGTATTATCGACCAAACCTACAGTCATTGAAAAACTGTACATAACAGCTCATTCATTTTGTGATTTATTCGTTGAAACTTCGTTTAAAGGTTTTTTCGTTGTGTTAGGCATCAAAATAGGTATCCCAGTCAGTAAACCGTACTACTATCCAGGCATGCCTCCTCCCCACGCACTTCCCTGCGGGCCGTGGTGCGGCACCGGGCAGTGCTTACCCCACTGCTACCACCGCACCCGCATCATTCAGCTCAGCACGCCGCACCAGCCGC…
>TCONS_00018110-[NW_011952066.1]-[+]-[u]-[223]-[2]-novel
CGCAGCCACGCGGCCGTCACCGGCAACCCGGAGGCGCGGCGCACCATGCACGCGCTGCTCATGCACGACCCCAGATACCAAGCGCTAAACGACCTCCCCGTGCAGCGGGAGCAGATCATCATGACGTACCTGGAGGAGCTGCAGCGGAAGGGCCCGCCGCCCCTCCCCACCATCTCCTAGCATTGGCGGCTGCACACCGTGTGGGGGCACCAGGGCAGGTGAG
>TCONS_00018163-[NW_011952066.1]-[-]-[u]-[686]-[2]-novel
GAAAGATGCCTTCCTGAAAAATAGAGCATGTTGAATCATTGAAAGCGCACAGGAAAGCGCTTCATTGTAAACGTTTTATTTAATTTTCCCTCCATTTACTTTTTATAATTTTTGCCGGGCCTAAAAACGATCCACCGCCGCCGCAGGAAGCGCGCAGACATGCAAAGCTGGTTGTGTCCGGACGCACACAAGCTTGAGAACACCTGTCTCCGGGAATGAAAGGTGTGCTGGAGCGTGCGAGAGCGGGACGTGCAGACGCGGCCAGCGCGGGTGGGAGCGAGAGGACGGATGCGCGCGCAGGCTGTCGGCACGCCCGCCGCGCGTCCCGCTCGCTCGCCAGTCGTTCCGAGTCGGAAGCCCGTCAGTGTCTCGCGAGTCGTGGTGTCGTGTGCACGTGCC…
>TCONS_00018164-[NW_011952066.1]-[-]-[u]-[841]-[2]-novel
CGAACTCACAACACCACGGCTCCAAGGCACGCCAAAACCAAAGATAAGCAATAAATAAAACATCAAATATTCACTCTAATTACATTAACCGACCCACCTTCTTTCGTGTTTCAGTATAAGTCTATGTTTGTGCAATGTGACGTAAAAACTGAGCGATTCGATAACGTTTCCCGAAGTGGTTGGACGAGGAAGGACATCCGCCATAAATGCCTAAATAACCGGGAAATTAAGTGAAAATGAACTAATTTTGAGTGTTAACGCATTATGTGTCATCGTGAAAGCTCTGCCGGACAAAGTGACAGTAAAGTGGTGGTCGGACAATACAGAAATGACGAGAATGTGAAAGGTCACCGTAACACCATCTTGCTGAGAGCCGAATAATAAATGAACCCAAGAAAA…
>TCONS_00018170-[NW_011952066.1]-[-]-[u]-[361]-[2]-novel
CTTGAGATTTGACGTTTATATTTTATTCATTCACCTTATTTCGGTCAATCAACGTGGTGTTTTGGTTGTTCGTTAATATTTTTTGCTTGTGCTATTTAAGTTTATAAAGATGTTATTTAGCAACATTACTATTGAACAAATTATGGCATCTTCCCCCCTTTGTTTGAAATCCAGTGAATCCCAAAGGGTCTCTTGAGACATTCTCACTAGTTAAATCTAGTTTAAGTTTTTTTGTAAATTAATTCCCACATTTTATTAAATTCAATGTCACTTTTTAACTCTGCCAACTGAGGCAATCTTATCACTCCTGCTCAAGATAAGTGTAATATTATTATTATCATCTTCAGTTGTAGGCAAGCCG
>TCONS_00018218-[NW_011952066.1]-[-]-[u]-[353]-[2]-novel
CAACATTTAATTTAGAAACGTCAAATCCTGAAGATGCTGCTGTTGTGGTGATCCAAAAAATCCTTCTGTTTTTTGGATTCGTATTATAAAAGTTGATAGGATCTTGAAATAAATATGTCATAAAACTACCGAGTAACCATATCGGAAAGCCGGCGGGCCAGTGCAGTGAGCTATACAAATACTTACTGAGGAAGGGCGGGAACTTTTTGCTGATGTGGTTACCAGTCCAGAAACTCCAGGCTCCAGCATTCAATAACCATCAGAAAGGCTCCTGATATTCGCTACCATGCTGCCTTGAATTATTTCGCAGTTTCTGAACTTAAACTGTAGCGATGCTGCTGTCAGGATCCTCA
>TCONS_00018261-[NW_011952067.1]-[+]-[u]-[1463]-[2]-novel
TTATTCTATGTTCGGCAATTAAGTAAAATAAATTCTGAAACTAAGGGCCACTTGCACCAACATATTAAATCTAGATATAGTGTCAAATCTCGATTTAAGAAACGTCAGTCCATATAAAATTTGACACTAAATCGAGATTTAACACCAAATCTAGATTTAATATGTTGGTGCAAGTGACCCATAGAAATTGAATATGCTTTTCTATTCTGGTACTAACCTGTGGTCTCCGAAACTATTTATATAAAAAAAAAAGTTTTATCTAACCGCATAGAAGACTGCTAAATGAGAATCAACACTGAATTTAATACTTTAGTCTACCAATTACCCTGTAAGAAGTATGTACAGGAAAATGTCCAAAGTATTACGCTGAACGAATAAGCATGGATCACCATTATATCC…
>TCONS_00018382-[NW_011952067.1]-[-]-[u]-[427]-[2]-novel
ATATAATATCTATCTTTACTTTCGATGAAAAACAACCCAAACTGTCAGAACATACATAAAATCTTAAACATAGTTGGTAATATGTATAAAGTCCATTACACCACTAACCGACCAATGTAGCTAGGTAACTATAAGAAAACTTATCCGTAACACATGCAAAACTAAAAGAAAACCCAGCATCCTTCCATCAAAAATCCCTGAAGGAAAACTGATGCATCGAAAAGCGAAGCTATATAGTAGTGTGGCGTCCCGCGCGCCTTCAAACGAGTGTGTGAGCGCGGCCGGCACGCGCGTGTGACAGTGAACTTGTGCGGGTGATCGCGCACCACATACACTATATATTATGCAGTGGATTTGTTGACGAGCCGATCTAATTATGAGGCTATCCCTGCAAGTATG…
>TCONS_00018451-[NW_011952067.1]-[-]-[u]-[551]-[2]-novel
TGTTTATTTATCACCTTCGTGTAATTGACCAATCCGGCAGTTTTGTGGACGCGCGGCGGCGTCACGAGCCGCCAGCTCAAGACCTCCGGGAATCATAACCACCATATCGACAGATTTTATGTATATTAGTTTGTAGTTTATCTTTAAATGTAAGTAGATATGTAAAACGTTCACCAATTCGCATACAACATAAATCAAACACTAGGTTAAGTATATAACTCTCACTTTTCCGTTTTATTTTTCCACGAAAAAGCTTTTCCATGTTATTTTCATTGTCTATGCACGTTACAAGCGTATTAATTAAGGTTTACTGCTACGAAAATGTTGTAAATAATATGTACTTTTCCATTCTTTCAACATTTTTCATTAGATTTAAGTAAGTTATGCTCACAATTTGTT…
>TCONS_00018454-[NW_011952067.1]-[-]-[u]-[337]-[2]-novel
TCGGCCTAGAAGCAGTCAGGGAAAGATCGATCGTGACCGGCGGGTTTAGGTATGAATACGAGAGCAGATAACACGAGATGAGTGATCATGCGTCAGGCTTATCGTTATCATGGACGTAGAAGTAGTCTTTGTTGAGTGTGAGGAGTGGGCGGCATTCGCACTGGAGCCTCCGCGGTGGCACGAGCGAGCGGCGCGCGCGCAGTGAACATGCCCCAGCGGTAGTGGTGCAGCGACACACGGGACCGAGCGTGATCTCAAACGAACTCTTATTGTAAAGTGAAACAGTGAAATCCTATTGCCAAAATGGGTTTGGATTTCTTAGAGCATGGGGCCGACT
>TCONS_00018508-[NW_011952068.1]-[+]-[u]-[1560]-[2]-novel
CGCTATGACAACCCGAATTGTCGTTGAATATGTATGTAGGTATTGTATTTTCATGCTTAGGTAGATTTACTCAAGTGACAAACTAGGCCCCGGACATGCAGCGCATCCAGTAAGTGCGTGTACTGTGCGCGTTGTACACCGTGCTGTAAGCCGCAGCTTGCGGTGTTTCATCTGTTTCATCATCGCTCGAGACCCGGAGCTCGAATCCGTTGTTTGCGCACTATCGCTGAAACTACTGAAGTCCGAGATCATTTGATTAAATCATACTGTAGTTTTTTTAATTAACACCCAGATTCTGACTTTATAGAGGAAACAACAAATTAATGTTTTAAAAAGTTCGTTTCTGTAAGTTCGTAGCACAGTGCGTTATGATTGCTACGCGCACTGACTACGCCGCGT…
>TCONS_00018632-[NW_011952068.1]-[-]-[i]-[345]-[2]-novel
CGAGTCGCCGCGTAGCAAGCGCGCCGCTACGCCGCGCTACGAGCCGCTACGACCGGCTACGAACCCAGTGCAGGATTTGACAGTGAATTCACAAAATGTGAAATGTGCAGCGGGATACTGAACGAAAAGTTTAAAAATGTGCTTGATTGAAAAGATAAATACTTGCAGTAGTGAAACAAGAACGTGTGCAAACAAACCAGTGAAAGAATCAAGTTGAGAAGACAAAACAGTGCGAATAACAATGGAATATGGTTGAAATTCCGTTGACGCGGATTCTGAACTGTGCTTCCGAACATAGCACGGCGTGATTACCAGTGAAAAAAAGCCTACATTACAAAAAAATTG
>TCONS_00018749-[NW_011952069.1]-[+]-[u]-[789]-[3]-novel
CTAGCGGCGGACGACGCACGCACCTCGCGCGCGACCGAAATACATCACGATCGGCGATCGGACCCGTTTCTAAAGAGAGGCAGGTGTGTTCTTTGGCAAACGAGCACCTAAAGATTGGGTGTGAATCATAAAATCGGATTAAAGGATTTATGAAGTTTGTAAATAAACGGCCCTGATTTTGCTATTCAGTTTAATAATAGGTATAACAGGAAGGTTATTTTCTAGACAACTAAACAAATTTTCATAATACATAAGTGGGCAATTTAGACTTTTTTATACCAAAATCCCAACACGGAAAACAAATAATACTAATTAGATTCTTGTAGATATTCAATGACGATACGAAAACAAAACGACGAAAAAGCTGAAATAGTGATAGTGAGTGAAAAGAGGTGAAAA…
>TCONS_00018752-[NW_011952069.1]-[+]-[u]-[957]-[2]-novel
AAAATTGAATTGCGGTCGTTGAAAGTGTACGTCAATTCTCTGCTATACAGCTAATTATTACTGAACATTTCGCGTTACAAGCTCAATAATTGTTACATCTCTTTTAGCATTCTTATAATATTTGGCATGTGTAGTTGGCAGAGTGCTGACAGACCGACAGACATTGCAACAGGGATTGTTAGAGCGAATGCAGCTAACGGACCGCGTTATATACAAATAATTCTCATCTAAATTACAGTAAAGAGAGGCAGGTGTGTTCTTTGGCAAACGAGCACCTAAAGATTGGGTGTGAATCATAAAATCGGATTAAAGGATTTATGAAGTTTGTAAATAAACGGCCCTGATTTTGCTATTCAGTTTAATAATAGGTATAACAGGAAGGTTATTTTCTAGACAACT…
>TCONS_00018792-[NW_011952069.1]-[+]-[u]-[425]-[4]-novel
TTTTGATCTTGGATTGGGAAAATCGATTTTGCCTGGAATCTTGTTTTATTTTGGAATATCTTTAAATAGAAAAACCAAAAACCATCGTTATTGATCTAAAATAGATTTTGGATTCTTGTGTAACAGTATGGATTCTCTGGTGGGCTACGGCAGCGACGAAGACCATGAAAGTGAACGATACGAGGTTCACAATAAACCATCGAATGATGTTTTAGGTGAGCCACGGCGGCGGCGGGAGGCGCCGGGACGATGACACCAACTATGACGACGTGAACATGGACATGAGCGAGTCAAAAGTCCCCTCGCCTCGGAGCTGTGGCTTGAAGATTTGCCTCGCGTCTGGCGCCGCCACCGACCACTCCGCAATGTACACATGATTCCCAGGCGGAGTCGGAGCCC…
>TCONS_00018838-[NW_011952069.1]-[+]-[u]-[442]-[2]-novel
CGCGCGTCGGGAAAGGCACACGCTTGTCCGAATTCGAAATTCGAACATGGACTCGCGCGGAAACCTGCCAGTATTATAAAAAAAAAACTTTATGTTCGGAAACGTGACTCGTGCGGTCCATTTTCACATCTAAACCGGAACTCATGTGTCGATAAAAGCAAAGACAATAATAACATTGGGATCGTTTAGCGACTCTCCGTTTGCGTTTTCAGTTATGTCGCGCCTGTAAATTTTAGACGCAAGGTTGTTTTCAGTGAAAGTGACTGTAGTGTGACATTTTGAAATCGATAGTTTAAGTAATTGGACGACCACGTTCGCATTGTGTGAACAGAATTATTGACTTGAAAAATTTGCAGTGAAGTGAATGTGGGATTTTGTTGTTCGCTGAATTTCTCTGAA…
>TCONS_00018973-[NW_011952070.1]-[+]-[u]-[587]-[2]-novel
CGCTGTCCCAATCCTCGAAAGCTTCTGGGCTCTCGGGAAAATTTGATAATGGGATAAACCTTCCCTGTCGGAGTTCAGGGTTCAGTCGCATCGCAACCCTCGGCAAGGGTGCTCCATCTCCGCCTCTTCCTTCCTTATTTTATTATAGCCCTGTACTGTTTAAATTGAAGAGGCTGTAAGTAGTATTGGGTAAGAGTGAAAATGACCTCCTATTTAGTTTAACTTGTCTTTTTTAATTAAGTTTTTTTTGTTTTCCTGCGTGGACAAAAACTTTAAAACTATTACATAACAAGTGAGGATCTCGTCAAGTATCAGCCGGGATAGAATGATCGGTATCTGGCAGAACACCGAGTCGTCAGTGACGCGCGGCGGCGGGCGCGGCCGATAGTACCCCCGCGG…
>TCONS_00019316-[NW_011952071.1]-[-]-[u]-[1122]-[2]-novel
CTTGATAAAAAATAAACAAGGACTTTGCTACATAGCCTGAGTTTTCGGCCATTTCTCCCAAATCATAGTCGCGTGACGGACGAGTCTGTTGAAGCTCCGCCTGAGGCGGAGGTCTTCACCTCTAACTCCAAGCTTACGTTTACCAGACGGACTAACTAATAAGAAAGATGAAGAAGACAAACTGTTAAGGCTTCAAAATTACGCTTAGGCCTTGGACAGCTGTAGAACAAAGGTGTGAAGAGACCACAGAGACAAGGATAATTGCTTCAAAAGAGTTATCCATAGCTCAATACTTCAATGAATATGCCGCTCTTAAAAAACCGAAAGGATATGTCCTGGTTCAGAAGAGACATCAAACATAGCCTGTTTGCTGTTCATACCACCGTCCACCACCCTTAG…
>TCONS_00019318-[NW_011952071.1]-[-]-[u]-[619]-[3]-novel
GTTGCACTTTCACTTCTTCACTATATTTTATTGAAGGTATTTTTAATATAATAGTATATAGCATTAAAGCACACTTTTAATTTTAGTAGCATAATGAGGCGGCGGGAGGGATTATCTTCATTTGTTATAAATTCACTCACTTCACTTGCAAAAACTAAACGTTCCATATTGTGGGTAGAGCATTCAAAAAACATATGTTCTAGCGTTCCAACAGCATTTTGACATGATAAACATGTGCTATCTTCTATAATGTTAAATCTTTTTAAATGCGATGGTGCTTTTGTGTGACCAAATCTCAGTCTATTCATTGTTGTGATAAAATCTCGACTGGCTATTTTCAAATCATTATACCAGGGCTTCGAAGGAGAATCTGAGACAAATTGGGACTTCTGTTGCATA…
>TCONS_00019465-[NW_011952072.1]-[+]-[o]-[2015]-[2]-novel
GATAAATTCAATACAATACAGCGACCCTTCCCTTTTTTAAAAGAATAAATACCCTGCAATAGTATATGTTCGCAACCAGGTTTTAAGCAAATACTGCCGGGAATAAATAAGAGTCCTGTGTAATCATTCTCTGTGTGTACCTCTATATCTTTTGATCCCGTAACTGAGACGGTCTCAGTATTAAAAATATTTATTTTCTCCACCTCAGAGTGATCACAATATAAAACTAAATCTTTATTTGTCTTATAAACTACTACTGTAGGTAACTCAGTTAATGATTGGCCAATAAGGACCTCAGTTTTTAATAAATTGTTGGGTACAACGTACGCTTCGACGTCCGCCTCAACCGCGTCAACAACAATTGTAACTGTTACTCTACCAATTGGAGTTATCCTACCA…
>TCONS_00019476-[NW_011952072.1]-[+]-[u]-[599]-[2]-novel
CCTGCTCACGCAACTCGCGACTCGGCCGTCGAGCGCTGCGATCGCGTCGCGAGAGCTTTCGCCGTCTCTCGACCCATGTGTCATGTTTTCATCACAGTCGGAACTGTCAACCAGCTCTCCTCCTCAACAGAGATGAATGAGTAACGTGCTCGAATCAACGAACTAACACGAAACTGTTTCGACCTCCTTCCCGAGATTGCAGCTTTCGCTGAGTGACTAGTTTTTATGTAAAGCTCGTGGCCGCTGACATTGCAGCGTGCGGATCCTGCAGTGCGCGAGTGTGTGCTTTTAATTGGCGTAAAGGACAAGGTCCCACAACTCCTTGGCTGTGTGTCTCATAATTATCGGCAATTTAACCACGAGAACTGACGGCAATGGCATTTGAGAACGAAGCTCCCG…
>TCONS_00019477-[NW_011952072.1]-[+]-[u]-[721]-[2]-novel
CCTGCTCACGCAACTCGCGACTCGGCCGTCGAGCGCTGCGATCGCGTCGCGAGAGCTTTCGCCGTCTCTCGACCCATGTGTCATGTTTTCATCACAGTCGGAACTGTCAACCAGCTCTCCTCCTCAACAGAGATGAATGAGTAACGTGCTCGAATCAACGAACTAACACGAAACTGTTTCGACCTCCTTCCCGAGATTGCAGCTTTCGCTGAGTGACTAGTTTTTATGTAAAGCTCGTGGCCGCTGACATTGCAGCGTGCGGATCCTGCAGTGCGCGAGTGTGTGCTTTTAATTGGCGTAAAGGACAAGGTCCCACAACTCCTTGGCTGTGTGTCTCATAATTATCGGCAATTTAACCACGAGAACTGACGGCAATGGCATTTGAGAACGAAGCTCCCG…
>TCONS_00019497-[NW_011952072.1]-[+]-[u]-[890]-[2]-novel
TTCTTTGAATGATGAATGAATGAATTTAATGTAATGTAACATAATATTTTGTTTATGTCCTAAAATGCTGATGCCTGCCGATTCAGAAAGTAGGCGTAGACCCTTATACGTAGAAATGCGGCTTTCGTTATTTTCTTAATACTCAATTCATTCCATGACAAACCTAGATATTTACTTTTTTTTCGTACAAATGAAATGAATAATATATTAATGTTGCAAATATGTTATACTTTATTTACAGCCAAGGGCCAGCGCACATTTTGATTCTATTTTATATTACTTTTGACTAAATGTACCTTTAACTAGGAGTAGTATCATTTACGAAGTGCCTACTTACTCTCAATCTCAATAATAGAATCAAATGTGCAATGGTTTTATCTGCTTTGCTACCTGTACCTA…
>TCONS_00019504-[NW_011952072.1]-[+]-[u]-[762]-[2]-novel
GTAACATTTTTTGGTTTCTTGGCTATGAAAACTTACTTGTTTAGTATTCAGGAAATCTAGCAATACTATTCCAATTAACAACTATCCATCTATCAATTTCAAAGAAAATTATAATCAAAACTGTCAAGGCTTTTTGTAAAAACGCTTTTGAAAAAAAAGTGGCGGGTGTTACAACTTGCCCCGTGATTGGGGCTAGTTGTAACGAGCTAGGGGCAAATTGTAACATTAGGAATAGAATAACAGTTTTAAATTTTAAAGATTTATTTGACATAAAAATACTTCAGACACTTAACAGGTTTTAAATGTTCAAGTAATCAAGCAATCCAAAGTAAATGTTAAAGCAAGTAAGCAAGTACTAAGATATTTTAGCTTCTTCTTCCTCTTGAAAAACCAATCTGG…
>TCONS_00019593-[NW_011952072.1]-[-]-[o]-[375]-[2]-novel
GTATAACTGGAATGTGTTAGAATTAGTTTTTCAGAATGACTTTACATAAGTATATTTATGTTATTAATTTCAACAAAAATAATGTATTTTTTTTGTCATGTTAGATTGTTTAATATAGTATGTCTCACTTGTTATCTGTTCTGTAATGATTATGATAGGTATGTGGTCATACCCGTAGTAGAATGGCCGAACATTAATGAGGAATGGGGACATTCCCCTATCAGAATGGCCGACTGTTAGCATTCATTACGTTTTAACACATGTTTCAATCGTTTCTGAACGAGTCTTAAAAAAAAAAAGATTCAACTTGACGTTTGACAGCTAACGGGCGGGCATTCGAAAAATCAGCCGTGAGAGGAGTGTTTTGGTTTAAAC
>TCONS_00019595-[NW_011952072.1]-[-]-[o]-[838]-[2]-novel
AAAAAAAGATTCAACTTGACGTTTGACAGCTAACGGGCGGGCATTCGAAAAATCAGCCGTGAGAGGAGTGTTTTGGTTTAAACGATATCTTACTGTAAATTAGTAATAAGAAGCGATAAATATACAGATGCATTAATATTATAAGCCTGGAAGTTTAATTACGCAAGCCTGACAACAATCAGAAGAGGGGTAAGAACGCTGAAAAGAACTTGGAGCTTAGGTTCAGGACGGATAAGGAACATATCGGGAAGTCGGTGAGCCCCGGTGACAGATGTTGACAGATAATGTTGGATTGATTATTGATTCATGAATCAACAAGAACTGTGGCTTTCGGATGGCTAGACAGACTGATGATGAAGAAAACTACCAGTAAATGCAGGCCGTGGCTCTCGGGTGGCT…
>TCONS_00019598-[NW_011952072.1]-[-]-[o]-[2134]-[2]-novel
AAAAAAAAGATTCAACTTGACGTTTGACAGCTAACGGGCGGGCATTCGAAAAATCAGCCGTGAGAGGAGTGTTTTGGTTTAAACGATATCTTACTGTAAATTAGTAATAAGAAGCGATAAATATACAGATGCATTAATATTATAAGCCTGGAAGTTTAATTACGCAAGCCTGACAACAATCAGAAGAGGGGTAAGAACGCTGAAAAGAACTTGGAGGTATGTAATATTGTTCAATTATAGGTTATGTATTTTTTTTTCCTATCTTGTTGTGTGACTTTAAGATGCAATATAACACTGTGAACGGTATTGGAAGGAATTCCAATTATGTGCTCTTGAATCTGAAACCTAGGGGCATACTTATCATGTTAGATTTATATTTACAACAAAAAAAAGATAAAC…
>TCONS_00019607-[NW_011952072.1]-[-]-[u]-[280]-[2]-novel
AAAAAAAAGATTCAACTTGACGTTTGACAGCTAACGGGCGGGCATTCGAAAAATCAGCCGTGAGAGGAGTGTTTTGGTTTAAACGATATCTTACTGTAAATTAGTAATAAGAAGCGATAAATATACAGATGCATTAATATTATAAGCCTGGAAGTTTAATTACGCAAGCCTGACAACAATCAGAAGAGGGGTAAGAACGCTGAAAAGAACTTGGAGCTTAGGTTCAGGACGGATAAGGAACATATCGGGAAGTCGGTGAGCCCCGGTGACAGATGTTGAC
>TCONS_00019689-[NW_011952072.1]-[-]-[o]-[482]-[2]-novel
GGTGATCTTGTTGATACAGTTTGTATTTTTTTGCGATTTCCCAATTTTTGGTTATTTCATTATGATCTAACACATAAATGTTACCTAATTGAATAATTACCATTCATGTAGTTGTTAGAGTTTTACGTACCAACGAGGATACATATGCTGGAAAATGCTATCTGATGAGTCAAGCAGTGATTCTGAGACAGGTAGGTTCAAGTCCAGTCAGTCTAGAAAGACAGATGACCAGAACAAGAGTTCTGATCTAAGAGACAGCCACAGAAGAGATGGCGGAAGAAGTAGGGCTTTCAACGAGAGACCTCGTCTGGCAGAACGACCACGAGATAATGATAGGTTTCGCCCCAGCGAGGGGGACCGAATGCGCCGGGATTTAGATAGAAGGCGGAATGATCGAGA…
>TCONS_00019690-[NW_011952072.1]-[-]-[o]-[529]-[2]-novel
ATTCAATGAATGGTGATCTTGTTGATACAGTTTGTATTTTTTTGCGATTTCCCAATTTTTGGTTATTTCATTATGATCTAACACATAAATGTTACCTAATTGAATAATTACCATTCATGTAGTTGTTAGAGTTTTACGTACCAACGAGGATACATATGTGAGTTGCGGGACTTCTGCTAAGTCAAATCATCAGGCTGGAAAATGCTATCTGATGAGTCAAGCAGTGATTCTGAGACAGGTAGGTTCAAGTCCAGTCAGTCTAGAAAGACAGATGACCAGAACAAGAGTTCTGATCTAAGAGACAGCCACAGAAGAGATGGCGGAAGAAGTAGGGCTTTCAACGAGAGACCTCGTCTGGCAGAACGACCACGAGATAATGATAGGTTTCGCCCCAGCGAG…
>TCONS_00019803-[NW_011952073.1]-[+]-[i]-[738]-[2]-novel
TTTGTTCCTTGGTTCTAAGAATTTATTAAACAAAACATTGAACTCTACTGTAAAATATAAAAATTCAAATCAGATCCAATGGCTCAATGGTTCAACGATGAGTTAGAGAAACAGGTTGCTGAACAAAATCAGTTCCTATGTTGGGTCCTGTAGTGATTTTCGCCATATTCGCCATATCCTGCTACCATACTTGCAGGAACAATGGGGCCAACCTGCACGACCACCCTGTAGATCGAGGGTACATAGACGACTGCGATTTGGACGGCATTTGATAATACAGGCTGATGCTGATTTTAGAGAGTTCGTTTTTCTAGAAACTTTGATAAAATTATAGAAGATTTTTTCATGCTTGCAATGCTTTAATGTTTGTTGGTAATTAAAATTAATTAAGTAATATAA…
>TCONS_00019808-[NW_011952073.1]-[+]-[u]-[687]-[3]-novel
TTTACAAACAGGCTTCCAGTTTAATCATTCTACCCGCATCTCTCTACAGTGTTCCTCAAATATTCAAGTTAGCAAATTTTATTTAAAGGAAACATTCCTTTGTTGTTAAAAAGAAACAAAACTGATTGTTAATACCTACATAATGTTCAATTTTCTATTCGTTCCCGCTATTCTACCGGTAGAAATACTCACCCAAACACGGCAACCCAGCCCGGTATCGAACCTACACCTCGCAGGCAGTGCACGCCGAACCAGCGCTAGAAAAGCAGCGCCCGCGCAACCAAACAAAACACACTATAAAACCGTCAAAACTATCAACAAATAGAATCCTTCTTTCGAATTTTGAAAATCGAATTTCTTTCCGCCATTTTGTGTGATCAGCTGTTGCATTGTAAGGAT…
>TCONS_00019832-[NW_011952073.1]-[+]-[i]-[1045]-[2]-novel
TTAAGCGACTTGTTGACTTCAGAGTTAATTTCTATCATAATGTAGTATGTCAAGATTTTCCAAAAAAATATCATTTGATCTTTCAATAGTCTAGTTTCATAAAACCTTCAGTTTATAGACGTAGCAGTTATACATGATTTTAAAAAATATATTTTTTGTAAAAATAGCAAATATACCGGTTATCGGCCATTTTACCCAGTTATCGTCCACCAGTGCACTGGTTATCGGCCACGTAATTCACAGTACAAAAACGAGTCTTATTCAGTAGTTCATAGGGTTTTTGAAATAACAAATTAAAATCAAAAGTCAAATTAGCTACTCTTGGCATTGGCATCCATAAAAATTATCGGCCGTTTTATTATCTAATGGCCGGAATCAGGTGTAATTTTTACCTATTTT…
>TCONS_00019864-[NW_011952073.1]-[-]-[u]-[595]-[2]-novel
ATTTATTAATTGAAAATATACAGGTAAGTACATGTTAAATAATAATATGAGCATTGGCGTGATAAGGAAAGATATCGATGATTTATAAAAGGATTCAGTTTAATTTCTATATCAGTAGATATAATAAGTGTATTGAGACTGCAAGTGTTGTGAAAATCTATAAACAGATTAATTTTGATTAATTTTATTACAATGGCTGGCAAAACGTTTCTGCTGTTTACATTCCTTCTATCGGCCCTGCTGGTCCACTCGGCACACTCCTGCAACTGTTCCCGGGAGCTGAAGCCGGTCTGTGCCCAGGGCAGGACCTTCAGCAACCCGTGCATGCTGCAGTGTGAGAACGAGCAGAGAATGAGTCGAGGACTGGCGCCGTACACCGTGACTTGTCGCGACGAGTGC…
>TCONS_00019869-[NW_011952073.1]-[-]-[i]-[570]-[2]-novel
ATGTTGAAATAGGCGGGAATGAATACCAAAGCTCTGTGGGAAAGCTTGCAAAGCTTAGACTTTCCATCATTAATGCTTTTTTAATTATTTACTGATTAAGCTCCTTAGATCGCTTCCCATGCCCATTCCTATTATCACAGAATAATACAATAATAGGAATAATAGGCGTCTAGTACTTAGGTAATGCACTTAAAAAATAATATTACTTAAGTATAGGTAATTAATATGATATCTCGGTACTCCTCTAGTCTCTGTGATAATGTTAATTAGTTTTGAGTAAAAAGACGTTTTAACATAATACTCTCTGTTCCATCACTCTCATAACCCAATGAACCTGATGACTGACATCTCGTTAGAGAAGCTCTTATAAATGTTCCTTGGACTGACGTGACTGGAGAG…
>TCONS_00019921-[NW_011952073.1]-[-]-[u]-[599]-[3]-novel
GTGTGATTTGTAGAAAAACACGAATGCAGGAAAATAACATCAATTTTATTTCTCTCGGACATGTGCGCAAGATTCGTGCGTCAGTGTAATCAAGTCCTTAGTTTCAGTACTTCAGCCTAATGCAAGGAATTCGCGCATCCTCAGTAGTAGTTTACCTGGCTCTGGCATACGCCCGCAGCATCCTTGCAAAAAAGTAAAGCAATAAAAAAAATAAAAATGTAAAACGAGTTCGAAATACAAAAAAGGCCTCATTCATTTTCGACGTTTAAAATCCGTGTTTTTCTAAATTCCTTCGGGCTTTTTGCCGCTCGATTTGAACTGAGTTTTCTTTTTAATTGTGACGGTGGTGTTCGATTTTCAAAATGAAATGGCGCAAGTCTCAGAACCAATCGATTGTCT…
>TCONS_00019941-[NW_011952074.1]-[+]-[u]-[1514]-[2]-novel
AATTCAAAAATATTTATTGAACAAAAACATATCACAATTTACATTTTAACAGCGGGCCCCGCACTAGTAAAACTGTATCGCGGGCACCCAGAATACAAGTGTACGTTTATACAAAACTGTGATAGCTACTAGACATGGATCAAATAATTTAGAAAAACAAAAGAAAATATTAAATAATGTGTTGTGTGTGTGTGTGTGTGTGTGTGTGTGTGTGTGTTGTGTGTGTGTGTGTGTGTGTGTGTAGAATGCGTGATATATGCCATTTATACACCTATACAAATATATTAAATACAGTTATTAACTATAATTGTGTGACCAACAATGATTCGGTTTTATCATAGTCCAGTGTTTGAAGCCATCGTACAATCTGTATTTTACATTCCAAAGTGGAGCAGCGTT…
>TCONS_00019982-[NW_011952074.1]-[+]-[o]-[901]-[2]-novel
CAAAAGTTCTTCGACTCTGGAGACTACCAAATGGCGAAGCAGAGGCCGGGAGGTACTCTATCAGCAGCATTCAAGGCTCCAGCCGCCCCAGCCAAGCTGCCCACGGGAGATGCCATCCCCACGCCCGAGACTGTCCCGCTCCGGAAGACTTCCATCATTCAGCCCAAGTTCCAACCGTCCAGCCAAACATCTTAGCCTTGCCATCCATTAGTCCTCAAAGCATGGGTGTAATGAAATGTCACCAAGTATGTATGCAATACACATCCATCAAGGTTAATGCTATAAATATAATTGTGGTAGCCAAGCTCTTTATAAACTACATAATACGAGATTGAATGTATTTCCTCACGCATTGTATGTAAGAGAAATGTTAAAAGGGTTAACAAACGAGTAATTAAG…
>TCONS_00019995-[NW_011952074.1]-[+]-[u]-[1110]-[2]-novel
CGGTAGCGTCGGCAGTCACACGAGCGTCGCAGCCCCGCACGGACGTCCCGCGCCGCCACTGATCGCGCCCGATCACGCTCACGAAAACACATCCTCACAAGGAAACGCCGGAGAGAAATGGTTCTGGTACCCGATACCTTCGCGATTCTATACCGTATTGTCGATTTGTACTAGTGTTGTTAACCGCAAGTGGACAGTGATATGAAACGTATGTGCGCGTAATACGAAAGTGACACTTCGTTGGGAAATACGTGCGGTCAGAAAAATATCCCAGTAGGTGTGTAACGGAACGGTCATATTTGATATCGGAGGCTCGCGGTTTTTTGCTGTCGGTACCGGACTTTACGCAGGTAAGTTTTTGCATCTGAAGCATTTGACTATAAATATAAAATATTCTAA…
>TCONS_00020033-[NW_011952074.1]-[+]-[u]-[842]-[2]-novel
AGTAGATTCATTCAATGAATGAATCCAACATCATATTTAAATAATTACCTGTAGATAATAACTTAATCACTGTTTTCCAACGTTTGTCGGTATCGTGAAGAGATAATACCCATGACAGAACTTACAACTTTCTCTAATGTTGTTATCAGGATCAAGACGTTTAGCTTCATTAAGTTATCAAACGTTTTCGCCCACTAGTTTTTGGGCTCCTATTTATATGGTTATTTATTAATAGCTTGATATGAAGACACGCGCCTCGTCACCTCGTCAGTACTTATACGGAAAACAAATTCATTGAGGAATGTTTGATTATTTTATTTTTGTACGTAGATTAACCGTGATAATGTGTATAGTAACCTATAAGTATATGTAGAAAATTGATATCGGTTTATTCACTAG…
>TCONS_00020046-[NW_011952074.1]-[+]-[u]-[1035]-[2]-novel
TGACTTCATTCATTATTGAAACAGCGGGGGTCTCGCCGTTGTTATAAAGTGTTTTTCTAATATGTTGTGATTTGTATCATTATTACTACACCTATCATATTAAACTCACAACACGATGCCGTTTAATATAGCTTCAACTGGCTTTCAAAGTAACATACTTGTATGAATTTGACAAACGGGAAGCGTTTATAATAAAAATATAAACGAAAACAAAAATAAACCATTGCAGGACATAGGCCTCCTTCAAGACTAGAGGGTTATCACCACAATCTACAAACTTATCAAGCAGGTTAGAGGTACCTATGTGGTACCTACGTAACGTTTAGTCTAGTTCTAGGACCCGGCACAAAACAAGAGAGTCACTAACCACTGCGCCATGTGGCCGTCATAGCGGCAACT…
>TCONS_00020127-[NW_011952074.1]-[-]-[u]-[434]-[2]-novel
TATCTCCAGCCGTGTGTACGTGGGATTTGTGCTGGGATGACCTTCTTCACGGGGGTGATTAGCAGGTATATATTCTTCTTGGTCGGCCGACCGACGGTTAGGGATTTAGCCCGAACGTAGTTCCCCAAATTTAGGGGTTTCTGCTGCACGGAATAACTAGGTATTATTCAGTACTATGTAATTATCACTTATAAGTTTATTGCAGCACTCAGGCAAATAAAATAAATATATTATCCACTATTTAAACGAGGATTTATAAAAATCAGAGCTCGACCAGTTGTTGCGTCGGTGGCGGTTGGAATGTGACGTCGCGGAGTCGTGGAGTCTCCTACTAATATTTGACAATGCGAGGGTAGCCGGGCGCGAGCGATGCGCGGTTATCTTTTTATTCGGTACCGT…
>TCONS_00020141-[NW_011952074.1]-[-]-[u]-[710]-[2]-novel
GAAACCTCTCGCGGCGCCCTAACGTCCGCCCGCCCACCGGGCCCGCCGCATTCGAAAGACGAAAACAAACAAGAAAAAAACATAATTTCAAACGTAACGATTCTAAGTGCATTAAAGACAAGTTTTCAAATACGTTCTTCTGTCAGTACAGTGTTTCTAACTTGGTTCCGTTTAAATTAAAATAGACTTTATTTTGGAATGTAGATTCTGACATTCAACTGGTGTTTTGGGCGTTCAGTGTTGAACTTTCAGTGCAAGCGTACGAAAATTAATTGTGGCATATTTAGTTCATAAGTAGTTGCCCTGTCCGGTTTCTGTTAAATAGAACTCTGTATTATTTAAACATCGTAAATTTGTTATCAAGTTTAATTCTTGTAACAGCTGTGGAATACGAAATTC…
>TCONS_00020191-[NW_011952074.1]-[-]-[u]-[598]-[2]-novel
TTAAATAATAAATTTGGCGTAGCCAACGTTTCATGAACTTTATTGACGGCAAAGAAAATATGTAATTTGCTACACAAACATTTGTGTAGCAAATACAACAATATTTTTTCATCAGTTGTGAAGCGTCTATCTTTTGGTTTCTTTTTTGACAGCAGCTGCATGTGAAGGAATATCTGAGCGGGTCTTTTCAATCGCTTTATGACTCTTTGCAAAGATACATCTACTTTTGCGCCGTTCCTAAACGTTGCACAGAGTCGTATTTGAACGGTCTACGTGCCAAAAATATTTGTATGCTGAATTGGTGTCTAATCAATGTAAATAAATAAAAAACATTTTTCACTATGAACAGGTTGTAGCCTATACAGGGTGTTGCAAAATTGGTATACTGAGCCGAAAAGG…
>TCONS_00020256-[NW_011952075.1]-[+]-[i]-[2329]-[2]-novel
TTGAGTGAAACGTCACACGTCACGCGGGCTGCATTCATTCATACAATATGTTGTAATGGGGTCGTTAAACTGCCTGACGTCACGTAATTGCCTGCTCCCTTCGTCGGTTGTGATATCAAAACGGATTAATAAACAAGGGAGGACGGTGTAGGTCAAGCATTATCATTATTACCGCATTACGTAAGTGGCGCTTCCGCTAATCTGCGAAATATGAAGTGTGTTGGTACACAACACAATACATTACAAGCGTTATTCAGTGAAACTGTATTTTGATGATGGACATAACCGAGAAGAGCACTAAGCACAAAGATAGCGATCAATAATAATAACTGTATGTAATTAAATTAAGTAATGTGCATTGTACAGTGTACTTATAAACACGGCAGATTCAATTACTCA…
>TCONS_00020412-[NW_011952075.1]-[-]-[u]-[752]-[2]-novel
CGCCATCCTCAACAGGTGGCGTTACTAGTATTTGCAATAACAACAAACTTTGGGCCAGCGCGGGGGGAAGAATGCAGTGCAGGGTGCGGGGGCGGTGGAGCAGAAAACTTGACTGCGGTGCATTTGATGCAATTTTTATTCAAACGCAGCCAAATCAAGTGATATTACAGTGATTTTTGAATGAAAATAAGTTCGAAAGACTTTAGCAAAACTTTTCATTAAACTTTCACAGTGATTTAGTGTTGTTTTTGTGAGAATCTTGTACTTCAGTGCATTGTTGGTGTCGTAGTGTCCAAGTTGCAATCACCTGTCGCCGGGTTGATAAGTGGCGCAGAGGAATGGCGTAGATTCTCGGCTAATAGGTAAGTGTTAAAATATTTCTTTCACGTGAAATGGAGT…
>TCONS_00020483-[NW_011952076.1]-[+]-[x]-[470]-[2]-novel
CGTCATCCGCAATTTGATTACGAGATGTAAAAAATAAGATAAACAAAAAACTGTAATGTACTGTGCAGGTAAATGTGCGAATCCTAGCAAAAACGAAACTTATTAAAAATATTGACTACTTAAATAAACAATGATTTTGATGAACGTGTTGTGTCAGCGCGCACTTACTCTATCTATGACACGTGTCTTTAATCAGGTGATTGTTTTGTATTTCGCAATAAAATACCTACAGCTTAGTAAATTTTGCACAAAAAAGATTTTATACTTACTCATATTCTAAGTAGGTATGTATGTCAAATAATTCGCTTACCTCTTTCCTGGAATTCCGCAGCACAGAGCACTATACACGAAAAGAGTACAAACTTCCACATTTTGGGCACTAATCGTCACAGTTCACAT…
>TCONS_00020484-[NW_011952076.1]-[+]-[u]-[600]-[2]-novel
GCCAACCCTGCGTGGGAGGTACCCGCATAGTGCCGACCGAATAAACAATAAACACTGTGATATGACCGCTATGTGAACTGTGACGATTAGTGCCCAAAATGTGGAAGTTTGTACTCTTTTCGTGTATAGTGCTCTGTGCTGCGGAATTCCAGGAAAGAGGTATGTGTACACTGGCTGTTATCACTAAAGAAGTAAAACAGAATGCGTATATATGTAGGTAAGTATGGATTACTTTACTTATGTGTATGCTGAGCGAAAACAGAATATTTTTTAAATAAAAAAGCATTATTTATGTATATAATAATTATAACTGGCAAGCCTCAATATACAATGATATTGTTGATAGTTTAATAACAGGTGATCTTAAAGGCGAACTACTGTCGGTAGTCTCAAAACTAT…
>TCONS_00020574-[NW_011952076.1]-[-]-[i]-[362]-[2]-novel
TTTAAATAATGTGGTTGCTTTACAATCGGTTTTCATATTGCAATCGTTCTTATTTGATAGGTTGTTAATACCAGCTATAAAAATAATAAATAAAAATACCAAAAACAAGTTATATCTATCTATTTGTGTCAAAACATCTATTATTCGAGGTCAAAACGCCAGTTAAAACCAAATGCGGTAGGAAATAGGCTATTGTTATGCTAATACGAGACATATTCGCTAGTAAGTCTAGTATTTCGCGATTTGGCTAATTTTCGCATAAATACAGCCTCGAAAACTGTTTAGCATTTGTGGCGTAATTCTAAAATTTTGGAAGTCTAGCTCTTTTAAGTGTTTGTTGAAAAACTTGATGATTTATTAAT
>TCONS_00020604-[NW_011952076.1]-[-]-[u]-[466]-[2]-novel
GCTGCTAAAGTACCGTTAGTACTGCTAATTAAACCTAGATGGCGCCAGCAGGCGGTGACTATGACTCTCCGCACCGCCCCGCTTACTTCCGCCTACAAACACACAACCACATCGATTTGAGTACAGTCAGTATTCCTATTCTATTGCACGTATTCCGTGCAAGGCGGGCACGACCGACCGGTCGGTACTCACTGCTCCACTACTGACAATTCAGTCTGATATAATTCTTGTAAGAATGCGCACAGACTCGGTGCACCATCACATTTTTTAATTAAATTTATCTTAGACCGTTCCGTCTGTGGTGTTATGTTAAATTTAGTAGGACTTGTGTTTGTTTTGTAAACTGTGTGCACAGGAGCGATGACCGGGCGCTGATACGTACGTAGATGGCGCTGGTGG…
>TCONS_00020616-[NW_011952076.1]-[-]-[u]-[524]-[2]-novel
CAACACTTTTCCACAAAAATCCTTCAAAAATGTTAACATTAATTACAAAATAAAACTTTGTCGACACTTAAAATTCGGAAGCAAGCAATTACCGCTCGCTATTTCACTCTCTCCCAGTACGTATCTAGTTTGAAGATTCATTCATCCTTTCCTGATTAAAGGCGATGGGAGGTGCAAAGGGGACAGTCGGCCGCAAGTGTCTTGATGGCGCCTGGGCAGCGTAATGTAGACCTTATGGGGGGATGGATAAGGAGTCGAAGAGGGGCCAGCACAGTTAGGCCGTTATAGCAGTTTTGGTGGAATTGTGGGCGGGGTATCGATCGGCGCGCGCGGCGTGCGCTCCGGGGCCGCTGGTAAACAGAGCTGGTGTGGTGTCAGGCACTGGAGCCCGCGCCGCGA…
>TCONS_00020645-[NW_011952076.1]-[-]-[i]-[686]-[2]-novel
ATTTGTTTAATTGTTATTACCGATACCGAATGATGTCATAGATAATGCGGTCCTGATGTATGATGAACAGCTGAATTTCATAATACTTGTTTTAAGAGCTGTGATTGTCTACATAAATCTTATTTCTGTTCTCAGCTATCGGCCTAGAGCAAAAATCTTGCGATTCTTACGTCGAGAATATTTTTTTTCTTTAGTTCACTGTGCCAAGTGTATTGCCTAAGTGTTTATTGAGATTTCCTCTCTCTCTAATGTATCAAGAATCAAGAGTAGTAAGAGCATTTTGCTAGTATAAAAAGAAGAAGTTTTTAAATCCAGAAGACCAGAAAGGTGTATTTTCAACTAATACTCTTAAACGAGTGACTATGGGTTTGGCAAATTCATCCGTATTTGATTGATTTT…
>TCONS_00020807-[NW_011952077.1]-[-]-[u]-[500]-[2]-novel
CTTCTGTCAAAACAGCCCCAAATCGAGTCAAAATTGCAGTCTTTTCAATATCTATATTTTATACCATGTTTACATTTACCTAATCCAAAACCAAGAATCAGATGTATGGTGCACAGCTGGGGCCACCATGCGTCCTCACCCCGAGATCAGAGTGCACGACTGTTTAAACGTACGCGGGCAGCAGAATGCTTCTAGAGGGGGCTACGTGTGTGTCCCTGGCGATCCTAGGCCGGGGGACAAGGGGGGTGGGGGCGGCGGCGGGGGCGGGGACCCGGGGGCGAGGCAGGGGATGTTCTGGGTCGTGACGCCGGACGGCCGCGGTAGACCCGGACCTGGCCTGTGGTTTCTGGCGGGAATCCTGGCGGGGTTTGCGTTCAGTACCGTAATGTGCAAGCTCAA…
>TCONS_00020821-[NW_011952078.1]-[+]-[u]-[580]-[3]-novel
TGTCATTTGGTCATTTCCGCTAACTCCGCCCGCCCCGGGTTTCACAAAAATTTAACTTGAACGAAGACAGGACGTGGGCGGCATAACAACGGTGGATTGTTTTGGAACGTTCAATAACAACGGATGTTAGAACTTAACACAAATTACTAATGTTGACGTAAATAAAGCTTTTACATAATTAATTTGAGTGTTAGTGAAAAGTTGCCGTGAATTTTTTGAAACTGTTGGGAATTAATTTGTGATAATGACAGCGTCTACAATGATTGAACTGGAATCCTGGATAATATACCAGTGTGTCCTGAATGAATGCCATGTCTCAAGTAGTTGAACTGCCCTACGGCTTTTTAGTTGGACTTTGTTTTTGAGTTGCAGCCATGGTTTCTACTTACACGAATGAAG…
>TCONS_00020867-[NW_011952078.1]-[+]-[x]-[1031]-[2]-novel
GTAGGAACTGATATGATTACATAAATGGCCTTATATGTGTATATTTTTGTATTTTGAGATGTGAATTTGTAAAATTAGACAGTAAATGAAGTTCCTCCAGCTTTGTCGGCAATCTTTTAGTTTAGATATTTATAATTCCCACTTTGTGTACCATACCAAAAACTAGCCATGTATGCCATGACAGCTTGTAACTTTTGAATAGTCTTTTTTGTGATTCAATAAAGATAAATAAATTTTCGATATGTGTTTCTCTATAAAATATGGGTTCATAACTCAGGGCCGAACATAAAAGACATATTAAATTTAAACATATTTGCAAAAAGCTATATTTAAAATTTAATTTGTTATCTACAGACATGATCTAGTTCCTACACCACACATAAAATCGCAGCTCGTTCT…
>TCONS_00020886-[NW_011952078.1]-[+]-[u]-[997]-[2]-novel
AAATCACACCACATGTCCACATAAAAATACAAAAGATAAAGAAAAGTCGTAGCAAAACAAAATAGACTACTGAGGCCCGGTCCAGTGCTGGTCGAGATGCTCCGTCTGCCTGGGTCTGTGTGGGCGCCGGGGTCTGGGCGGGCACCGGTATCGCGTCGAGGTCCTGTCTGGAATTGAGACGGATCTTGTGGCCACCGTCCGGAGACTTGAGGAAGACATTGCCGTCCTGAGTCCAGCAATTCCTCATTCCGAATCGGCGACGGGCTTCTAGGAAGATGTCACGTCTTCTGGCCGTCAGGAACTCGCAGACAGAGACCGGTGTGCCTTTGAGCACCTTTTTCTTGTCCCACACAAGTGCCCGAGTAGCCCTATCACTAAACCTGACCAGAATGGGACGTG…
>TCONS_00020896-[NW_011952078.1]-[+]-[u]-[346]-[2]-novel
ATCGACAAGACGAAGAAATGTCAGATGTCATGTCAACAACAAACGTCAAAACAAGATTCACGATTTTTTGTTTTCCTGTTTCATTATTTCCGAGATTCCTCAAAAATTTCTTCTTGTAACCGTGGTATCTTGATTGTAGTTATTTATTTGTTAAATCCAAGCACCCTGTCGTGAAGCATTTCGAAATTGCTAATTATATTGAATACGTTGTTATTTTTGGGTGTACTATTTTTGTCCGCTCTGTGCTCCACATTCGGGACATGAATATAATTTGACAAGCAGGAAAAGAATGTGCTTCCTGGATGACCTCACCCAGCAGTGAGCCCCTGTGATGGTGATGACTGCG
>TCONS_00021040-[NW_011952079.1]-[+]-[x]-[856]-[6]-novel
GTCGACATTCTTGACGCTGGGGTACTGCGGGCGCGGCAGCTGATTGGTCTGGAAGGTGTACTTCCCGGGGGCGCGGGGGCCGTCGGGGGCGCGCGTGGCGGACGCGCTGCGGGGCGCGGGGGGGCGACGCGACTCCTGCAAAAGCTGCTGCGGCTGATACGTCAATATGACAGTTTGCTTGGTGACGGTCTTGGGCACCCCAGCATGGCCCACAATGGTGGTCTGACCAGCGGAAGTCACCTGTGTGGGGTGACTCATCAGCTGGCTGTTGTATGGGTTTGAACCCTTCTTGTCTAAAGCGTTATTGTTGATTGTGGATTCTTTGTCCTTAGGGCTGACTCCGAATGCCTGCTCCGCTGCGCAGTTCACGTCGCCCACCTTCGCAGTCTTGCTGATGGT…
>TCONS_00021041-[NW_011952079.1]-[+]-[x]-[514]-[4]-novel
GCCTGCTCCGCTGCGCAGTTCACGTCGCCCACCTTCGCAGTCTTGCTGATGGTCGGCTGCCTGAAACCGAACCTGTTCGTGCGGAGTTGTTGCGCAGCCGCCTCCTTGCGGGGCCGCGCCAGGGGCGTCGAGCGACCCGATAGGATCTCCTCGACCCTGAGGTCCTCGGTTGAACCTGCTCCATTCCCATTGTTGTCGCCAGGCTTGCGCCTCCTTGCATTGTCATCAGCCCTGGACGAGCTGGCGGGGCGGCGCCGGAAACCGAAGGAAGTGGCCACTCCGCGGCTGGGCTTGCCGTTGCCGTTGCCGTTGCCTGGCGCGCTCTTCTCTCGCTTCTTCGCACCTTTCGAGCCAGAGTGACCCCCCCAGGTATGCCGGTGAGGTCCCGAGCTGAGGCTG…
>TCONS_00021052-[NW_011952079.1]-[+]-[i]-[591]-[2]-novel
AAAAAATAGAACAAGTACCTACCCATCTGTGCAGAGTAAAAAATATCTATAGGGTGTAAATGATCCTTAAAGGTTTGTCTGCATTGAAGTTGGGGTGGTATTGTTGTCCAAAATCGGTAACCATGACAACATTGAATAGCACAAACACGCAGTCCGGGCATAACACGATAGACATCGACGCGATTTTTGTTAAATTTCTTTGAATCGTGCGAAACTGACGTTTATTTTTAATACATAACAACAATGTGTGAAGTTTCTGATGCCTCTGATAGTTTAGAAGACTCGTGAGTGCTAGAAGATAAAGATACAATCTATTCTTCCGCTTTTAAAAGTTAACTGTAAAGTTTCAGATTTATTTTAACATTTTCTAGTTCAGTTCTGAAACTGCGAATTACCGTT…
>TCONS_00021068-[NW_011952079.1]-[+]-[o]-[1252]-[2]-novel
CCGGGCCAACGAACGCCCAACGAACGCCAACGGTTATCCCAACGATGGATATTTATTATATATAATACAGGGCAGATTGCAGCAACGAAAGCCAACGAAACCCGTTCGTTGGCCTTCGTTGGGCCGGTCTGTACGCAGCTTAAAAGAAAAAAAAAAGATTTAGATTTGACACCAGCTGTCATCCCATACATTTTGGAGCTGTCTAAACGGGTATCTTTATATTTCGACGACTGTACCCTGAGTGCATAATCGAGAGAATACATTTTCTCCCCTCACTAATGCCCGCCTCCGATTTGGAGAGTCGACTAATCAAGTACTTGAAAAGCGGTTTGCGCACATCACTAGTTAGTGCCCGAAGAGACGTCGTGGAGAGTGTTTGTGTCTCGCGAGCTAATGTTA…
>TCONS_00021069-[NW_011952079.1]-[+]-[o]-[1253]-[2]-novel
CCGGGCCAACGAACGCCCAACGAACGCCAACGGTTATCCCAACGATGGATATTTATTATATATAATACAGGGCAGATTGCAGCAACGAAAGCCAACGAAACCCGTTCGTTGGCCTTCGTTGGGCCGGTCTGTACGCAGCTTAAAAGAAAAAAAAAAGATTTAGATTTGACACCAGCTGTCATCCCATACATTTTGGAGCTGTCTAAACGGGTATCTTTATATTTCGACGACTGTACCCTGAGTGCATAATCGAGAGAATACATTTTCTCCCCTCACTAATGCCCGCCTCCGATTTGGAGAGTCGACTAATCAAGTACTTGAAAAGCGGTTTGCGCACATCACTAGTTAGTGCCCGAAGAGACGTCGTGGAGAGTGTTTGTGTCTCGCGAGCTAATGTTA…
>TCONS_00021117-[NW_011952079.1]-[+]-[u]-[287]-[2]-novel
ACTCCATAAAATTCTTAAAATATTTCGATAATGGGGAAAAACAAGAAAGGTGTGAAGGCAAACGTTTTCAAAGTAGCTGGGGCCAAGAGTTTGAAGAAATCTAAGGCCAAAGCAGTAAATTTGGGCCTCAAAGACATAAAACAAAAGGTTAAAGATATAGATGCTGAATTTATAGAAATCAACAAAACTCCAAAACCAACACCAGTATCTAAAAAACCTGCAGTTAAAAAACAAAATAAACCCGAAAAAAAGAAGACAACTCCCCAAGATGTGGCCAAAACTGCAGA
>TCONS_00021208-[NW_011952080.1]-[+]-[o]-[588]-[2]-novel
ATTTTCAACAACAACCTAATAAAATGGCCCAGGGAAAGCTAAAAGTAAAAAACAAGCTACCACAAGGTGCTAAATCGAAGAAAGCCAAGGGCAGTGCCGTGACTAAGCGGAAAGCTGCGCCAGTGAAGAGCAAAAGTGCTGCTCAGAGTAGCAAGATGAAGATGGCAGTTACCAAGATGGTAAATAAGGCTGCTGAGCAGCAGATGAGGTCGATGGCCCAGGAGGCACCGAAGAAGCTCACAGCCGCCCAGCAACGAGTGGCTTCAGCTCCGACAGCCCCCACCGCCGCCAAATAATATACAACATAACCTCAAAATGTTAGCCAAAGTTAACAAGAGTTGTATTGACAAATAAATGCTGCTGTGATTGTTTTGTTGATAAGATGATACACGATGAAGT…
>TCONS_00021209-[NW_011952080.1]-[+]-[o]-[505]-[2]-novel
GCGAAAGGCAGTGCCGTGACTAAGCGGAAAGCTGCGCCAGTTAAGAGCAAAAGTGCTGCTCAGAGTAGCAAGATGAAGATGGCAGTTACCAAGATGGTAAACAAGGCTGCTGAGCAGCAGATGAGGTCGATGGCCCAGGAGGCACCGAAGAAGCTCACAGCCGCCCAGCAACGAGTGGCTTCAGCTCCGACAGCCCCCACCGCCGCCAAATAATATACAACATAACCTCAAAATGTTAGCCAAAGTTAACAAGAGTTGTATTGACAAATAAATGCTGCTGTGATTGTTTTGTTGATAAGATGATACACGATGAAGTGATGAATGTGCGGTCATTTTGATTTTACAGATGTGTCTGTATATGTTACTATGCTGTTCATTCTGTTGGATTTACTTAATACA…
>TCONS_00021213-[NW_011952080.1]-[+]-[u]-[604]-[2]-novel
GAGCATGAGTTACGCATGGTTCATTAAAAACTAATCCTATTGAATACCATAAATAAAAGTAATACGCTTTGTTGTTTTATAAAAATAAAATATCTTACGATCACGACGAACTAACCTCTAAAGTTACTAACCTATTTTGTGTTGTGCATTGTGAATTGTGCTTTTAACCTGCTGGTGGTGAAACAGTAAGACTGTTGGATTGTTGCTATTATTGCATTGGGTTGCCCATGCAAGTTTGGTGAGCTGTAAATAACCTATTAACTATTCTACTGTGAATGCCTACTGTCTCTTGAAAGGCTGGCTATTTTATTATCATTGATAATTATTTCGTGTGCTTATTTTAAATACTGATTGACCGTGTTCTTATTTTGTGTGTGCCTAATTGCAAATACTGTGCAT…
>TCONS_00021269-[NW_011952080.1]-[-]-[u]-[378]-[2]-novel
CGTCGAGCCGAGCGCACGTGCGTGGCGCCGCTATGCCAACACGCGAGTCATAACTGAAAAATAATTATACTTAGCAAATTAAAAACTCGTACTTCAAGTGTTCAGACAACATTTGCAGCAAAAATCTGTGTTGAAACTTGTGTTTGTTTAAAATATGTGTGTAGATTAAAAGTTGAATTTAGTGTAGTTTGTTGAGATTGTTGAGTTGTTGTGAATTTGATTAGAAATGATCGAGGTGAAGAGGATTTATCATCTCATCTTCCGGTTGCTGTTTTTACTTGACGGTAAGAGTGAAACAGATGCGGAGTGAAAGAGACATCGCCCGGTATGAATACTGATTGTCTTGTTAAAACGAGAGGAATTACGACCAAAGAAAAC
>TCONS_00021270-[NW_011952080.1]-[-]-[u]-[301]-[2]-novel
CGTCGAGCCGAGCGCACGTGCGTGGCGCCGCTATGCCAACACGCGAGTCATAACTGAAAAATAATTATACTTAGCAAATTAAAAACTCGTACTTCAAGTGTTCAGACAACATTTGCAGCAAAAATCTGTGTTGAAACTTGTGTTTGTTTAAAATATGTGTGTAGATTAAAAGTTGAATTTAGTGTAGTTTGTTGAGATTGTTGAGTTGTTGTGAATTTGATTAGAAATGATCGAGGTGAAGAGGATTTATCATCTCATCTTCCGGTTGCTGTTTTTACTTGACGGTAAGCGGGGCAGTTCC
>TCONS_00021363-[NW_011952081.1]-[+]-[u]-[1614]-[2]-novel
GACCGTGTACTGCATGCTCGTCCTCGTTAACGAATTTATTTGGTTCGCGGATCACCCACGTTCTTGCACACACGACAAGGGTCGTTTTGTCGCACTCAAACGTTCGTTGAAACTCGAAATCGCGGGATTTCTGAATTTGAAGAAAGTCCGCGGCGAATAACAGCGATTTTAGGAAATCCGTACGGCTGCGCCAGTTACCTTGCGGGAGCGTCGGACGAGCTTTTTAAAAACTAAGATTAAAATTAAAAGCTTAATTATTAGTCACAAAGAGTTTTATTCGCGACTAGCTCCGATAGAGTTTGATACCGGACTGCCGAACAATGCGTCTCGCTTGTTTGTTACAAAAATGTTTACTCAGCACATCATCGTCTAAGGGGCGGATGTGCTTCTAAGAAAGGT…
>TCONS_00021416-[NW_011952081.1]-[+]-[u]-[549]-[5]-novel
GGCAAATCAGGCATTGACATCAAGTTTGAATCAACCGATTCAACCGTTTCTTCCAAGGCATCCGAAGCCGAAGTGTTCGTGATCTCGTTCTCCTCCTCCTCTGTATTCAAAGCTTCTCGTATATCAGCCACAAGAGCTAGTCTCTGCATATTAAATTTGGGACATCTCATAACAATATGGGTCAAGTCTGCCCCATCAGCTTCACAACAAATCAGTGACAAAACCCATAACCCGGGTGATTAAAGGATATTGACTGTTAAGGATATCCGCTGCCGAAACATAAGGAGTTGTTTGTAAGGACGATTGCAGAACCTCAGGTAGTTTCAATGAATGAAGAACCTTTGCCATTTGATGGAGATTGACATTGTCATAAGCTCCCTGCACATCAAGGAACACACA…
>TCONS_00021452-[NW_011952081.1]-[-]-[u]-[569]-[2]-novel
AATTCTACCCTGAATTTAATAGGTACAATTTTAGATTTACATCTTGCAACATTCTTAGTGTTTATTTTATTAGCCCGGCTTGTACCTAGGCGTTTAGGTATTAGGCATAATGTATTTAACTCCCGTTTAGTCCTGATTGTGGGGTGTTCAGTGGAAACTTGCGCAAGAGTCGAATGTCGGATGAAACAATTTTCATAAAAAAAAATATATTTAAAAAAAATACGTGAAGGTTACATAAAAAAGTTTATCCTAAAAATTGTTGTTTGAAATACTGAACAAATTAAAGAATTGGTTTTGTTTACATCCATTTAAATGTGAAGAAAACATGAAAGAAGCGTTTCAGTGAAACTCATAGCTGAAATATAAATTGAAGAATAGTGATTGTGCCCAGTTTTTGCA…
>TCONS_00021584-[NW_011952082.1]-[+]-[u]-[879]-[3]-novel
AAAGAAAGAAAGAAAGATAAAACTTTATTTGACAATGACAGCAATCATACTTAAATATATACACAATAATACAGAACTTACGTATAAATTTGCTGTCCGCCAAAAAGGCGTCCACTCAGCTATTGCAGCGCCCTTGGCCACAGCCAAGGACACTGCGCTGGTGTTTCAGTGGAGGCCTCTTTATTAGTGACGCACAATAACATTTAATAAACAACAAAAAAACGAAAGACTTACAAACACAAGTGAAACAAAGTGATAAGTGCGCGAGCGACGACATTGAGGCGGAGCGCGTTCGCCCTGAAACCCGTTTTCAGGCAAGAACGGGACACCCAGCCGACCACACGCGTCGCGCGCGCACCGAAACAGACTAAAGAATATTCAGAACACGGAATAATATCA…
>TCONS_00021705-[NW_011952083.1]-[+]-[x]-[690]-[2]-novel
AGTCACATTTCTAGTATCGTCTCGCTGAGCTGATTACAACGAGCTCAATGACGGTATGTCTACTGCTTACCATCCTCGAGATCCAGTACCCACCTTCGGAGTCCATCATCAGGTCCATATAGTCACATTTCTAGTATCGTCTCGCTGAGCTGATTACAACGAGCTCAATGACGGTATGTCTACTGCTTACCATCCTCGAGATCCAGTACACACCTTCGGAGTCCATCATCAGGTCCATATAGTCACATTTCTAGTATCATCTCGCTGAGCTGATTACAACGAGCTCAATGACGGTATGTCTACTGCTTACCATCCTCGAGATCCAGTACCCATCTTCGGAGTCCATCATCAGCTGATGATGATGATAATGATGATGATGATGACTCGGGTTTGGTATTT…
>TCONS_00021766-[NW_011952083.1]-[-]-[o]-[456]-[2]-novel
GGTATGTCTACTGCTTACCATCCTCGAGATCCAGTACCCACCTTCGGAGTCCATCATCAGGTCCATATAGTCACATTTCTAGTATCGTCTCGCTGAGCTGATTACAACGAGCTCAATGACGGTATGTCTACTGCTTACCATCCTCGAGATCCAGTACACACCTTCGGAGTCCATCATCAGGTCCATATAGTCACATTTCTAGTATCATCTCGCTGAGCTGATTACAACGAGCTCAATGACGGTATGTCTACTGCTTACCATCCTCGAGATCCAGTACCCATCTTCGGAGTCCATCATCAGCTGATGATGATGATAATGATGATGATGATGACTCGGGTTTGGTATTTTAGTAATACTGACATTAAAAAGTTTTAACCTGAGAACGAAATAACATGTCAA…
>TCONS_00021843-[NW_011952084.1]-[+]-[o]-[349]-[2]-novel
GGATGCCAGCAGAAAAGACGACCGTCCAGACTTGCGCGCGAACCTCAGCCGTCAGCCAGACAGAGACCGCAGACACAAGAGCGAGCGAGACGACAAGCGTCGCGAACGTGACTCTTCCTCCAAGAGGGACGAAGACAGAGATAGACGGGACAAGAGCCGGGAATCAGCCAATAGGAGAGACGATGATAGAGATAGGCGGGGCCAGAGCGGAGAGCCAACCAATAGGAGGGAAGATGATAGAGATAGAAGGGAGAAGAGCAGAGAAACAGCCAATAGGGATAAAGGACGGAGTGAAAGGAACAGAGATAGAGATGACTCGGGAGATAGACGGAGGAAGAGGTCGCGATCT
>TCONS_00021861-[NW_011952084.1]-[+]-[i]-[1821]-[2]-novel
CTGTGCTCGTATAGTCGTGGTACGTAGAGGAAAGCATATTTGAATTTTATTGTATAGGGTGTTAATTATACTTTTGGCATCATCGTCCACGCTTCTGATTGGACAGGTGTAAAAGGCCTGCCAATCTACGCTTTCGACTGATGCGACAAAAGTCATTTTATTCGCGCGAGTCATTTGTCTAGTGGTGACAGTGGCTGGCGCGGGACAGGCGGGCACGCAGTCGAGTTGCGCGCGCACGGCGAGGTGGTCGCCGACGTGCGTGGTGACGGGCGCGGCGCGGGCGGAGGCGCCGGCGCCGCGCCACACGTACACATGGTCCAGCGAGGTGCGGGATGCGCCGTGCACGCGAGTAGGGAAGTCCACAACGTTCACCAGGTCATGAGCATATAGGATGTCTGT…
>TCONS_00021963-[NW_011952084.1]-[-]-[u]-[426]-[2]-novel
TTAGCTTCCACGCGGAGATGACGTGTCTGACGTCACGGACCCGTATTATACGCGTGTATACGGCATTCGAACTGAAAATATATAGGTCGTTAAGTTACTCCTGAATAGTGATTTTTGTTGAACTCAGTGGATTGATACAGTGTGTTATTTATTAATTTGTTTAAGTGAAACTGATGTGATGTGTGGTTTGTGCAGATCATAGCGGATTTGATTTGTGCGTAGAACGAACTATGGCACGATTGCAGAGTGCAAATGAACGTACGGCGCTCCGGGCTCGCACAGTGGGCTGCAGGCTGAGTGCGTCTTGGACATCGTCCAATCCCGTAATTGTATGAGATCCGCTGGGTGCGGTCGTGAAGATGACGCGGGAGACGGGACTGCTGGTGCTTGTGTGGATCG…
>TCONS_00022100-[NW_011952085.1]-[-]-[o]-[395]-[2]-novel
CGGATGGCGTTCGGTGCGTACATTCGTAGCGTTTGTCGAGTTATTTTTTAATAATTTCAGTGAAAACTGCAAAGTTATAGCTTAAAATGTGTGTGAAACCGAAATCGTGCTGTGCGGATTCTTCATCCGAGGGAACAATGAGCATATAGGTCGATAATTGTTGAAAACACAAACATTCATTCGAAGTGATCACTCAATAATTGTTTGTTTTCTTTTTACATCCTGTTTTATTGAATTTCGTTTCAATTTGTGGCGTTAACATCCTGTCCTGTGCTTTGTTAGTGCAACGATGACCCAAGTATGCTAGTTGAGTGATTTAGTTCAAGCTTATGGTGGTGAAAACAAGTGAACATCTGGATTACCCTTGTACACCACAGGAAAGCTGAAGGGCTCCC
>TCONS_00022234-[NW_011952086.1]-[+]-[u]-[637]-[3]-novel
CCGCCCTCCGACCTCGTGCAGAACCGGACCACCCTGTATCATCGGGGTCTAATGCCTACCTCACAAATTATAGGAGGAGAGCCGCTAGAAAAAGCTCAAGAGAGACATTCCAACGGTGGCCAGACGGAGGAAAAGCCTTTCAGCCTTTGTATATTTATAGTTATAGTGTCAGTGTATATTTATAATAACGCGTAAATTATCTTTAGATAGCCGTAAAACAATAATAGCTCCCATGTGAATCGCTCAGCCAAAATTACTAATATCGTTGTGAAATGTTCTTTATTCTCTGTAATGTTAATGATTGTTTTTTTACACATACATAATTATATGACTGTAATCCTTGAAGGGATAGTCAAAGGTGACTCGCAAGCGAGCCACCCGCTTTTCGCTGTACATTGG…
>TCONS_00022260-[NW_011952086.1]-[+]-[i]-[992]-[2]-novel
CATTTGTCTCCCTCCTCACGTAGACAGGCGCACCGTCTAGTAGGCTTCGCGAATCGTGACGTTTGCCGGCCTTGGTGTTCGGCAAGCGGTCGGGATCCGTCGACCTCCTTCGGCTGCTGACTCTGTCCTTTTCTAACTCAATGACTACATGTTCGTCCATCTCGAATTTCCACACGCAAGCCTCGAGGAAACTGACTCAGCTGTGTAATAGTAGTATTACTGACACCCGGAAAATGAACCTTATGACTGTACCTTTATGGTGTTTTTAGCCTTTGTGATTCATCCTGCAACGGCTACGTCACACTAGCTCTTTCTCTTTTTGTCGGTCTCGCACAGCTGCCGTCGGCCAGTATTGAAACGTCACTCGAACGTTATCCACGTCCATTTTCCTTCGTCTGA…
>TCONS_00022297-[NW_011952086.1]-[-]-[u]-[1277]-[2]-novel
AAATAATTAAAGGGACTCTTTAGTATGCTGGACGCCTTCGATAAATTTAGCTTTAAGTCTATAAGAGTTAAGAGGCTTGAATACTAAACACTAAATCGCTTACTTTCAGATCGTACCCATTAACGAGTCACTGGCTGTGAATAATTTATTTCTTAGCTACAGCTGAATATTTTGCCAGAGAAAAAGTATAGGTATGAAAACAGATCTCTCATTTACTAATTAAATCTCTAAAGCAAATAACTACTACTTTACCGTTACAGTTTTACTGACATGAAATTATGTATATCGGAAGCATAAATTTTTCCGAGCGCAAATCAACAAAAATTTCCGCCAAACTATTTTCGTCGAGGACGCTTTCAAGTGCTTTATGATTGAAATGCACACTCATTAAATCCGCTT…
>TCONS_00022357-[NW_011952086.1]-[-]-[i]-[921]-[2]-novel
ATTTTTGAAAAAGGTATGAGTTGAGTGAAAGGAAATTCAATTTACGTAGTATTATTAGAAAGCATTTTGTATTGTACAGTGTACACTGCAGTGCACGGGCGATACGAAATAATTTGAGAAATAAGTTTCAATGCCATTTTATATTTCAGTTAAACAATACACGCACAACAAAGTTCTCGTAACACGTTCTCAACTTTATATTGTTGAAAAAATTCAATACCTACGAAGCTCGAACGGCAAAAAATCGTAATAATTTTACTGAAAATTACTTCCACGAATTCGGAATGTAGAGAAGCTTATTATACAAGGTGTTGCAGAACCCGGGTATCGTAATCCAAAAAGGGATCACACAATATTAGATTTTGCGAAACTTGAAAACACCTAGTGCAAAAGTCGTTC…
>TCONS_00022363-[NW_011952086.1]-[-]-[u]-[388]-[2]-novel
CCGCGACCACCGCTCCGCCGCCGCCCCGCCCCGCGCCCCGCGCACACCCCCGCACTCGCTGTCAAAACAACTAATTGATTTATATCCGAAAACACCGACTCAACTGAAAGTTACAGTTCAACTTGGACTCAATTTATAGTGTCGTGACTGTGCCATAGAATAAACTTTTAATTATCCGCAAATTGCCGGTTAAAGTTACTCGCTACTTGAAACTATGTGTCAGTAAATTGTTTAGTAAACGGGAAGATATTGCAGACGTGCCGTTCAAAGTTGGTGCATAGCGGATACCATGAGTGAAAGGTGGCAGTGAGCGGCATGGAGCGCGCGGCGTGCGGCCTCAGCTCCGCCCTGCGCCTATCTCTTCTGCATGGCTTCCTCTTCGTCATCG
>TCONS_00022583-[NW_011952087.1]-[-]-[u]-[916]-[4]-novel
TGGTATTATAAATAAGAGTTACGCAACGCTATTTCACTTAGATTTCCCTCAAACATAAAACTACTTATTAATTAACCAAGTTTTACAATCCTAAACGTACATAACTAGGGTGAACTGGAATGCATAAAAAAGTTTTTAGCGTCCATAATTTCTTACGCTTTTACTATCAACGGACGGAGAACGAAAATGGGCTACGAATTCGCGCAGCTATAACCGTAGTTGGTACGAAGATGTAGTACCTAGTACCTCCGTAGCTGGAACCTCCAGTGTCATATCGGCTTTCCACCGAAGCGCACGTCTCTCGCTCTTCCACGCTATACCTATCTCTGTCTTGTGTATTCCAAAAATTGCTTTTCGAAATTCAAAATTTACTTTTCCGCGCCCGCGACCCTCGCTTCT…
>TCONS_00022665-[NW_011952088.1]-[-]-[o]-[1086]-[2]-novel
ACATATTTATCTATGAATATATAGAGAAATTGCTATGGTAACTGTTAAATTTAAATTTTATTGCATTTTGTTACTCAAGTTCTTGAAATGCTGTTGAGGAGCAAGTTGTCAATTGTTTGGCTGAGATTGCATATTAGTTCTTATAACAATTGACTTAAGATAGCATTTTTGTTTGTGTCCACCTTGAAAATAGCATTGTGATTATGATTATGAATAAATGTTTAGCATTCAGACCTACTTAGAATGTTCTGAACACTAGGTCTGATGTAACAATTTAAATTTACATAAAATCTAGCTTTCCTCCTAACATTATGTGGTCAGTTGTGTAAGCAATATTCTAGCTGCATGATAATATAACAATAAGGATACAGTTATGTTTTGCTTTATTCAGATTAATTT…
>TCONS_00022697-[NW_011952089.1]-[+]-[i]-[292]-[2]-novel
TTACTACATAAAATTGGTTAAACAACCACTGGATTTGTTTTAGTGAAATTTGATGTGCTGGCCGATATTGCATAATAAAATGTTAAGCCCTTCATATTTATTTATGTAACCATGAAACGACTTGGAAATTATTTTATAGTGTTTTTTAATAATCGCTAAACGCCGCACGATTGCTCGGATATGTTAAAAAAGAAATAAAACTATAACTATACAAATAAACAAGCAAACGCAGTATTGCAATAAAAATAAAAATGTTGTTAATAAATTCTTCAGACTTTCCGTATGTTTTGTG
>TCONS_00022800-[NW_011952089.1]-[-]-[u]-[240]-[3]-novel
AAATTTAAGTCCTAACGATGAAACTGAATTTTTTACTGTTTGCTGTGCTTGCACTGGTCCTTGGCTCTGTCATGAGTTTCAACCCAGGAGCATTTCGTAAGAGATTAGCAAATGCTTCGAGTGAAGATACTCATAATCATAAGGGTCAATTTCTTGGTGGAACTCTAACTCTGTTTTCGAAACTTGCGGGATAATTAGTATGGAACCTGATACCAGAATATGATTCAGTTTGCTGCCTTC
>TCONS_00022805-[NW_011952089.1]-[-]-[u]-[599]-[2]-novel
CATCATCGGATTACCCCTAGGTATAATTGATTGACGATTGATATGTTATATTTTTATTATAGCGAAATACAGTCCGTTTATGGATTAGACGGTATCAGGAAACGGGTGAGGTGAAATGTGTTCGCCAAGGGCGACCTCCTGGAGTCTATACTGATGAGTCACAGCGTCACCGTGATATTGTAAGGGTTCATACTGAATCTCCGTTCGCAACGACTAGATCGACTGCGCAAGAGCATGGCGTTTCCCTACCGTTTCCCTCCATACAGTTCGAAGGCACCTTCATGCTGCAGGAATTCATAATTATAAGCCAGCAAAAAAGATACCTCTTACTGATGAGCATCGGCAAAATAGAGTAAGATTTGCCAGAGAATATCTCAATTTTGACTGGGGAAATGAAAT…
>TCONS_00022941-[NW_011952090.1]-[-]-[u]-[358]-[2]-novel
CGTGTTCAGGCGGGGGCACGCTCAGCGCGGGGTCGACGCTGACGCGGGGCGGCGCGCTGGCGGACTACCTGCCGCCGTGCCCGCACCACCACCGCGTGCTCGTGGACCACCACAAGCACTACGAGCAGCCGATCGTGCCGCACGTGGGCGCGGCGCACTCCTCGCACTCGCTGCACTCGGGCCACTCGGCGCACTCGCACTCGCGCGCCTCGAGCCGCCACCACACGGATGATGAGGATGATCTGGAGCCTGCATATGCTACAGGTAAGTCGTGAAGTTGACATCAACCAGTATTTTTCAGCTCAAAGTAAGTAAAAGTTGTCAGTCTTTGATCTCACGATAGAACAGTGTTGTATAG
>TCONS_00023015-[NW_011952091.1]-[+]-[u]-[279]-[3]-novel
CCTTGTTCTACTCTAGTTGTCACCTTCAGTCGGATCACTTTTTACAGTATTTCGTTGAGTATAAAACACCTAGGTCTGTGCCACTGAAGTATAGTTTGAGCTCACAGCCACCAACCAACTATACAAGATGCCTAGCCCCTGTGAACCCTGCAAAGACACTTGCGCGGACTCCTGCAAGGATTCGTGCGCATGCGCCGACGACAAGTGCTGTGATGACGGCTCCAAAGGTGGCTGTTGCTAAACTCAAGACTATCACATCTTCACCAGCCTTCTCTTCCA
>TCONS_00023016-[NW_011952091.1]-[+]-[o]-[425]-[2]-novel
TTTTTATGTGACAAATAATTTGTAAAAAAATACGAGAACAAGTTAGAATAAGATGAATCTGGGATTTCCTGCAATCATCTGACGCGAATTAGATACACTGAATAAAACAGAACCGTCCACAATAACGTTGAAACCAGCGGATTAGGACAAAGAATTTGGCACACCTAACACTTCTATTTGCTATCTTATCACAACACCGAGATAACAGTTTATCACGAAGCACCTCCACTATGAGGCGGCAGTACCGACCCACCAGCACACTACACCTGTCGCCGAAACATTTCATAAAATCACTGATAACGGAGACAATACTGACCAAAACCATGAAAGTGATATAGACCTAACAATGGGGTGTGTAAAGTTAGTGTTTTTAGCTTTACTTATTAGTGTAAGTGTAAA…
>TCONS_00023033-[NW_011952091.1]-[+]-[i]-[349]-[2]-novel
CGATACAGCAATTACTTAATTCCATACAATATAAATACGAAGTATAACAACTTCATTAAACTCTAAAATAAAGCAGTTTTCCGTTTTACAGTCAACACAGACATGCCCTAGATCTCTGTAAAAGGCAACAGCTCGTATTTGGCACATAATGCAAAAACTAAAAGAACAAATGTAAATGGTGGCACGACCAGCGTACGCCGTAAACCCGTGTTTGCATAGACAACGTGACCATTAAAACAAATCACCAACAGTAAAGATCTAGCTTATCCATCTAGAACAGAGCTGGCGGATGTGAAAGTCTGGGACCTATTGTATTGGCAAAACAGAGAGAGTACGTTTCCAGTATCGT
>TCONS_00023040-[NW_011952091.1]-[+]-[u]-[555]-[3]-novel
GAATAGTTCGTACTAGATGGCGCTACTAGTATGTTTTGTAAATTAAATGGAATGGAATGTGAGTCACATAGTGGAGTCACAGCAGTGGAGTCATCGAAGTATCGTGTTTATTTAGTATTCGATAAACGTAAACGCAGCTAGCGAGTCGTGGGTGCGACGGCGGAGAGCGCGCGGCAGTAGCGCACAGTACAATGGCCGGCGAAAAAACAAATATTCCCGCGAGTGTATAGAAAAAAGTGTGAATTGACGATACAATAAGTACAGTGAAATTTGTGCATGATTGTTTATATAACGAACATAGTTTTTGGACTTTATTACGGATTTGGTGATTGTGTTTTCGGTATTTTACGGGTGTCGCGAGTGAGTCTACATCCGGTTTTCCGGGAAAGCTGCACTTGC…
>TCONS_00023043-[NW_011952091.1]-[+]-[u]-[515]-[2]-novel
ATTCGATAGTAAACACTGACAACGATAAGGTGTCAATTTGGCTGCGGTTAAAAAGTTTGCGTATTTTTTCTAGACTGCCAGTGATAAGTCGTGTTGTTGTTTTTGGGTGAATTCAAAAATCGAACGTGACATTTTTTTAAATAGTCGATGAGGAAAAGTTGTGATTTAAAGTTCATAGTGCCCGGAAGACAATAATATAGATAAAAAGCGTGAAGTGTTTATATTTTAAGAACAAATTGTGTTTACGCGAACCGTTAAAATCCAATCATGACAGCGGGATGCTGCGTCTTCGGCTAATGAAGCGCGATAAATGTGCTATTGGAATAATTTAGTCATGCTTTCGCTCTTCGGACATTCTTCGTAAACTCAGGATGTCCAACTTCCAGCGGACGCGCAGCA…
>TCONS_00023105-[NW_011952091.1]-[-]-[u]-[868]-[2]-novel
CACTGGCACACTTCGCTAGTTACGTACGTCGCGTACGCACGTAAGGTCGTAAAAACCTAATGAAACCTCCGAAGAATTCGCGCCGTCATAAAAATATATTTTATTAAAATAACTCGCGTGAGCCTCGGAATAACAGTAGACAATGGGTGGCATGCGCGCGTCACGTCAGGTGACAAAGAAATACCTCTTGCCTTCGCGAAAAAGTCGGCATCTTAAACACGTGACAAAAAGGGGAAGCTCTGCGCGACTAACGTAGCGGTTTTGTTTAGTGTTATCACGAGCGATGAATCGATGATTCAGATAGCCCAATATTTTAGTAGTGAGAGATATGGAGACTTCGTGTTTTACCAGCTCACGTCATTTTATCTATTTTATAAAGTTTGTCGAAATTTGAAACTA…
>TCONS_00023127-[NW_011952091.1]-[-]-[u]-[977]-[2]-novel
TTATACGTTAAGGTTGTCTGGAAGAGATCGCTAAAAGCGATAAGACCGCCTTTTGTACCCTAGTTAAGTGTCTATGTAAAATTGTTAATTATTTCTTGGTGTACAAATTAAGAGTACTCTATCTCTATCTATCTATCTATATATACGTTGACAAGATATAGAAATGTATACGTGTTTATACAGATGAGTATACCTACTTATTAAAGATTTATATTCAAATGCGAAGCCCTGCCGCTGGTGATTGGACTCATGCATTTACAACACGCAAGTTAAAAATGTTTTTTAATTTAGTTAATTCATTAACAAACCAGTTTTAGACGAAACTGGTATGGCCCGGTAAATAAAATGTGGAAAATGTTTGATTTTTGAACTCGCAAGGATTTTGTAAAAAAAGCTTTA…
>TCONS_00023155-[NW_011952091.1]-[-]-[i]-[1343]-[2]-novel
AATGAAACGATACACGGAAATGATAAAAATATGGAGCCGCAGCTTTAGGCAGATTACATTATTTGACTACTTTTTCTAGATATGTTGACAGTTCAGCATTAAAATGTAATTAATCTAAGATCTAAAGCTAATTTATATCTAATTACAAGTAAAACCACTCTGATCATTCGATAACATGGTAAAAACATCCATAATTTCTCGTCATTATCATCTTAAATACACCTATTACCTGTTTTAATTTATTACGTTTTCCGTAAAATGAAATTATCATTCACTCGTATTATGTGTTTTAAGCATTTGACGTTATCTTATGTAATGTTAATATTATTTGCATTTAAATTCAAAGTCGTCGGTCATTGCTCATCCGTTTTAGTGAAATTGATTGCTATAAAAAACTAC…
>TCONS_00023231-[NW_011952092.1]-[+]-[o]-[217]-[3]-novel
AGCCAGACCATCGACCAGGGCGTGCTCAACGACATCTTCGGCCCGCCGCCCACCACCGGGGATGTTAATACTACGCCAAGGCTTGAGGATCTCACAGTCAAGCCCACGGAAGGCATATCGACATTCGTAGACGGGTCCGGAGCGGAGTGTCAGTGCGTGCCCTACTACCTGTGCGACGCGGCGCTGCAGGGGGTGCAGGCCAACAACGAGTCGGTGA
>TCONS_00023271-[NW_011952092.1]-[+]-[i]-[1666]-[2]-novel
TACATACTGATTAGATCACAGTATCCTATTAAGTTGTACTTTCTGAGAAAATAGTGCAAATCCGTAACGCAATCGTATCTCACTGCGCTGTGTACTGTGTATGAGCTGATTAGCCCACTAGCAGGTCAGTTCGTCTGCACTCCGAGTCAGCCATGGGGCTAGGCGTAGCGTGGGTTCGTCCGAGCGTCGCCCCGCGCCACTCATTAAACTCATTCGCGTCGATACGCCGCGCACGCCGGTCGTCTGCGCACGCCGCCATCTTTAAACCCTCAACGTTCAATTCGAATTTCAAACTGACAGAAAAAGTTGACACTTCATTTGTTTTTGTTGAATCTTGTGTACCAGCCAGTGACAGAAACTCTATTGAGAATTTGAAACGCTGTTTTATAGTGAGACGTG…
>TCONS_00023274-[NW_011952092.1]-[+]-[i]-[606]-[2]-novel
ACTGCGCTGTGTACTGTGTATGAGCTGATTAGCCCACTAGCAGGTCAGTTCGTCTGCACTCCGAGTCAGCCATGGGGCTAGGCGTAGCGTGGGTTCGTCCGAGCGTCGCCCCGCGCCACTCATTAAACTCATTCGCGTCGATACGCCGCGCACGCCGGTCGTCTGCGCACGCCGCCATCTTTAAACCCTCAACGTTCAATTCGAATTTCAAACTGACAGAAAAAGTTGACACTTCATTTGTTTTTGTTGAATCTTGTGTACCAGCCAGTGACAGAAACTCTATTGAGAATTTGAAACGCTGTTTTATAGTGAGACGTGTGATGTAGCGGTTGTAATTGGTGTTGATCATACTCTATAGTGCAGTGATGTGCAGAGACAAGTGGATGTTGTGACCTTCGA…
>TCONS_00023306-[NW_011952092.1]-[+]-[i]-[472]-[2]-novel
TATTAGTGTTTTGCAGTTAACTAATATGACTACAGATTAATGTATCCTACATTGCGAATTCTCTGAACAGTTATTATTATAATATATATTATAACGTATAAAAACAATCTTAGCCAGAAAACCCGAAGCTTCAATTTAAAGGCGCAATGGCTACTTTTCTGGCCAAAATGACAGACCATTTTGTACCCCTATTATTGTGCCGTTGAAACACCAGAAAGATCGCTATCGCGTATTAATCGTGAGAAGCAAATCGTGCTATTCACACGAAGTTGTAAGAGGTGCCTTTACTAAACACCCTGTATAGTGCGAGACACCCTAAAAGCTATATTGTCAGTTGAATTTAAGTCCTAAGCCTCACGAATTAAGGATGGTATAAAGTGTTGTGTACATAACTTTTAA…
>TCONS_00023316-[NW_011952092.1]-[+]-[o]-[754]-[2]-novel
TGTAGGACAGGTCTATAAGTTTGTAATGCCTACAATATCTCGGGTTCCATCCAAATGATTGGATCCATTTATTCGAATCACGCGCATGTATTCGTTCCAACATACCGTAAGACGAATAAGGCGACAATAAACGGCAGCAAACGATATTATTAACCACACAAGTTCAGTCACAGGACGACGCACCAACAGGGAATCAGAAACGCGCCCGGAATTTTCTTCTAAAAAAAAACAAAACAAGCGCGCGCAAATTTTATTTTTCAGTCAAACAGGAGTTTCTTAACCAGCCAGTTATTATTAAAACCATAAACAATAAATCTAGAACACTTTCTAAAATTAATTCTAAATTAATAACGTTGCTCCAAAAGCCATCGCTTGTTTAAAGGCTAATCGATGCAGAAA…
>TCONS_00023394-[NW_011952092.1]-[-]-[i]-[495]-[2]-novel
CTTACATTATTATTTAATGATAAGAAGTAATTTATTTAATTTTAGACATCAACGTAGTTAAAATTAAAAACTCACTATGATGCATGTAACCGTGCTACCTATATATTGGTAAATAAGCACAGCTCATTAATTAACAATTGAGTGGGCGAATACTATTTATATCCGAGTAACTTGATAAAAAATAAACAAGGAATCGGCTACATAGCCTGAGATTTCGGCCATTTCTCCCAAATCATAGTCGCGTGACGGACGTGTCTGTTGAAGCTCCGCCTGAGGCGGAGGTCTTCACCTCTATCTCCAAGCTTACGTTTACCAGACGGACTAACTAATAAGAAAGATGAAGAAGACAAACTGTTAAGGCTTCAAAATTACGCTTAGGCCTTGGACAGCTGTAGAACA…
>TCONS_00023396-[NW_011952092.1]-[-]-[i]-[436]-[2]-novel
AGGCAATCCCACAAATACCTTACCTTTCAATCCAACACAGTTATAGCAGTTCAGAGATGAACCACATAATACGTGAAGCATAGACATAATCCTTTACGCATAAGCAGAACCCAGTGATGTCTACCCCACACCGGAATGATGTGGAGTGCGACAAAGTTTTAAGGAAGCCCGCTTCCCTGATCCACTTTAGGGATGCTATTTATCTTGCAGATTAGTGCCTCTCGAGAAGTCCGTTTATTACATATCGCGTTTGCAACCCTCGAAAAAGTTTCCGTTCAGCCGAGTTGGAGTGCGGTGACAACGGGTCGAATGTACAATACATTTGGATACCAAGGTTTTCAGAGGTCTTGCTTTGGCTTTGCTTTTCAATGCTAAAGTTTGTTTTAGTGTGTTTTCATT…
>TCONS_00023397-[NW_011952092.1]-[-]-[i]-[529]-[2]-novel
CGGGAATCGAACCTGCGGCCGGCGCGAGCCCGCGTGTGCGTCACGCTGTCACGCCTGCAATTAATATTTTTGCGTAACAAAATGCGGTAAAACCCACCGCACGAATCCCACACTTGCCCCTCTCACCCTAAGACCGAGTTTCCCGTACTGACCCGAATACGGTGGACAGTATTTTTTTACGTTTAATGGCGGCCCGGGTATTCATAAACACTTTTACTGATTTTGGTCAAGAAGGGTAATGCCCCTTGTTGGGTGTCCGTAATGTTTCATTCATTCCACGCTGGAGATAACTACTGGTTTTATGTCCAGGGCGATAAATAAGATGAGTTATTGCGAAAACGGAGTACAAAAATGGATGCTGGGGAAATTCTAATCGCACCCACCATCTTAACTGCTTAG…
>TCONS_00023805-[NW_011952095.1]-[+]-[i]-[303]-[2]-novel
CGCCTCGAAGCGAGCGGACGCCTGTAGCCGGCTTCCCTGACGCGGACGCGATCAAAAACCAACAAATCATTAATGAAAACTCCCCCTAAACTCAATCTTTCGCAATAATTCTCGCCTTAAACCCCCTAGTCTAACGTTTTTAACTCTTTCTATTCACTGTGTGTGTATTAGTGTTAACGCATCGGGCGCACTATAGTGACCTGGTTTTTATTTTGAATTCTTGCACAACTTCGTGCGGTTTTGTGTTTGGACTCATCTGTAACTCTGAAGAGCCAGCTGTGGGATGAGTGCGAGCTAGAGGAC
>TCONS_00023958-[NW_011952096.1]-[-]-[u]-[2175]-[2]-novel
CGAGGAGCGACTTCATCTCACAGTTTCCAGATTCTCCGCACAATCACATCATCACCCGGAGAGAGGTCTTCAAAAACAAGCCGTAACAGTGAGTCCGTTCCAATTCCTCATCTTCAATTCCTATTTCCATTTCTAAATCGTTTCCCAATTCAGAATTGCACCTATTTGGATCAAACATCGTGATCTCTTATCATAATTGGTGTAGGTACTTATTACTTATATCATCAAATCATCATCACTTATTTACATCTGTATAGGTATATACCTAGGTAATCCCTTTTTCTCACGCTGTCTTATAACTTAATGCAGCTATCAGTAAACAAGTATACATAAGTACAAAGTTACAAAGACGCAGTTTACACATCACGTAACTGGTTTATCGAGTACATTCTTAGTGCC…
>TCONS_00023987-[NW_011952096.1]-[-]-[x]-[729]-[2]-novel
CTTTATTTCATCTGAATAACAAGTTAACTATTAAAATAGGAGAAGTATCTTCAAATAAGCAATAAATATGAAATTGTTTATGTATATTCACATAATAATCTACAAAATAGATTAGAATGATATTGAAATAACCTACTGAAGTTTAAAAGAACATAGCTACAAAGCACTACCACCTCTAAAAACAAGTGTATAGAACTCACATTAAGTTAACACACAGGTGAGGAAAGTCTTCAGCTTGCTGTATCACACACGGATATTACAACTCAACTGGCTTCCCTTGCTAAGTTTGGGACACCAGCTATTAGATTGACCGTACCGACTGCTAGGGCTTACGCAGCGATAGTTATTTCCAACTGAACTGGCTGACCAAACCGACATACCTAAACAATCGCACGATAG…
>TCONS_00023988-[NW_011952096.1]-[-]-[x]-[625]-[2]-novel
CTTTATTTCATCTGAATAACAAGTTAACTATTAAAATAGGAGAAGTATCTTCAAATAAGCAATAAATATGAAATTGTTTATGTATATTCACATAATAATCTACAAAATAGATTAGAATGATATTGAAATAACCTACTGAAGTTTAAAAGAACATAGCTACAAAGCACTACCACCTCTAAAAACAAGTGTATAGAACTCACATTAAGTTAACACACAGGTGAGGAAAGTCTTCAGCTTGCTGTATCACACACGGATATTACAACTCAACTGGCTTCCCTAAACAATCGCACGATAGTCCCAACTTCAGTCGACGAGGTCACCAAAACTACGTTAAACCAATCCAAATTTAATCCATGAGCCAGATGAAAGGTTACGTATGTGATGTGTTAAGGAATGCAC…
>TCONS_00024105-[NW_011952097.1]-[-]-[o]-[1101]-[2]-novel
GACGAAATACAACTACAGTGACGACAGCGATAGCGATTAGAGGAGCGGCGGTGGTTTGTGGTCCAAACTTGTAAATATGAAAAATGATATTCGAGCAGCAAAATGAGAGTGAAAGCAGATCGAGGCAGCACCTTTAGGTGAATTGATACTGACGTAATCTCTTTACTTTTACTGTCTACTTCTAAGCACACCTATGACTTACTGCTAGGTATTTATATGTGAAACTTAGTGATACGTAATTTTAAAGTAGAAAATATTTAGGTAATGTTCTTAACATTTTACTTAACCCTTCTATGGTAAGTTTGTACAAAATAAAAACATGTTTCTTTAACAGTGAAATAATTTAAGTATGTACCTATCTGTTGTCTTTTAAGATAAAACTGTGGTTCACGATTTCGA…
>TCONS_00024127-[NW_011952097.1]-[-]-[u]-[592]-[2]-novel
GCTTTTCGGAGCAGTAAAAAAACAATCTTGGGTACACATATACGAGACGAGTATACTACGGTAGTAGATCACGGTAAGCTATGCAAAACCATACTAGCCATATATGTTTATAGCTAGGTTCTGTGATAGTCGGCACTTCAATCGATTGGACTCGGTGACATTTCGCGCTAATAAACAATCTAGGTCAACGGTTGGCTGCCTAGGTTCACTAGGCTTTAAATATTTTGTCCTGCATAGTTTTAAAACTGGTGCTCTAGCTTGAAAATGGGGTTTTCAAGAAAATTTAACGTATTCTTCTCGAAGATGTATGAAGTTATTTTTACACGAAAATTTATGATATTAAAGATTTATAAAGATTGTTTACATAGACAATAAAGTAGAAGTGTTATTTTTAAGCAA…
>TCONS_00024138-[NW_011952097.1]-[-]-[u]-[396]-[3]-novel
CCGCTCAGTCCAGCCGTCAGATTGGCGCGCTCAGGTCGCCCCGCAGTCCACGTGTCTGATAACTCTGTTGTTAAACAGGCTCGCCCGCGCTCGCAACTGCGGAGGCCACGATTGTTGTTTTTTTTTAAATTTCGTGCTGACATTGATTGATCGGGTTAGAGGACAGTGCTAGTGGACGTGTTAGTGGCGAAGTGACTTTTAGGACGTTGAATAGTCCTGCCTTATCAGCAAACTGAGGAATATTTGGCCAGCGGAAACCTATTTTTGGAAATATCTCAAAGGGTGTCGCAGGCGATGCGGGGCTGGCTCCGATGCTAGCGTCCCTGCCGCGCCGCGAGCTGGACGCCGAGGCGCCGGTGGTCTGGCCTGCATGGTGCTACTCAGGTAATAATAAGC
>TCONS_00024139-[NW_011952097.1]-[-]-[u]-[1646]-[3]-novel
CATCAATTTGCCGATATAATAACGTAACTGTAGATTATTTATTTTATGGTTATTCTGTTTATTGTGTACATGAACTCTCATATTGCAACTATAAGTAACAAAACATAAAAAGGAAAAAATATATATACGTATGGAAAGGCATATATTATAGTAAGTATAAGTTAAACAACCTTATGTAACATCCTGCAATGTCAGAACACAAACATAAAGTAATCGAATAAAGTGTACAATAAATCTAGTTTAACATCTGATTAGGTGCAAATTACAATACAAATAGATCAGTCACGAACTCGACGAGCAAACACAAAATGTCCTAACCTTTTAACCGTGACCAATACCCGAGAAACACCGACATATTTCCACTACTTAGAGCTCATTTTTATTTGAACACCAAATCGA…
>TCONS_00024181-[NW_011952097.1]-[-]-[i]-[568]-[2]-novel
CACAGTTCATGTTTTCACAAACATGTAGGCGATATTGTTCGAAATTGAAACTAGAAATTCCGCAGGAGCTGGCTGGATAGAATCATTCGATATATTTAAAAATAAAAAACGAACGTGCCACCATGACACGGTTTTCCCTCCAGAATGCCAGCGACGTAAGGTTAAGAGCCCGCTATCGCAGTGTTATCAGCCACTCGTATAGGTACTGTGCACGTTTGACCTGACACTTCAGTTATCAGGTGAGTGCCACGATAAACACCGCGCTCTGTCTACCTGTTGATTGTGTTTTGTTTTTAATTTTTGAACTCCAAACCAAAGAGTTTGTGACCTGCTGCGGCTGCGACCTCTGTGCGGAGGTTGGCGCGTGACCTGCGAACAAGGAGTTCGATACCACACCGC…
>TCONS_00024182-[NW_011952097.1]-[-]-[i]-[518]-[2]-novel
CACAGTTCATGTTTTCACAAACATGTAGGCGATATTGTTCGAAATTGAAACTAGAAATTCCGCAGGAGCTGGCTGGATAGAATCATTCGATATATTTAAAAATAAAAAACGAACGTGCCACCATGACACGGTTTTCCCTCCAGAATGCCAGCGACGTAAGGTTAAGAGCCCGCTATCGCAGTGTTATCAGCCACTCGTATAGGTACTGTGCACGTTTGACCTGACACTTCAGTTATCAGGTGAGTGCCACGATAAACACCGCGCTCTGTCTACCTGTTGATTGTGTTTTGTTTTTAATTTTTGAACTCCAAACCAAAGAGTTTGTGACCTGCTGCGGCTGCGACCTCTGTGCGGAGGTTGGCGCGTGACCTGCGAACAAGGAGTTCGATACCACACCGC…
>TCONS_00024238-[NW_011952097.1]-[-]-[o]-[457]-[2]-novel
AGGTCCTACTTCAACCCACATTATGCCGAAGCCAGCGTCATAGTAGAAAAAATGGCAGCCAAGAGAGTCACTATGAAGAAACCCACAGCTAAGTTGTGAGCAAAAAGATTCAAATTACCGTGAACAGACTTAACAAACTTAAGTCTTTACGACGTTAAGTACCTATGAGCTTAATTTTTCCCTTTCATTTTAAATGTAACAGGAATATGAAACAAGGGATTAACAAATTGATTTTATAGAGAAAGATAGTAAAAATATTGCATCTATAGGTGATTTTCCTTTGTGCGTTCGTCTGGGTTTAATAAATGAAGTGGGTGGTGAAGCTCAGTTACCTATTGTGTGCTATTCTTGTCTTCTTCCTGTACAAAGTAGACAAAGAATACTTTATTTTTATTTGAG…
>TCONS_00024246-[NW_011952097.1]-[-]-[u]-[1549]-[2]-novel
CTGAACAAATTTGGTTCTACGACTTCTGAGTCACGACCTTTCGGCTTAGTATACCAATATTGCAACATCCTGTATAGTTACAAATATTTATGGCTTTCAAGATTTTTCTTCGTATATTTTAGTAGGTATGAGTTGGTGACTAGAAATCTACCATTCTAGAGTCAGAAGTACATTTGGATAGCCTAATGTTTGGTCCTTCATCTTTTGTATATAAAAGTCTAGGTTACACCGTGTCTGTACATAGGTTTTTCGAAATTTTTGCCTTCAAGGTCTTTCAAGTCAAGTTTGTCGTTTGCGTTTTTAACTGTAGGTCTTAGTTAGGTTTTAGATTTATATTTATCGGCTGTTGACTATCGGTAGGTTTATCGGTAAATCATCTATACTACCTTTGCCTTTAGC…
>TCONS_00024321-[NW_011952098.1]-[+]-[o]-[289]-[2]-novel
CGCGACGGCGAGTTCGGCCCGTGCGAGAAAGAGACAGAAGACTACATCGCGGCGTGTCGGGAGAAGTTCCCGTACGCCAAAGCCTTCCAACCGCCAGCGCCGCCTAGCGACGACGAGGCGAACCACGTCGAGGAGAGCCAGGTCAAGGAGGTCTCCGCCAGCTACTGAAGTCAATGCAACCACAGGGTCTTGTTATAATGGTCTAGAGTCGCTTCTGTACACCCTTTTAATTTCAAACAATGTTTTCAGCTACGTGAACTGCCGTGTTTTTTGTAAATTTAGACGTCAC
>TCONS_00024323-[NW_011952098.1]-[+]-[o]-[1678]-[2]-novel
CAAAATACTGACAGAAGAATTTAATACATTGTCAAAGGGCATTCGTTACCTTTCGGTATATTATTTTTATTCAAGGTTGGTTTACCTGGTTTGGTTTGTGTTGGAAATGGTTAATTTACTCCAATATCCTGACTTGTCTCATATCATTCAATACCTGATACATACATATACCTACTGTTTGTTGTTCAGTGTTTGCTGCTAAAAGGTTTGCGGCAAACTAGGCAGATACATACTACTTTACTATACTTTATGAAAACAAAAAAGGACAGCCCACTTGTAGATTACAATAATAATCATTATTATTTAAGTACATCATATTTTATCTTCACTGTCCAAAATACTTAAATTCGTACGTATACTTATAAATGTATGGACTTTAATTAGAATCTTTTATGTTAT…
>TCONS_00024334-[NW_011952098.1]-[+]-[u]-[340]-[2]-novel
CTTTCTGTAATAGGCATTTAACAATACTTACCTACTTTAGGATAGGTATAATGAAGAAAAAAAATATGTTATGATAATTAAGCACGGATCTTTAGCTAACGATTATTATTTACGATTATTTTGCTTGTACTGTATGTGTTTGTCAGTGGCTGGTCGTTTCCCTGGCGAGTGGGTGTGACAGTGCGTGTGTTGTTCCAGAGAGGGTGCGATGAAGAAGGCGATGTTTGTGGTGAAGGGCGCCCCGGGGGACCAGGAGCCCAGGGTCGACGTGGAGCTGGAGGAGGCGCTCGATATCGCTGGCGCCGGCCGCTACCAGCTGTGGCACTGTCTGCTGATGGTG
>TCONS_00024355-[NW_011952098.1]-[+]-[u]-[1905]-[2]-novel
TAAACTACATCACATACAAATAAAAAGAAAACCCTAATTAACACAAAACTAATAGGGCGACAAAGGCAGAAAAACAGCAACTTATGCACAAGGACTTGTTCTGACGATGAGGGACAGAACTAGAAGCTCTTATCGCCGTACATAGATCTATTTAGGGTTGCAAGAGTCTTAGGAAGAGAAGTAGCTCCTTTGCCTGGCATTTTCAGCACCCAAAACATTGTAATTTTGTAAAAACAATTTTGGCATTATTATTGAAAGACTGCTTGCTAAAGATTGTATAATATGTTTATTTATGAGTTTGGTTACTGATAAAGTTCAGCACATTGTTTATGATGATAATAATAATCCATTTATTTCAGATTGGTTACTGATAAAGTTCAGTACATTGTTTATGATAAT…
>TCONS_00024442-[NW_011952098.1]-[-]-[u]-[923]-[2]-novel
AATAACGGCCCGCGGTCTCGCTCTTTGAGTTTCTTTGACGAAACCGCAATAAAAATATATTTTTCTCTTTCACTCTTTGAATGAATCCCTAGGATTGAAAATGGATTTTCGGGATTGGACTGGATTGGCAAAATTCTCTGTAAACAGTTGTCAAAGTCTGAGATTGTTTCTAATTTTCTATTATTTTTCTAGTTAATCGAATTAATCTAATTGTTCTAAAATGTTAAATACTTGAAGTGTAATCATTCAAAGTTTATGTTGTAGTGTGTGCGACGTTCGCGACGGTCATCACTTTATTGATATAATGATAACCTACACGTTCTTCTCTGAGTATTTAAATGGATGCAACCTCGACATCCACCTATAGTTACCTACAACAAAACAATCGCTGCAATATCA…
>TCONS_00024459-[NW_011952099.1]-[+]-[u]-[459]-[2]-novel
CAAACTGCAAGGAACCATCCAAAACAGAGATTGATTTTGGTGTGTTTTTTTTATAATTACCTGAATCCTGTGTTTTAATTGTTCATTATATCTAAGGATGGCGCCTTTAAGAAAAGTCTCAGATCGACAAATGGACATTTTGTTGGAGTTCGTTGAAAGACATAAAGAGCTTGCTGTTGGCCGGTACCCTCCCGGCCCACTAGGCATACAATCAGCACGTTGGCTATGGGACAGTGCAGCATTACAAATACCTATATGAATTATATTCAATTGGGTCTGGAGTTACAAAAACTGGTAAAAAATTCTGACGGGCATTCACATGTAAAGTGACAATGTGCAATCATAACTTAAAGGTTAAAGTAGAAAAAATATTTTAATAATGATTATAGTAAGACTGGT…
>TCONS_00024493-[NW_011952099.1]-[+]-[u]-[508]-[3]-novel
GGAGGAATAATTTGATGTCAAGAGGATGGGTCTCTGCTTTTCTTTCGACTGCGGTGACGACTGCTGTAGCGTCAACCCGTGTTGCCTGGCACTGAGCGCTTGCTGCCTGATCCCCTGTCTCTGCCCCAACGCGTGTGGGCAACAGGAGCAGCCAGCCCAGGTGGTCCACATCCACCATCCGCCCCAGACCTTCGAGCAGCCGCCCCAGCATATCCACCACCCGCCGACCTTCGCCGAGCAGCCAGGGTACCCAGGCTACCCCCCGCCAGAGCAGCAGGGCTACCCCGGATACCCTCCTCCCCCCGGCTCCTACCCCGTGCCGCCGCCGCAAGGGTACTACCCTCAAGTTCAAAACAGATAGACTGACAAATAAGTAATCAACAATGGGGTGCAACTTCT…
>TCONS_00024495-[NW_011952099.1]-[+]-[u]-[292]-[2]-novel
GTACATTAGAGGTACTTAGTTACTTACTGGTCACATTACAAATTATAATTTACCGGTGAACGCCCTTGTGGCCTGTGAATAATATTGTGGTGATATTTTAAAGGATAATCATCCCCAACCATGGGTCTTTGCTGCAGCATGTGTGACGAGAGCAACGAGGTGCAAGTGGCCGAGATGCCACAGTTCAGCCCTGGCGGCTGGGGCGGCGGCGGAGTCAACGTGGTGGACTCGGTGCAGGTACATTATCATCATCCACTGCTGCAATAATCAACCAAGGAGCGCCACAACACTT
>TCONS_00024514-[NW_011952099.1]-[+]-[i]-[903]-[2]-novel
CACCAGTACCAGTACAAAGTACATCGAACACGACAAGTTGAATGAATTGCCGGACAAAAGGCAGAGTTCCTGGATCAACCGCTAATTATACCAATTGAGAATACCTACTGCTCATATAGGTACTCCAGTTACAAGACGTGCGTATATAAAAAAACTAGATGGGAGACAGGCAGTGGACTGGCGTCACACAATCTGGCGTCAGAGCGGCGTGACGCGCTCGCGCTGGCCGGCTCGAGCCAAATGTGACTCAGAACCGCACAATCTATAAAACCAAGACGCTTCCTAAACAACGCACATTTCATATCAAATCCTCAGTGAATCAACACGTCCAGTGCCCAATCAAATGTTTGTGAACGGTGTGCAAGTTATCAGTTCAAGGTTGGAAAACATTACTCTCGA…
>TCONS_00024574-[NW_011952099.1]-[-]-[x]-[1793]-[2]-novel
CTGGCTCAAGCCTCAGCAGCCGCCTCAGCTCAGGCTCAAGCCCAAGCCCAGGCTCAGTCTTCAGGAGCCGGCGCAGCCCAGGCGCAAGCTCAATCCCAATCCCAATCCTCCGGATGAGCTTACTAATTCAATTAGTAAGTTTTGCCATCTACAATTCTACATCTTTCACACAATCATTGTAACCGTTTCAAGAGCATAAAATATGAATTTTGTTTTATTGCAGCTTCAAAAATCGACTTTTTAACACCAAGGATTGAAAATGGCAAGAAGATGGCAATGAAAACTGATAATATATTTATTATAATATAGCTGAGCAAATAATGGCCCACCACTTTCGTATTGAATATAATTTATTATGATAATAGATTAATAAATTTGTAATGAAATAAATGAATCGGG…
>TCONS_00024833-[NW_011952100.1]-[-]-[u]-[499]-[2]-novel
CTACATTCAGCTTCATAAGTAGTTCTACTCTTTTGAACTTTGTCAAACTAATATATACCTATAAGTATCTACCGTCTATGTTGTGATTGTGATTGAATGAAAAAATGCGGTTTGGGAAGCTGACTGAATTACTTAGATTCATTTATAATTTAACCGAATTCAAAAAAGTAGGAGTTTCTCAGTTTAAATTAAGTATATTTGCGCGGGCGCAACACTGTCCAAATTATTGTATTACTTATATTATATGTAGAATAATTTGACTAAGTAATAATATTGACAAGCATGAAAACAATATGATTCTATCATTAGGTAATAATTTTATTGTAAAACAGCTGTTTACCTCCCTACTCGACGAAAATGTTTCAGTGGTCCCGTAATGAGTTTGGTATGACAGGCAGG…
>TCONS_00024897-[NW_011952101.1]-[+]-[u]-[559]-[2]-novel
GGCTGCACGGGCGGGAGGGAGCTATTCTTCCGAGATATTTATATTTCGATCTCTTTCGCACATATTGAGAAATAATGAAATGAATGGAGAATGAGCGAAATGGGAATACGTTCGAGTGGAAATTATTGAAAGCTATGGGCAAGACCAGTCGCCATGTAGAATTTTTTTGATGTGGGTGTTGTGTCGTGAGTTGAGATGTCAAATGCTTCATGATGATGATTATTTTCAAGTGGACGTTTTAGTTTTTGTGTATATCGTCATCATCTATGCAGTGTATGTGAACTTTAAAGTGCCATCGTGTGTTGTGGACGGATTCCTTTGTGCTCGAGGAGCTAGTCGCTGGCCGCAGATAAACGCCTGGAGGGGGGCTGAAAATACTACGATAGCATAGTAATCAGT…
>TCONS_00024997-[NW_011952101.1]-[-]-[u]-[398]-[2]-novel
CTGCATTGTCTGGACATTCAGCCAGCCAAGAGTCAAGTGCTAGACTCATAAACTTTCACCATGAACCAACATATGACATAGAACCAATCATTGTTGAATTGGACCAAAATGTCCAAATTATAGTGACCGAACCACCTGCAATGGAACCCGTACCAGGAACATCTTCAGAAACAACTTAAAGTAAGTATTGCTTAAGAGCCGTCATATATTTTTTAATTTGTAGTGTGAATTGGGCTGACATTGTAACAGACAGACAGACACAGTTACTTTCGCATTTATAATATTAGTTAGGATTGTTAGGTACCTAATTACTAGATATTTGCAAGTTATTTGTAATTCTTGAGTTATGATGATGACGTTGAAGTTCCTGTGCCAATTATATTTAAGATGATTCTGTG
>TCONS_00025016-[NW_011952102.1]-[+]-[x]-[679]-[2]-novel
CTTGTTTATTATGACAAAATGAAAGATGCTAAAATTGTTATCTATTGAATTATATTAATGAACACACATATTTAAATTACAATATTGTAGTTATTTCACACATAGGTCAATTGACCTCGTATAAACATTTTCGGAGATAAACACCCCAAACTAAAACGAGACCAACCAACACAACTCCAGCGCTCGCCGCTACCGACATGTCACCATGGAGAGAGCTTGTTGCACAAAAATGTTTTAATTCGATATTACGTGTTTAGAACAGTGTTAATTATCATTGAATTTGCTCAATATTTGTGAAAATTTATGCCTTTCATAAATTTGTCATGTGTTCATGTTTCCAAAACGATCGACAAAAACTGGAAACTAATTTTGTCATAATTTTGTATTATTAACGTATAA…
>TCONS_00025164-[NW_011952102.1]-[-]-[u]-[454]-[2]-novel
ACATTCAAAGCTTATTATCATAATCACACCCACTCGGTGATAACTATTTTTTTTATTGTAAATCAACTTCATGTTGAATGCATGCCTCGATAAGTGCAAATTGTTATCAGATCTAATTTATGAGCTATTATTACCTACGACAAAATATTTCATTAGATAAAATTTTAATTTACAATGGATAATACTCGTAAAAGTGTGCAGTATTTGTTTTTCAAATTCTTTGCATTTATATCTCGCTATCCCTGATATCAGAAGGTTAGCTTCATCACTTTCGAATTATTGCATTGTTTATACATTTGTATTGTGAGATAAAATACTTATAGGTACATATCTGTTCCCGCGCGCTTCGCTTCGCCTTAAAAAGTTTTCCCGTGGGAATTCCGGGATAAAAAGTAGCCT…
>TCONS_00025198-[NW_011952102.1]-[-]-[u]-[204]-[2]-novel
GGCCAGCCTTGGGAGCGCTCCTGGACCCCCCTCCTCCTGCAAGTGTACGAGGAGTGCATGCAGAGCGACGCCGCGCTGGACTGGAGCGACATCCGCGCGCGCCTGGCGCAGGCCGAGCCGGGCCTGGCCCGCGTCAGCACCAGACAGATAAAGCAGAAGTTCCTGTACCTGATGCGGTCGTACGCGGCGATGGTGAAGACCGGC
>TCONS_00025260-[NW_011952103.1]-[+]-[u]-[1030]-[2]-novel
AAATGATATTGTGTAATTCCAAAAAAATACCTTCAAGGGTAGGTTATCAACGTTACAAATAATACTGTTTTAATGAAGAATGATTATTTATGTATAAATACAGGCACAATCAAGAAATCATTCATATTATTCATGTCGTAACCATTGAAATGTAACTTTTAAATGACCAAGTCAAAAACATTTTAATACATAACAAATGCGATCTCTTAGAAATCACAACAATGCTAGGAGCTTTGTGGGGAAATATTTATAAAAAAAGCTAATATTTTCTTTTCTTCGCCGGGAGCCATTGTTAGAGCACCCTGTATAGGAACGGGACTCGGGGGAAGAAATGAAATATTTGCATTTAATAGACGTCAGTGAGAGAAGACTGATATTATAATTATAATTGTCTTTGAA…
>TCONS_00025442-[NW_011952104.1]-[+]-[u]-[403]-[2]-novel
AGCCTCCGGTCGCGTCGGTCGGGAGTAGCCCCACTTCCGCAGGAAGTTCGCGATTCTGCCAAAGTCCAGTGCCGTGCGTAGTTCACAAGTTTCCAGAGAGCTGAGCCGAGACGCCGAGCGGCGCGCTACCCACTAGCAGTGCCAGATCTGTCCAGCGCCAGTCCTGCTAAGCCGTCAAGACGGGCGGCCTATTGTCATCCAAAACCGCGGGAGTCGGGAGTCAAACCGGTCTTGAGGACTGCTTAAAACAACACGAGAACTTCAATTATCTTCCAGGTATTTATGCTTAGACTTTTAAGGACTTACGGACACAATAACATGTGAATTATAAATGGTTTAGTTGTAAGTGTTGCACCATAATCCGCAAATAACACTATGCTTGCGTTTTCAGACTGAAAA…
>TCONS_00025618-[NW_011952105.1]-[-]-[i]-[2020]-[2]-novel
GTATTATACCTTTTAGCGATTTTTTTCCTAAATGGAACATTACAGACATTGCATGTAGAATGGCCCATATGTTTCGCTCTAGTTCCTTTCAGTGTTGAAGAATGATAATTGTATTTTTTCATACTTCATATACACACACACTCTATTTAAAAGCATTGATATCTCTTTATTTTTATGGTCTTATAATTTGGCTAGGAATGGCTAGGATTCTAGTATTTTTTGTTTAAAACTTGATACGAAGAATATTGTATTTATCTTTAAAAAAACTACATTGATTTTTCAAGATAGAGAATCTCTTAGTTTAACTTTTTTACTGAAACTTGGATATTAGTTTATTTTTCTGTTTTATATACTACTTCTATCTTTATAAAAAATATATTTTATTCATCTGCTAAAACA…
>TCONS_00025692-[NW_011952106.1]-[+]-[u]-[3085]-[3]-novel
TATGATCCATAGTCCTTAGGCATTATTACAGTATAGCAGTCACTATCACAAGAGTCACTATCTCACAAGAGTCACTATCTCAAAAGAGTCACTATCTCAAGTGCACTAACTCTACAGTATCAAGGGAGGAGGAGCAGATAGCTCAACTACAACTCAATTAATACAGGAGAAACACAAGGAAACTGAGAAAACTTGAAAAGAACGGCTGTACGCACAATCGCACTGAACGCTGAAGCAACAGTGACATCGACATCATAGAGAAAATAATACTACAATTCTACCTACCTACGTCACTTTCACATTTCGTTAGCCTCACAGAATAACATATTGTGATCTGAGTGTGTTCTGAGGGTTTGAAAGTTGGTACAACCCCAGACAACGCCATCTATTTCTCCAAAA…
>TCONS_00025818-[NW_011952106.1]-[-]-[i]-[1416]-[2]-novel
TAAAAATTATTTATTCGGTGACCAGCACCACACACCAAAAATACACAAGGAAATACACACAGCAAACAACAAATAGAACAAAAGAACTTATATGACTAAACTTATAGGTAGATACTTAATTTTACACATAACAATCATACAACATAACGGTGTGTGTTGTCCAGCACCGAAAAGGCCCGCGCCTCAGCTTACACCGCTTCAAGTGAGGTGGCATCCACCCACCTGACGCGGCACTGATTTTCAGTCGCGTCCTTTGTGACTATCTCCCATCCATGAGTAGGTACCAAGGCGTACACAATATAATAAATACATAATATATATGTGATACTAAAATAGCAATACTAACCAAATACAATATAATATACATTAATATAACATACAAGTGAAAGCTATAATAGG…
>TCONS_00025822-[NW_011952106.1]-[-]-[u]-[2149]-[2]-novel
CTCACAAACAAACAGAGGCGCCACTTGGCGGATAACTAATTAACCCTATAGGCACAGATTCCCTTTCTTAACAGCCTATTATAAATTTACTAACTCAACACTCCCCCTTAAATTTGTAAGGCTAATACTACTTTGACAAAATACTGAACATAATGGAACTCTATGCTAACAAACGAAATAGATAACATAAACGCAATAGATAACATACAAAACCCTAACTGCCTAACTATGATACAGTACCAACACCATTCTGCTCTACATCTTCTCTTTTTCTGGCTTCTGGATCTTCATATAAATATTTCTTTGTCTATGGTGCAGTAAAGGAAAGTTTGCAGTTAGCGAAAGGTTTTTTTTTCTCATAGTCAACGTCAACTCCTTCTATTTGTGTAAAGCCACGTG…
>TCONS_00025906-[NW_011952107.1]-[+]-[u]-[427]-[2]-novel
CGTCAGCCAAAATATTAATTTACTGCAGCAACCCCAAAGAACTGTCACTTTTGACAATCACCTTAAATCCTGTGTCCTTGTTTTTCATTAACCTTGCCGATAGCGGCATCTCTTTCTCTCAAATTAATGTTGATGTGCCTTCGCTTGTAAATTTGTAATGCCAAATGCCATGTCAGTTAATTATTTTGTGAGGTATGCGGTTGTGATTGTGAATGATTTTAGTCGTGAAAAATCCTCGTTTATTGAGTTTTGTGAAGTTTGTTTTGTGACCAAAATACCTGTGTAGTGCTATAGAAACTTGTGTCCTTTACGGAGGCCATGAAGACCAAAACGGATAAGAGTAAAAACGGAGACAGTGACTCGGAGAGTCGCCCAGAGAAGCACACGTCAGCGCTGGCA…
>TCONS_00026007-[NW_011952107.1]-[-]-[i]-[377]-[2]-novel
CACAGACAAAAATATTATTATCGCCAGTCGAACGCGGCGCGTTTTCATAGTGCATCGCCTTCAGTTCTTGATTATTTTCTATCAAAATTATTTGCATATTTCGGAACGCCTCAACTTTATCGACATCTGTCAAAAGTGCGATATTCATGGGCGATCGTGAATTGTGTATTTTGTGTGTATTTATTTACGAAACTCATGTGATAAAGTGTTAATTTCTGTTTTCTTGATAGAATATAAACTAAAGCATACAATGCCAGGAATTCGGTGTGTTTTGGTGTTGTGTATCTAGTGCTTATGTTCTGTTTTTGTGGATCACAGTACTATTGGATTTAAAAATACTCATAGCAGAAAAACGACACCATTCAATGGCGTGGCGT
>TCONS_00026020-[NW_011952107.1]-[-]-[o]-[421]-[3]-novel
GGCGGCCAAGCGGCGAACATCGGCGGCCATTCTGACGGTTTACTTTTTTCACTTGTCAAAAAATTTCTCGTTGGATTCAACAACTTTGCGTCGAAGTTAATTTATTAGTTTTTGCGATTTAAATCATTGAAAAAGTAACTTATATTGTGTAAATTTGTTCAGAACTTAAGTATTTGTGTTATAACCAAAGATTTAACTGTGTTCTGTTGTTTGTAAATAAGTAAAAATGGAGAAGTTACAAGAGCTTGTGTCAAGAAGGCGTTACACAAAAGATCTCCTAACGTCGAGAGCCTACCAAATGGAGAGAGACACCACCATGGACCCTACCGTGGAGGACCTGCTCAAGTTTATTGACAAGCAAGCACTGGCATTGGAGAATGTGGGGCCGGCCTGTGGCCA…
>TCONS_00026067-[NW_011952108.1]-[+]-[u]-[241]-[2]-novel
TATAAATCTAACTAATAAATTCAGCAGTGCCCAAAGTCGTATTGACTATATATATTATGTACAATATTTAAATCTACGCATATATTTCATATTCTGCTTCGATGCACACAATAGATTTTATATACTTACATAAATGTCATTCATTTTATTACATACATGTATAGTTACGCACACTAAGAATTGATAAAATATTATACATATACTTACACCTAATTTGGCTCATCAAGAGTATACTGTTGAG
>TCONS_00026088-[NW_011952108.1]-[+]-[u]-[876]-[2]-novel
CCTATTTCAGTACCGCCCTGCTGCAGTAAATTAAATTGCCCGTGTTATTTCATATTAATCTCAAATGGCTACCAATAAAGCTGTAGTGTGAATACATTGGACTATGCATGATTTGTATGTCTGTAACGTTGTAAGTGTAAATATGTTAATAAAGTTTGTATAAAGTAATAAATAACAAGTGATAAATGGACTTATCAATAAAAACAGACAAAATGCCACTGAATCCAGCCGCTGTCGCCACCAAAGGTAAAGAACGAGAACATATTTATTTAGTCTAACAAGTACCTACTCGTGAGTATATCTTCACAACTGGTTTCGTTACATTTCAAATAATATTTATGCCACATTTGTTTGTACAGATGTGGACAGTTATATTTACTGTTAATGAGTACATGGATA…
>TCONS_00026101-[NW_011952108.1]-[+]-[u]-[1365]-[2]-novel
ATTATCCGGCGGCGGCGGTGGCGGCGTAAGTTAGGCGATTAAAATAGATAAATAAATAGAACCAACTAAAAACAAAGGCACGGACATAGAGGTGTAGTCTGTGGAGTGATAATAAAATAAAAAAGCCCTAGCTAGATGGTCCTGAATATTGAAGTTTTAACTTAAGGGTATTATCTTAACTTACTATAAATAAGGTAGTTCATAGATATGGAGATATTCTTATCAGTTAATAAATCCGCAACTACTTATGTATTCTACGATGGTTTAATCTCAGCACTAGAGTGTAAACATTGCGTCACCGTACTATCGTATAGTAGTATTCCATGTCGTTTAGTAGTATTCCATGCATTGCGTTTTATTGGCAGATTCCGATTCACCCTTGGGATACAACGGCTGCAA…
>TCONS_00026147-[NW_011952108.1]-[-]-[u]-[763]-[3]-novel
TGTTTATCTGCAGAGGTCAACTATACGCTGACCGGCGCGCGGCCACCTTATCGCCGGTACACCTCGATACACAAATATACAAATTCTTAAACGGGATGCCGGATGCGCAGACGAAACTAGCCGCCATATATCCGTCCCTTTTCACATTCCTACACTTATGAAGCAAAGCTGCAAGACGTCCAAGTGATAACTCATATAGGCTGTCCCTGTCTAACCACAGCGCGGTATTATCTTGTTAACGCGTATAGCTAGGTATACTCGGAGCGCGGCTGGTGGTAAACTCACTTTTGTTGTATAGTTTAGTTTTGCCAAGTTGGAGTTGGTCGGATTTAGACATCGTACATGTGTTTAGAGCGGCAAGTGTCAAAGCTTCGCGGTCGTTGTAATTTTTACAAGTTT…
>TCONS_00026150-[NW_011952108.1]-[-]-[u]-[2816]-[2]-novel
CAGCTCATGTACTTCCACGAGACCCTCGCCAGCCACCACTACAAGGGTTCAATGTCGAGCCTGCAGTCCGGAGCCTCTGGCTTCTCCTGTCTCAGCGGCAAGTCAGCGGCGTCCTCCTGCCCGTCGCGGTGATCGGAGTCCCCCCCCTCCGTCCTGCACCCCCCCGCGACCTCGCAGGACTGGGCCGACCGTGACCCCCCGCTGTGAACTCATGGGGGGACAAATGGGGAAAAAATTACGGTGTGACAGACGAAGGTATGTGGATTCTACCTAAGTGAGGATTGATTGTGTAAAGATACAAATTGTTGTACAAAAGTTGGTTAGGATTCGAGATCTACGGGTTTGAGGTCTGGGATTATGTTAAAGTATGACTCTTAAGTGTTTTTGTGATAAAAAATA…
>TCONS_00026151-[NW_011952108.1]-[-]-[u]-[2913]-[4]-novel
TCACGACGGGGAGAGCATACAGGGTTCCCACGTGATGATGACGCGCGGCGCGTACATCCTGCAGTGGCGCTGCGACACGCTGGACTCCCCGCGCGCGCAGCTCATGTACTTCCACGAGACCCTCGCCAGCCACCACTACAAGGGTTCAATGTCGAGCCTGCAGTCCGGAGCCTCTGGCTTCTCCTGTCTCAGCGGCAAGTCAGCGGCGTCCTCCTGCCCGTCGCGGTGATCGGAGTCCCCCCCCTCCGTCCTGCACCCCCCCGCGACCTCGCAGGACTGGGCCGACCGTGACCCCCCGCTGTGAACTCATGGGGGGACAAATGGGGAAAAAATTACGGTGTGACAGACGAAGGTATGTGGATTCTACCTAAGTGAGGATTGATTGTGTAAAGATACAAA…
>TCONS_00026241-[NW_011952109.1]-[+]-[u]-[585]-[2]-novel
TTGTAAATAAAGACTGAAACGGAGAGTGGCTGTTGGTAGTTGTTGTGTATGTGCGTCCCGCTCTTGCGGCGGGTTAGTCAGTGCGCGTGCGCGGGGCGGCGCGTCCAGCAGTCGCGGTCCGCCGGCCGCCGCGTCACCTCGCCCCGCGCCCCGCGCCCCGCGCCCGACGGCCACCATGCTGGCCTGAACCAGCCCTCGCGAGCACGGCACCCTTCAGCCGACAGTACTCAAAGTGCAGACTGAAAACAGTGCATATCTCAAACGTCGCCATGAAACAAAACCAATGCCGTTACTAATCCAAGCCGACGGCCTCACGCATTAGGAACTCAAGTGAACGTAATTTCAGACAACCTTTACCACACCTGCCCCTAACCTTTTGGAGCTAATAGCCGACTATTA…
>TCONS_00026286-[NW_011952109.1]-[+]-[u]-[592]-[2]-novel
GAGCCGTAATAAAATAACGTTATCCTTCTTATTTATTTACTGATTCAATTGAGTTTATCCTCGGACATGGAGGAATCTTCAGGGAGTCATTTAACGTTATTTATGCTATCCCAAATAAATATTTGCCATGCTGTTTACTTACTGTTATAGTGTACATTGTAATTCTGTATAGGGCATGCGTGGGCTTATTAATTTACGCACATAACCCTATATTTTATTTAAAGGTTCTAATAACCCATAACTTCAAATATTAGTTAGATCAAATAAAACAAACCTAATCACAAAACAACTGAAATGTAAGTCGAAAAAGTGAATCAGCGCCATCTGTGAACTTTCACGGGAACTGCAAGTAGCTGAAGTAATGTTGCCGATCATCGAAGGGGTGGAGGGTGCGACGAT…
>TCONS_00026294-[NW_011952109.1]-[+]-[o]-[423]-[2]-novel
AATACAAGAAAAGTGAGTGAATGATGCAAAGAAAAATAAGAAAATCTATTTTTTTGACATTTGTTCAATTTGTTTTAAAGTTTGAAATGGATAAATAAATCACATTTTATTGATTAAAAATGTAATTTTCTACCATTACTCTACGATGTGATGAAAGCATCTAATTGGAAAATACTTGCTGTAAATGTGTTCAGTGGGAGCTTCTTCGCCTGTTATTAGAAAATGTAGTGGTCACTACGGGTGACAGAAACCCGGCACGATGGTTAGGGACGGTGATCTGCCCACGATATTTAACCCGAAGCGCGTGCGGGCGCCGTCGGTGATCATCACGAGCGAGGAGGTGGTGGACGAGCGCGGCGGCGGGTCCGGGGTGCGGCGCGCCAACGGGCCGCCGACGCC…
>TCONS_00026299-[NW_011952109.1]-[+]-[o]-[518]-[2]-novel
CTTCAACTTATCGATCTGATAGGGATGTCAACACTTATGAGCTCTTCATTACTATAACTCATATACATAAATCACATAGATTAATGATTCAACAAACGTGCACTACTATACTAATGTATCTTCCACTAGTCTTCACTTCTTCTAAACTTTAAAATTCTATCGAATAGTCTACGATATGGTATAAGTAATGGTAATATCATAGTGTAGGTTGAGGTCTTTAATGTATGACACCATATACTTGCAGCTATTTCATCATAGGTGGAACGATCATACATTAAAATTAAAACCAAAAAGACCAAAGATGGCGACCAAAATTGGGCATAAAGTTGTTCTTTCAATAATTAGTCAAGTGAATTTTAAATAACCAGGGTACTCGTGTGTGAGACTACAAACGAACTC…
>TCONS_00026300-[NW_011952109.1]-[+]-[o]-[507]-[2]-novel
CGATCTGATAGGGATGTCAACACTTATGAGCTCTTCATTACTATAACTCATATACATAAATCACATAGATTAATGATTCAACAAACGTGCACTACTATACTAATGTATCTTCCACTAGTCTTCACTTCTTCTAAACTTTAAAATTCTATCGAATAGTCTACGATATGGTATAAGTAATGGTAATATCATAGTGTAGGTTGAGGTCTTTAATGTATGACACCATATACTTGCAGCTATTTCATCATAGGTGGAACGATCATACATTAAAATTAAAACCAAAAAGACCAAAGATGGCGACCAAAATTGGGCATAAAGTTGTTCTTTCAATAATTAGTCAAGTGAATTTTAAATAACCAGGGTACTCGTGTGTGAGACTACAAACGAACTCGAAACTCATGT…
>TCONS_00026306-[NW_011952109.1]-[+]-[u]-[253]-[2]-novel
CATTCAGGCGCGCTCTTTCGCTCGTCTCTCGCTCGACTCGATTTCATTTGCATTCATTTGTTTTGCGCTCTACAATCGCGATTTAGAACTTATTTTATTATAAAAATAGTGTTTTGCACAAAATGCCGCTTTAACTACAAAAATGTTAAACTACAAGACTGTAAATTTTAGTTCGGTCACCTAACCTTTTGCTGCGGTAATTTTCAATCAGAGGTCACCCATGGCATCCTGAATATTCCCAATTGGAATCCAC
>TCONS_00026360-[NW_011952109.1]-[-]-[o]-[582]-[2]-novel
GATCTTCTGTAAATCACCCACTAAGCTCAAGAAATCCCTATACAATTAACAACCTTAATGATGAAAAGGTTAAAGTTTATACATTTCCTTGTGACATCTTCTGACAATTTTTGTAAACACACGCTTGTCGAATTTAATTCGTCCTGTGGGAACGGCTACAAAGAACTTAAATCTGAGCGAAAATTTCAATGTATTTGTAGCCGAAATCAGTTGATTTTCTAGCTAATTTCTGTGTGAATGTGTAGTTACTTCAGTGTTTTAGTTAACAACTATTGTAAAAGCTTCAGTTATCCGGTAAATACAGTGTTGACTCTTGCTGTTGTTTCGTGAACATGAGAGTGATTCGAAGATAGAGCCTCCGCGCAGCAGTCAGTTTGTGCGATGGACAATGCTGGCGTG…
>TCONS_00026361-[NW_011952109.1]-[-]-[o]-[532]-[2]-novel
TTTACTTTGACAGAATAACACGATCTTCTGTAAATCACCCACTAAGCTCAAGAAATCCCTATACAATTAACAACCTTAATGATGAAAAGCGTCCTGTGGGAACGGCTACAAAGAACTTAAATCTGAGCGAAAATTTCAATGTATTTGTAGCCGAAATCAGTTGATTTTCTAGCTAATTTCTGTGTGAATGTGTAGTTACTTCAGTGTTTTAGTTAACAACTATTGTAAAAGCTTCAGTTATCCGGTAAATACAGTGTTGACTCTTGCTGTTGTTTCGTGAACATGAGAGTGATTCGAAGATAGAGCCTCCGCGCAGCAGTCAGTTTGTGCGATGGACAATGCTGGCGTGAAGAAGCTGGTGACCAGTATGAAGGTGTCGGAGGGGATGAAGTCTGAAGA…
>TCONS_00026463-[NW_011952110.1]-[+]-[u]-[1433]-[2]-novel
TATGTGTTATGCTATAAATTGAAAATCATAATTGAAAACAATGGAAAAAATATTAAAATTATTTATTTTTCAGCTCTTACAATTTAGGTAATCAAAAAAGGTCAGAGTATAAAAAACTACCAGTATCATGTTGCTTATAATTTGTGATTTATCTATTTTACAAATAAAGTAGAATACATCCTACTTACCTATATACTTTTTTAAACAGTTTGTAAAATTTATTTTTAACATTGTGGTCCAAATAGACAAATCACAAAGTATGAATATCATGCCCATATCTTACTGTAGACGGCTTAACATGGTACAAGTTTGAGCCAATACACAAAGCCCCATGATCTGGGCCTAAATGTTTTACTAATAAAGCTGCTTTACATTCTAGGGCTTTTGTCATTTTTCTTC…
>TCONS_00026504-[NW_011952110.1]-[-]-[u]-[992]-[2]-novel
AGCCGTAAAAAGTTAAAACATTTATATATTTATGACCTAGTCATTCCGCACCGTACCGTATAAATCTCATTAACTGTGTATAATTAGTAATTTAATTAATTATAGATGTACAACCGAAAAACCACAATCTGTATTAAAAATATAGAAATAGGTAAAAATGTAAACGCAAATGCACACATTTAATACCGTCCGTCCGTAGTATAACATAATATAAGTAAATAATAGACACACAGATATGTTAAACGTATAACAACCACCTTTTTACATCCAAGTCACAGGTAAAAATTTTGCTCAGACCCTCTAGTACGGGTTTTGCTATTTATGAAAACGAAAAAAGTTTACGTTTTCCCCTGTCATCTGCATACATTATCCGTCAAAAGTTTCATGATAGTTTCCATT…
>TCONS_00026547-[NW_011952110.1]-[-]-[o]-[288]-[2]-novel
GAAGCGCCTGCGCGGCGGCTCCTCATCCGACGAGTACTTCCGCGGCTCCTCGGACGAGCTGGAGGGCGCGCGCTCCGACTCCGACCTCAGCGACTTCAACCCCTTCCGCGCCGGCAGCGACAGCGACGACGGTCCATGGGTCGGCCGACAAAAGAAGAAACCGCTCAAGAAGAAGAAATCCAACTCGTCACCAAAGAAGAAGCCCACCACGACACAGGACAAGATAGAGACGATGTTCTCCCGCAAGACGACCCCGGCGACCCCTCCTGCTGCTACTATTACTGTGAC
>TCONS_00026629-[NW_011952111.1]-[+]-[o]-[440]-[2]-novel
CAGTGGCAGACGACCGCTACTTCCCCGTAGCCCACACGTGCTTCAATCTACTGGACTTGCCGCGATACAAGACCAAGGAGCGACTCAAGTACTACCTACTGCAGGCCATACAGCAGACGCAGGGGTTCTCGCTAGTTTAACACCCTGTATGTGTGGAGCATGAATGGCCAAGGGTGGTTAGTCCAGTCGTTCGTAACAATCACTTTTTACTGAGCTGTTTCATCTATTTATCAAAGTAGGTCGATGGTCCAATCAAGTTGGCAAACCCTGGAGTAAAGTGATGTGAAGGTGGAGGAATGCATCGTGAGGAAACTTGCTTAATAATTATGCGTGGAAAAGGGTATTTAAACGGCGATAGGTACCTACGGCACGATTTCAAAACCGGCTGGTTGTATAGAT…
>TCONS_00026630-[NW_011952111.1]-[+]-[o]-[1419]-[2]-novel
ACCTACTGATGTAATAAAGCACTAACTTTGGCCTTAATTTAAATTACTTACCACAGGAAAGAAGTAAACTTAAAGTTATAAAATTATGTAAGACTTAAATAAAACTAACAAATAGTACATTTTCACAGTATACAGTAAGTTAATATTGAATTTGTAGACTCATTTGCTTTTATTGGAAAGGCAAAAAGTACTTATGTGATTTTGCAAGTAGCTTGACATGATCAAATCATTGGATTGAAATTTTATGAATAGTTAGTTCGTTATCTCGTGTACAGAAACTGGACACGTCTAGTGCCTTGCCGTTATTATCAATAAATACAGCATTATGCTGCTGCTAGGTGGCGAATCTGCAGCGCCATACAAATTCGCTTTTAGTTTTCAATTCTTACTTGTTACAAC…
>TCONS_00026631-[NW_011952111.1]-[+]-[o]-[1215]-[2]-novel
AGTAGCTTGACATGATCAAATCATTGGATTGAAATTTTATGAATAGTTAGTTCGTTATCTCGTGTACAGAAACTGGACACGTCTAGTGCCTTGCCGTTATTATCAATAAATACAGCCTTATGCTGCTGCTAGGTGGCGACTCTGCAGCGCCATACAAATTCGCTTTTAGTTTACAATTCTTACTTGTTACAACCCCCAAAGCACTCATTTAAATGTTTCAAATATTATATTTGTTGATTTTTTGTTGCATTTAGTACCTAATCATTTTTGAGTATCAGTTTTATTTCGGTCTTGAAGGTTACCAACTATGTTGTAGGGTTATTTTTAACCTATTTAGGATATTTTGTTTGAATATACCTATTTTAATATAAAATACCAAAAGGACTTATAAATTTATAC…
>TCONS_00026670-[NW_011952111.1]-[-]-[u]-[437]-[3]-novel
GTAAAATACAGTGGCAATGGCAATGAAATACATGTGACGGTACATTTTGATCAATTACTAATAAGAAGCAATGATAAAGTATTAGAATCCATTAATTTGACGGAAAAAGCTAAAGGTTTTTTTAAAAGAGGTGTTTTAATACTTGTTGTTAACAGTCCGTCCCAAGGGATACGGAAAATCAAATTTAATATAAATAATAATGCAAAAATTTATCTGGATAAACTGGGTAAATATTTACCTGTTCGGAGTCACAATCTAAATGATCCAAGAACTTTACGGTTTGTTAAGATTGAAGAAGTCATGAAGCGAGCGCTCAGTGAACAAGGCAGATCATAAAAACACGTCTACGATGCCAACAGATTTTACCAACTTTGTGAAATTGTGTCTTTTGGATCCCAA…
>TCONS_00026671-[NW_011952111.1]-[-]-[u]-[442]-[3]-novel
GGAAGCTGGGTAAAATACAGTGGCAATGGCAATGAAATACATGTGACGGTACATTTTGATCAATTACTAATAAGAAGCAATGATAAAGTATTAGAATCCATTAATTTGACGGAAAAAGCTAAAGGTTTTTTTAAAAGAGGTGTTTTAATACTTGTTGTTAACAGTCCGTCCCAAGGGATACGGAAAATCAAATTTAATATAAATAATAATGCAAAAATTTATCTGGATAAACTGGGTAAATATTTACCTGTTCGGAGTCACAATCTAAATGATCCAAGAACTTTACGGTTTGTTAAGATTGAAGAAGTCATGAAGCGAGCGCTCAGTGAACAAGATCATAAAAACACGTCTACGATGCCAACAGATTTTACCAACTTTGTGAAATTGTGTCTTTTGGAT…
>TCONS_00026683-[NW_011952111.1]-[-]-[u]-[1027]-[2]-novel
CAAAAAACTATTTGGTGGAAAGTGCTTAAATTTTTAATACTTTAGCCGGCTTTTAAGTGCTCGTGTTTAAACTCTTGTGATAAGGATTAAACTAAACATTATAGTGGAGGTGTGAACTCATAGGTTTAAGAAATTCTTTGTGTGACTGTTTCGTGTTGTTGGCCTGCTGAAACCATTTGGATTATCTAAACTTTTGATAACCCCTTGAAATGTCCCGGCATAGTTACAAAAACAAAATGGCGGGGCGGTGAAACAAGATGGCTGCCACGATGGCGTCGCCCTCTGGCGAGCTGCGGCCGCAACACTCGAGGGACAACTCCAGGGACTCTGGCATCTTCCACACCACCAAGGGACTGTGGAATGCTCCGGGACTCAATAACTGCTTCTTGAACAGCGCTG…
>TCONS_00026933-[NW_011952113.1]-[+]-[u]-[879]-[2]-novel
ATTTAAGTCATTCCATGATAATAATGAATAGTTGAAATAAACACAAGAATTAAATTAAAAAAAGTAATTTAGTATCTGGTTTTGTACCGGACAAGACCACTAATGGTGAATAAAATTGTTTCTGGGCGTTGAATATTCAATTCGAGTGTTTACCTTACAACGGTTTTTAAAAACATGGGCTTTAAGCCGATGGCATTGAGGTGAGATTCAGTTTGAATATTCAAGCGGCGGTGTGTCTTACGTAAGCCAAGGTTCACGGCGGGTGAATATCTTTAGACGGCACATTTTGGGCGTGAGTCCACGTCATCATCAAGAAAACGTAAGCGAAAAGGCAAATTAAACTCAACCGGTTATGACATGAAGGAAAACGTTGCAGTTACAGTAGGACTTCATGTTGGC…
>TCONS_00026961-[NW_011952113.1]-[-]-[o]-[1445]-[2]-novel
GCATGGCAGGACCCGGCTCAGCGACCAGACATCCTGACCCGCACCAACAAGTGGATCAAGACCAAAGTCAGCTCCGACAAAACTGGCAACGACACCAAATAGGCATCCCCTAACTGATCCTTCGAGCCGCAGCAATAATAGTTCAGTTTGGCTTAGAGGAGAGGATCTTGATTCAGCTTACGTGAACGTAGCTCTGTGTGTGTGTTTTAGTCAGAGTATTCTGTTTGCATTTGTATAGGGATTTACTCGGACGATTTATCAGTCGATTGTCGTATTTTTAACTAGAATTTGCAGAAGCAGTTTCATAGAGTAGAGCGATTGTTTCAGTATTGTGTAGGAGGTCGAAGCGTGCGTAGATAAGTAGATAGTCTTCATACATTTGTGTAGAGTTAAGCGATT…
>TCONS_00026988-[NW_011952113.1]-[-]-[i]-[343]-[2]-novel
CTCCACCGCGACACACACATCCCTGCATTTAAAATGTCAAAGTGTGATGTATAGAAATTAGCTAATGGCCAGTGAGTAAAATTGTTAATGATGAAAGACAAAAGACTGGAGGTTAAGCTGAGCGTGCGCGGGGACGGCTCTCTGTCTAGAAACCACCTGAGGAGCAGCAACCGAAGCAACCGCAGCACTGACAGCGGCCGCAGCGGAGGGCTGCCTGTTAGCGAGATATTCGCCCTGGACCGCTACGGCGCCCCGCACAAGCGGCCCTTCGACGTCGTCGACCGATACCGCCGAGTGTACCCCGCCCAGAGCCTCCAAGCCCTCAACCAGTACGACGAGCGAG
>TCONS_00027072-[NW_011952114.1]-[+]-[u]-[330]-[2]-novel
TTAGAATACCCTTTTTGCAACACCCTGTAGAGTGCCCCCCTGTTGTTTAGACAAGTCCGAAGTTGGGTCGCTCGAGACTAAAGACCTGTTTAATCTAAGTTAGCAAGTCGGCTCGTATTTGTCTGAGGTTTAATTTCGCTTTGTAGCGATCATTGCGCCTAAATTAGTTTTGTTTGGCGTGTACCCATTTGTTTACGATTGTTGTTGTAGTAATAAATACCGATAAAATACAGTGTAATGGATTCCATTTGTTGTTATAACAAAATACAATATCAAATTTTGAACAAAACAATGTGAAAAAGCTTGTTGTTTATGCTCTTGCGGGTACGA
>TCONS_00027225-[NW_011952115.1]-[+]-[u]-[484]-[2]-novel
GTGGAGTAGTAGCAGCGTGGTTCCTACCTCCAGACAAGCCGCCAGAGAGAGAAGAAACTAGACTTTAAATACACAAGTTTATAACCAAATTGTGTGAAATAGCTTCTAGACAATTATCCTCTTAGTGCAGGATAGGAATGTCTGAAAACCGTTGTGATAGGCTAGTTAGACTGAAGATGCTTGCGGTTGCGAAAGAATACGGATTGTATAGTGCCATTACAGTAAATATATTTTTATTTTATTTAAGTAGTATATTATCTTGATCTCATATCCGCAAATACATATATTATTGCCATACGCTTTGTAGATAAGCAACTTGATCGAAGAGACTTTAGAACTTTCAAAATATGAGGCAACGCGTTGATGTCTTTTGTATGAAGAATTTATTAAATGCTACGA…
>TCONS_00027276-[NW_011952115.1]-[+]-[u]-[789]-[2]-novel
CTAATAGTTATAGAAAATCTAGAGGAAGGCACACATAGAGGTTGGACATTGAAAACGGTGATTTAGGTAATAAATTATAGGGATACTTACAGGATATATTTAAAGTTAAGTTTCGCATTTTAAACCTATTATATATTTTTTAAATGGTGACTAGACAACTCTTTATTATTTCATTTCGTGGAAGCCATATTTATATTGGTTTATATGTCATTAAAATGGTTGAATTTAGTAGTTGATGAAAGTTGTGAATTACCTAGAAATAAGGTGCATTAATCCTACTATTGCATTTTATGTATACAAAAATATTTATGATTAACATATTTATAAAACAGATACGATGTTACCTACTGGGTTTAATGATAGTGTGAAATAAACAAAATTATGACGCTTTCTAGTACT…
>TCONS_00027277-[NW_011952115.1]-[+]-[u]-[556]-[2]-novel
GATCAAAGTTGTGAATTACCGAGAAATAAGGTGCATATTAATCCTACTATTGCATTTTATGTATACAAAAATATTTATGATTACATATTTATAAAACAGATACGATGTTACCTACTGGGTTTAATGATAGTGTGAAATAAACAAAATTATGACGCTTTCTAGTACTTAAAACGTGATTTAACGCAAAAATATAACGGTAGATTATAATGAACGTTTTTTTTACACATAACATATTTTGTTTATTATTGTTTTATTTAAATTTACACAATTTTATTACAAATAAACATGTTTATGAACAGTATTCTCTTCACAAATTCAGGTGACAGGTGCATAGAAACTGTAAGGGCCTGTTTCATAATGGGTCTGGATAATGGCTACCCGTGCGATAAAAGACACTGT…
>TCONS_00027278-[NW_011952115.1]-[+]-[u]-[362]-[2]-novel
GAACAGTATTCTCTTCACAAATTCAGGTGACAGGTGCATAGAAACTGTAAGGGCCTGTTTCATAATGGGTCTGGATAATGGCTACCCGTGGGATTAAAGACATGCTGTCACTGTCTAAAATATAATTACAGAGAGTGATAGCATGTCTTTTATAACACAGGTATTATGCCTACCCATTATCCAGAGATTATGAAACAGGCCCTTAAACTTAAACTTTGATTATACTTACGAATCACTATAAGAAATCATATAAGACGCACAAAACTGTAATATTTTGTATAATTATATTATTTTCTGGACTAAATTAAGATTATGTTCTTGATAAAACCATGATCCAAAAATTTCGGCAAAATGACATAAAA
>TCONS_00027295-[NW_011952115.1]-[+]-[u]-[497]-[2]-novel
GCAAAGAAGGTTTCTGGTCTCGTAGCTGAGATATTCCACCTTCTTATTCCTTCCACAAAAGTCGTGAATGACGCTGCAACAATACCTACATTCCACATTATCTATCAAAGAGTAGAGAAGGACTGAGGATTCTCAGGAGACGGCAGCACTATGAGCCGCAATTAAGCAGCACAGAAACAGCCTCATCGTAAATTTGCCAGCTTAGGTATAATTTGTGGTTCATTCATTAACTAAATTGTACCTATAGTTATTCATCTTTTCCTACCTAACCGAAAAATATTTTACATGAACTTGATATTTGATAATCTTTGAAACTATAGTTTCAAGCCATAGAAGGTTTCTGGTCTCATTCCACCTTCTATATTTATGTAGGTATTTAGTGTAAATACCTTTATAATA…
>TCONS_00027413-[NW_011952116.1]-[+]-[u]-[456]-[4]-novel
CGTTAAATGTCTAAACGGATAGACCCGGATAATAATTTTATTAATTCAGATGCTGTAGGTATCTCAAGATGGTGTTATTTAGTTGCTTGCCCTCTTGATAAGGATGACCTGTTGATAGCCGGTTGGAAGCGTCTGGTCGCGCTGGCTCATACTGAATCTGGACACAGAGGGAACCACACCTCGGGCTCGCAGCGGACCACACTCCTCAGATCCCTTCAATATGTTCATTGGTGTAACTTCTAGTGGAGACAACGTAAACTCACACTACGATTATCTCATTTGAAGCACGGATAGGTACCTACTGAAACATAATATTTACTGTGATCATGGCGTTAGATTTTATAGCAGGATGCATCGGAGGATGTGCCGGTATCCTGGCAGGCCACCCGCTGGACACCC…
>TCONS_00027427-[NW_011952116.1]-[+]-[u]-[1224]-[4]-novel
TGCCGGTAATCAATTATTGTTGACCAACTTTGTTAAACCTGCGAGAAGAATAGCCTCGTCGACTCACACCGGCTCAGCTGAAGAGAAATAGTAGCGATACATCTTCCCATTCGGGAAAAAGCGGGCTGAAGGATCGTTCATTATGCAGTGTCCTTATTTTCATTCACGTTTCAATGGATTGCGTAACAAGAAAACCGAGGGAAAACATGTCGTGGATTGTGCGGAGAGTGATGTATGTGTCAGTCCGCGTGGCGTGTGTCACGTGTCGCCGGCGTGGCGCGCATGCGTGGCGTGACGTCACGCGGCCGGCCGCAGCGCGCGGCAGTCGGGAGCCACGCCGCGGGCCGCAGCCTCGCCACCGCCACCAATGTCCCACGCGACACACGTAAACAACAATAT…
>TCONS_00027429-[NW_011952116.1]-[+]-[x]-[1083]-[4]-novel
TTATCTAAGCACCTATTTTTCTTCAGTAAAAATACGTACCCCAGGTAGCGTTCGTTTTTCATGCAGCGCCGTCTGCGCGCTCGACGCACTCTCAGGACTGAAGTAGGTCAAAAAGGCGCACCCTGATACAGGGGATTTATACAGGCTGAGTATCGGCTCGGCCATTAGAGGGCCGCTCGGCTCTCTACAAATTAGAGACATTTTGGCCTTTGGTCTGATTTCTTCTGGATTTGATAAAAATGTCTAGTATATACTAGACTCCTAGCGCGACTAGAACTACTTTATATACTTCTTAGTATCTTCTTATAGTAAGCTTGGCTACTTATTCGTTAGAAACTTTATATATTATTTTAATATATTATCTTCTAGTTAGAGGCGAGAAGGCAACGAAATATTAAA…
>TCONS_00027430-[NW_011952116.1]-[+]-[u]-[1027]-[2]-novel
ATTATTTTAATAATATGTGGAAAAAATCCTGAAATAAAACAAACAAAATTGTTTAGAGCAAGTCATGAGTCGGACGCGAGCCATAACTCTCTTCCTCTTCCACCATAGGACCGGTATATATTAAGAGTGGTCTGACTATGACAGTTTTATAACTTAGTGTGCTCTCAACACAGAATACCGCACGATGTAAGCACGTTATTATGATAAAAACACAACCAAGGCTGTTTGTTTTATTCAAATACCCGCGCTAGTAAAAAGTTCCGTCACCGTAACAGTGCAATTATTTCCACACGCTGAAAACAATCTGAATGAAAATTATAATTAGCTGTTGGCACGCAAAATAGAAGTATTTCTCAAAGATTACGTCCTACAGATTTATGTTTAGTTCAGCGTGACACA…
>TCONS_00027431-[NW_011952116.1]-[+]-[x]-[892]-[2]-novel
GTAAAATGACGCATGCTTAGGTGAAACTTACCAAGTCATCATAGTAATTTGCCAACTGCGAATAAATCAGCGGGTCGTAATCCATTATCTCGCCGACACTATCACTTTCCAACAATCGGGGACACAACACGAACTTCTGAACTAGCCGGTCGCGTGTCACACAGCGGGAAATGGGAGAAAATGAAGAATGTTGGCCAAATCACGCGTACAATCCCGAGACGTCGATTTAAGACGCATTGGCCGAGTAACGTCCGACGTACACTGGCGTTCGTAAAGCTAAAATAAGACCAAATTTTAAACACAAATCGTAGGTGCTGTAGCGGAAGCATATGGAGCGGTTAAAACTGACAGCTGATGATTCAGCGATATTACCCAACGCCGAGATGTGTGCGTTCGATT…
>TCONS_00027433-[NW_011952116.1]-[+]-[u]-[584]-[2]-novel
GTTCAGCGTGACACATTTTATTCTTCCATGAAATGTCAGTGATTTATCAACCGCCAATTTTATAACAGCAATACGGAGCGCAGCATAAAGTAGGTCGAATAAAGTTTGAGTGTTGCGCGATCTTCGGCATTTCTGTAATGTTCAATCGAACGCACACATCTCGGCGTTGGGTAATATCGCTGAATCATCAGCTGTCAGTTTTAACCGCTCCATATGCTTCCGCTACAGCACCTACGATTTGTGTTTAAAATTTGGTCTTATTTTAGCTTTACGAACGCCAGTGTACGTCGGACGTTACTCGGCCAATGCGTCTTAAATCGACGTCTCGGGATTGTACGCGTGATTTGGCCAACATTCTTCATTTTCTCCCATTTCCCGCTGTGTGACACGCGACCGGCT…
>TCONS_00027434-[NW_011952116.1]-[+]-[x]-[616]-[2]-novel
GTCACTACAAAATTATGTATGTAATAAGTACTTATTTAAATATGCTGCTGAATATAGTCCGGAAGTCTGGAATTAAAATGTTTTTAATACAATACCTATCTGGCACAGATTTTATTACAAACAGCGATTTTGTGAAAACTCTGATGGATTACGCGTAGTTCCCGTAACATGGATTTATTAAATATTTCCAATAAATTGTACCGTAACGATGCAGATTTTTTGATGAAAATTGGTGGATATTTACCAAGTCATCATAGTAATTTGCCAACTGCGAATAAATCAGCGGGTCGTAATCCATTATCTCGCCGACACTATCACTTTCCAACAATCGGGGACACAACACGAACTTCTGAACTAGCCGGTCGCGTGTCACACAGCGGGAAATGGGAGAAAATGAAG…
>TCONS_00027521-[NW_011952116.1]-[-]-[u]-[459]-[2]-novel
GTGACTTTTTACTATGGAAAATGAATTTTTTTTTCACGAATTTTGAAATTCTGATTTCATTTTCGGGCTTATATATAACATGTAGCACATGCTGGTTTCGGCTTAGTATACCCTTTTTGCAACACCCTGAATAAACAAGAATGTGGCCTCGAGTAAGAAATAAACATCGCTGTGACGTCTGCCACTCATTTATTTGGACAGTATGGTACATTAACATTATGTTTTCCTGCTAGTATATAAGGTGTTGATGTGCCAGCGCACAGATCACTGTGAACACAGTTGTACTGAAAACATGAAAATGTATACAGCAATCATTGCCATGGTGGCCCTGATATGCGTCGCTGCTGCGTCACCGGAACCCAAGAAATTACATGCTCTATTTCAAATTACAGCTACTTA…
>TCONS_00027624-[NW_011952117.1]-[+]-[u]-[1702]-[2]-novel
GTGGGACGCTGCGCGCGCGCTCGCATACCGCCTTTCGAATTTCCCTCCGATCAGTGGGTGTTCCAATTTTGAAAATTTCCGACCTGAAATAGAAACAATTGACAGTAAATGAAATAAAAAAGTTTGAACTTCGAACGCGCGCCGTTTAAATTCGCGAGTGATGAGTGGACGCGGCAGTGCCTGGTTTTGGTGATTTTTCAGTGTGACTGGCCAGTTGGATTCGAGTAAAGTTTTCTTTTATTAGTGTTCGATCGATGGTTTAGTTTCTTCAAATTGCAGGTGCCATGGGGGTGCGTTTCGTTCTACCGTAAGCTGAAATGACTGGGCGGATGATACGTAAGTCTTAAAACTTACTTATGCGCGGCTCACCGTGTTTACGACTATTTTATTATGTTTATC…
>TCONS_00027673-[NW_011952118.1]-[+]-[x]-[234]-[2]-novel
AGTGTTTCTGTGAGTGACAAGTACAAAAATATGATATTCTGTAACATATCGAGGCCAAATTTTACAATGGTTTTGTTTAATTTTACATAGTATTTATGTATGTATGTTTTATTTATTCTTGCTCATTTTATAAGCTTTTCTATGTGCCATTGATTGATGTAGTGCAACTACTTTCTTCTGCCAAATTAGTTAAGATAAATTAAATTGTCTTTCTATGTTCTTGTTAATAAACTT
>TCONS_00027795-[NW_011952119.1]-[+]-[u]-[714]-[2]-novel
AAAGTTAATCTGTCATGTCGCTTGCATTGCTTGTCGTTACAGAAAACAAAAATTCTTCAAAATGATTAAATTTGCAAGCTTGTTTAGATCTTTGACGTGATTTAATCTATAATATAATGAATGTACCATCTAAAGTCAGCTAGCTAAGATTTCTTTTAAGTCACCCTTGTTTTTTAGTGATTCATCTAAGATAAAAATATGATGGGTCAATTTTACTCTTTATGTTTGTGATTGTGTACATATTACTTTAATAATTCATGTTTAGTGTTAATGTGGTATGGCACTCGTTACAATTCGACGTTCCTCAACTGTACAAACTCCAGGGAAGACGGATGAGGCAGAAAGATCCAGTGAAAATGAAGAAGATGTCGGAAGCAGTGTCTGCAAAAGGTAGGTAAT…
>TCONS_00027800-[NW_011952119.1]-[+]-[o]-[1009]-[2]-novel
CGATCGGTGGCAGTTGCTTTGGGATATTTTTCTAGTAAGTAGCTTAACTAATGCCCGTTTTCACCAAGACATCCTAAACAGTCTCATATGTAAAAGTTTCCTAAGCTAAGAGACTCCATGAATCCACCTCCTACGTAAATTCATTTTCACCAAGCTAGAATCTTCCTAGCAATCCATCACCTAAATAATAGTCACAGAGTACTTTGTATTATACTAGTGATGTATTTTTTTATATTTTTACCGATTCAATTTCATTCATTCATTTTGCTGTCAACAATGGCTGTTTGTCAATTGTCTATGCTTTTAAAAATAAATATTATCTGTGATGTTTTTTTTTGTAAAAGTTGGTAAAAGTAAAAGGTAGTAGGTAGTTAGTTAGTAAAAGAGAGTTATAGAGAG…
>TCONS_00027855-[NW_011952119.1]-[-]-[u]-[674]-[2]-novel
ACTAAATTAAAATCTCTTCATTAATAGGCGTTCCTTATGTAAAAGTCAAACAATAAAATTGATATTTTAAACAAATAACCTTGAATCGAAAACAAGTCAATCAAAATAGCTAAAACCAGAATTCGCTATAAACACGCAATGGATGATGAAATATTATGATGCAGAATATAATAGGCTTCGTAGCGCGATAAGTGGCGCTAGTGTAGCGGTGGAGTGAGGCGGGTGGGGCGGCGGTGAGGCGGCGGGGGGAGGGGGGGAGAGTTTATTGACGGCGCCCCCCCCCGCTCAAGTTCAAGGTTGTCGGGCGCGGCGCGGGCGGCGGGGCCCGTCAGTCGCGCGCGCGCCGCGGACCTGTTCGCTATGCTCGCCGCCGCCCCGCGCACTGTCGCCACGCTCGCT…
>TCONS_00027907-[NW_011952119.1]-[-]-[u]-[462]-[2]-novel
TGTGTACAAACCCTTCATTGTGCTGATGCAGCTGTGCAAGCTAAGCCCAGTACAAAAAACAAAAGCACTAACTTCCGGTCTCGAAAAATTACCCGAAAAATTGTGCCATCATTGATGTCTCACATGAGTGAGCCAAGCCCCTCTACATCAGCATCATTGTTTGGGACATCAAACTTTGATTCAAGCTCATCTTCTACTGTGGTCAATACAAATGAAAAATTGGGAAGAGAACATCTACTGAAAACAATAAAAAAATAAACCAAAAATGTATTTAGGTCTCCCGAAATCGTTTTGGTGGGTAATCGATTTCATTGCACTGCAATATTCAACTATTGCATTACATATAATAATAACATTATTTAAAATAAAAAATAATGACTCTTTTGTCAGAATGAGTGA…
>TCONS_00028051-[NW_011952120.1]-[+]-[u]-[516]-[2]-novel
GTTAGCTTCGAGCGGCGAAGCTCCGGGGACGCGCGGCCCACGTTGCGGCATTTCAAATTTCGAATTCGATCGCGGCATTGCCAGTCGGCGGAACCGAGTTCGCATTTCAAAAATGGAACAACCCATTCGAATGACTCTGTGAATTTTGTGATTGTCGTTTGTTTCCCCCTATTGCAGTGACGAAATAGTGACAAACAGTATAACCATAATATTGACATAATGTCTTACAATTTGACAGCCGTAATATTTTGAGATAATTAACGGCCGCATGTTTATTCGTTGAGTGTTCAATAATATTGTGTTTGGTTGGAATATGTTTGAGGAGCAAAGGGAGAATAAGTGAGATTTGTTTTTTTTATAAGTGTTTTGTGTTACGAGACTGCAGTGTATGGTTGCCGG…
>TCONS_00028052-[NW_011952120.1]-[+]-[x]-[502]-[2]-novel
TGCGTAAATATCACTTATTGCAAATTCCTTACCAGCCATTTTCACGAATTGAGGTCAGTAAAACATACCGTGAGTGGAGAGCAATTATATAAATCCAAGTGTTCCGGCAACCATACACTGCAGTCTCGTAACACAAAACACTTATAAAAAAAACAAATCTCACTTATTCTCCCTTTGCTCCTCAAACATATTCCAACCAAACACAATATTATTGAACACTCAACGAATAAACATGCGGCCGTTAATTATCTCAAAATATTACGGCTGTCAAATTGTAAGACATTATGTCAATATTATGGTTATACTGTTTGTCACTATTTCGTCACTGCAATAGGGGGAAACAAACGACAATCACAAAATTCACAGAGTCATTCGAATGGGTTGTTCCATTTTTGAAAT…
>TCONS_00028054-[NW_011952120.1]-[+]-[x]-[450]-[2]-novel
CATCACTCGCACTAGCACTGGCATCCGTGAGTGGAGAGCAATTATATAAATCCAAGTGTTCCGGCAACCATACACTGCAGTCTCGTAACACAAAACACTTATAAAAAAAACAAATCTCACTTATTCTCCCTTTGCTCCTCAAACATATTCCAACCAAACACAATATTATTGAACACTCAACGAATAAACATGCGGCCGTTAATTATCTCAAAATATTACGGCTGTCAAATTGTAAGACATTATGTCAATATTATGGTTATACTGTTTGTCACTATTTCGTCACTGCAATAGGGGGAAACAAACGACAATCACAAAATTCACAGAGTCATTCGAATGGGTTGTTCCATTTTTGAAATGCGAACTCGGTTCCGCCGACTGGCAATGCCGCGATCGAATTCG…
>TCONS_00028202-[NW_011952121.1]-[-]-[i]-[1063]-[2]-novel
GACATTCGTTCTTACCAGCGCAACAATCGATTTCCTGAATCTCATGTTATTGTTTCTCTGACCTTACAACTTAATCCATGCTTGAAGGCAACGGCTCAGGCGGCAGAGCATGACCATTGATTGAGCACGCACAATGGGAAGTGGGGCTTCCTTCCTCCACAGACCATCGAGTCTTAGCTGGCTTCAGCTCGGGCTGGAGTAGTAACCTGGTCAAAGTGCATTGAAGTGCAGCCAAATGTAACCTTTTTTTGGAAATTGCGTAGTCTTTTAAGCTATAGAGTTTAGAAGACCTCAGAGTGTGATGGTGTAATGGAGCTTGTATCTCACATTAATCATTTGAAGAAATTCCCGGCAATATCATGATAATGTTTACAATTTTATTCTACAAGTAAGTACATA…
>TCONS_00028214-[NW_011952121.1]-[-]-[u]-[755]-[2]-novel
ATCGGAAACAATGCAAGAATTAATTGGAAGCGTCAACGCGGCGAAATTAAGATAACCGCAGCGAAACCACTCCCAAACGTTACACGTCAAAACAGACGGATTCAGTGAGACAAAGCTGTTTCACGACTAGACTCTATCAATCATTCACGAGGGTGACGACTACTCCTGTACCATTGTTATTACACTCGCCACACACGAATACGGACCCTATTTCTAGGCACTAAGACAATGAAGTTGTAGGAGTAGAGTGGATTTCGATGCAACTCAGGCATGTTAAATGTGATCTGTGATGTATGCGTTCTGGGGCAGATGAATCACATGATTGAAATATTGAATCTCTCGTCCCATCACAGAATCATCGTGTAAGTGCATGCGAGAGAAGCAATTTAGTTCTAATTC…
>TCONS_00028227-[NW_011952121.1]-[-]-[u]-[893]-[2]-novel
CACGCGTCGGTCCGAACTACATCCTGCTTTAAATACCACCCCGGCATTTGTCCAGACATTGACAATTAAGCTTCTGAAATGTCAGACATTCACCTTTTGCACAAAGAAACTACGGTATCCGTTATTTAGACACTCTTGGGATAATTTCGGTAATGAAGGTAAGAATAGAAACGATGCAACAGACACGTAGGACCTCAGAGGTAAAATGAATACCTAATAAATGTGGCCATTGTGATGTGAACACACATAGTAAGTTTATTTTTATTCTCTTAGTTTACATGATATGTGCTTTTAATGGTTAATTCACTGATAAAATGACCACGAAATAAGCCCAGCTTTGTTTAGTTCAAAGGGAAAGTTCTGAGCTGTATTCCTCTGAGTGGCTCGTGAGTTTTGCGA…
>TCONS_00028298-[NW_011952122.1]-[+]-[u]-[775]-[2]-novel
GGGTGAGTGCGTAGTGTTAGCAGGAGTAGGTAATAAATGCAAACACTTACAGTTCAGTCCAGGTTTGTATATTGAACAAGCAAAGCACACACAAAGTCTATAGAATTTAGAAGGAGAATGCACAAGCCAATAACACAGCAGAGTTTATACTATTTAGCACTTAGGTATAAAGCATAGGCTAGTAAATAAGCAAGCTAGGTATACAGCGGAAAGATCGCGTAAACATAAGCAATAGCGGGCTAGCGTAAAGCGGCACAGGCTTCGCGTCGGAGTTGAGATTTCGACTGGCGGCGCACGGGCCGCGGAGGGCGCGCGAGGTTGCGCGGGCGCGCGGGGCAGGGAACCTGCCTCCGGACCGGTATCGGCGGCCGCTCGACTTGACCAACAAATAACCTACGG…
>TCONS_00028299-[NW_011952122.1]-[+]-[u]-[772]-[2]-novel
TGAGTGCGTAGTGTTAGCAGGAGTAGGTATAAAATGCAAACACTTACAGTTCAGTCCAGGTTTGTATATTGAACAAGCAAAGCACACACAAAGTCTATAGAATTTAGAAGGAGAATGCACAAGCCAATAACACAGCAGAGTTTATACTATTTAGCACTTAGGTATAAAGCATAGGCTAGTAAATAAGCAAGCTAGGTATACAGCGGAAAGATCGCGTAAACATAAGCAATAGCGGGCTAGCGTAAAGCGGCACAGGCTTCGCGTCGGAGTTGAGATTTCGACTGGCGGCGCACGGGCCGCGGAGGGCGCGCGAGGTTGCGCGGGCGCGCGGGGCAGGGAACCTGCCTCCGGACCGGTATCGGCGGCCGCTCGACTTGACCAACAAATAACCTACGGATA…
>TCONS_00028303-[NW_011952122.1]-[+]-[u]-[775]-[2]-novel
GGGTGAGTGCGTAGTGTTAGCAGGAGTAGGTAATAAATGCAAACACTTACAGTTCAGTCCAGGTTTGTATATTGAACAAGCAAAGCACACACAAAGTCTATAGAATTTAGAAGGAGAATGCACAAGCCAATAACACAGCAGAGTTTATACTATTTAGCACTTAGGTATAAAGCATAGGCTAGTAAATAAGCAAGCTAGGTATACAGCGGAAAGATCGCGTAAACATAAGCAATAGCGGGCTAGCGTAAAGCGGCACAGGCTTCGCGTCGGAGTTGAGATTTCGACTGGCGGCGCACGGGCCGCGGAGGGCGCGCGAGGTTGCGCGGGCGCGCGGGGCAGGGAACCTGCCTCCGGACCGGTATCGGCGGCCGCTCGACTTGACCAACAAATAACCTACGG…
>TCONS_00028316-[NW_011952122.1]-[+]-[u]-[335]-[2]-novel
AAAAGATTAGATCCAATTTAGTCATAGCACAGTAAATTTTTCTCATCTAGTTTATATAAATAGTGTGTGTATATTATGAGTTCACAACGTGCCTGCTCGCAATATTTTGTTCTTATCTCTTAATTAACTATCCACTTTAATCTTTAGCATAGTTTTACTTTGTATTAATTTAGTGTGGGGTTTTATACTGTGTATGTAATAGTTACGTATGTACGGTTTATTGCGTAAATTTTATGAATTCACGTGAATAAATTTGTTGAATTATAATACCGTTTTTTTTTATTTGTATCACTTTTTATCACATCAGACAGAAACTAATTATAGGATAGAGGACG
>TCONS_00028394-[NW_011952123.1]-[+]-[i]-[814]-[2]-novel
AAATGGTACAAAAAAATTGTCAAGTAAGTAAGTGGAACCTAGGTTAAGTTGAAGAAACCTTACTTATACTTAATTAACTTTCATTTGCAGTTGCAATTTAACCTTTACGACACACGAATTAAACATATTATTACATCGATCATGAATACCAAGCGCAGTAAGTAGGTATAAAATCTTATGAAAATATGAACGTACCTATACGGTAGGTACCAACCCTACCATAATATTTATTCATTTCATATTTTATTGACGTCATCCTTTCTGATACCCATTGTTTAAAAAATCTTCAATAGCAAAAGATTCTGTAACGATTACGTACCTATCCTACTGTATCTTACCTTCTTATATACATTTGAAGTACTATAGCAAGAGTCCTAATATGCTGAAGCATAAATGCCT…
>TCONS_00028420-[NW_011952123.1]-[+]-[u]-[536]-[2]-novel
GAATTTTTCATCAACATGAAATTGGTAAGTGAAAGACCTTTTGTAGTTTTTTATCGTTATAGCGTAATAGCCTAAGTTCTAAGCCAACGCGGCTTAAAATCTCAGTCAGAAATGGGATCTCCCGAAGAAGAAGCTCTGTATCGATGTTATCGACATTCAACACAAAGTGTCCTCAAAATATGCAAATATCTTAGATATCTACATCTAAATGAGACACGTGTAATTTAAGTGCTTCCGCTGCGATTAGCGAACTTACTCTTATTCTATATCACGGAAAACGTAGGAGCGCTGCTGCACGAGCCACGGCTCAATCTCGTGCCGATTGCACGACAGCTCTCGTTCGTTTGTTTTTCGTCAGTATAGAGTAACTCTGTCTTGTTGTGTATTCCTATAGGAAAT…
>TCONS_00028446-[NW_011952123.1]-[+]-[u]-[1919]-[2]-novel
ATGTAACTCATGGTGCGGTGCGTGTGTGTGTTTGTGGTGAACGGACCAGTTAGGCCACCTGCCGATTCTCCGATAGTACCTCCCGCTACGTAAAGAATACATAGTAGCAAGTTCCCGTCGGATTCTCCCGCGGGGTCGGGGGTCGAGTTGCATTGTTGCGCTGCTCCATATCAATCTGTATTATCAACCAGATTAATTATGCGAGGAAACATACTCGCAATTACATTTATTGTTCCCCATTCATTATTCTCAATGCGGAGATAAGCGGTGAATCACGTTTTCACATTTTAACCTCTTCTTGCCAAACACGTTGCGCGATGGATCGCTGAATGACTATTTATGAATGAAGTTTGTTCCACTTGTTCCACAGCGCTGGAGCTATCGGGCTAGCCGATCGTC…
>TCONS_00028454-[NW_011952123.1]-[+]-[u]-[975]-[2]-novel
TGTAATTTATTTAGTCATGAATTCTTAGTAATTTTCGTGTCATCGTGAAGTCGATCACGTTCTTACAATATCAAGATTCAGTTTTACATCGATTATCATGTTGTAAAGATAACATAACGGATCGAGCACAAGGATGTAGCTCGATAAATCAGGTCGTCTATGTTTGTTTGCTAATCAACGTTTAATGCGACTGTCGCATGCTTCAATTTAGCTTTGTTTACGGACACGGCTGAGCTAGCTAGCTAGCTTAGATACAGTACAGTACTAGAGACATAATCACATAATGATGTGTTTGTCATAATCGGAGGCACGAAATTATTGTGAGTTGAAAACGATGAAAGAAAGTGTGTGAAAATCTCTTGTTATCCGGGGATACCAGTGTAACATGAAATTAAGGAA…
>TCONS_00028461-[NW_011952123.1]-[+]-[u]-[286]-[3]-novel
TGTCACTTGTCATATTGTCATCCATCCGATTTCGTTGACATGGTTCGTTCGTCGTTCTTGGATCTATAGAAATTGTTTTGGAAAATCCATAAAAATTGCTTTATTTTAGTGCTTAAATTGTGGAATTGATTTGTGCCTGAATATTACGCTTCACAAACTACCTCCAGAACAAGAGTTGAAGATATCTTTGCTGCAATAAGAGACTTGATACTGGTTGGAACAAACTGTAACTCTATCATCATGATCGGAATATGTTTATGGTGAGTACAAATCAATTAAATAAACG
>TCONS_00028462-[NW_011952123.1]-[+]-[u]-[388]-[2]-novel
GTCATCCATCCGATTTCGTTGACATGGTTCGTTCGTCGTTCTTGGATCTATAGAAATTGTTTTGGAAAATCCATAAAAATTGCTTTATTTTAGTGCTTAAATTGTGGAATTGATTTGTGCCTGAATATTACGCTTCACAAACTACCTCCAGAACAAGAGTTGAAGGTAAGAATAACATAATCAGCCATCAAGTACCTAAGTGTGCTTATTATGTAGACTACCTATATCACCACCTTATAAGGTAAGTTTAGTAGTAAGTAATATGGCATTCTGGGAAAATTTGATAAAATACATATTAAAAAAAAAGAAAACTACCGAAATTGATTTTCAGTTCAATTTATTTGTAAAACCACTTTGTACGTTGTTGTTTCCTGAAGATGTCGTAGTC
>TCONS_00028505-[NW_011952123.1]-[-]-[u]-[667]-[4]-novel
AAAAATGCCGGCATTCTGAGAGAATGCATCTTTTGTGTTCGGATATCACAGGACCACACATCTTCAACATGAAATTCCTGGTACTACTAGCGGTCTGCTTGGTCGCCGTCGCGTGCGTGCAGGGCGCCGACGCCGCCGGGCCGCCGCCTCTCACAACATCTCTCCTTAAGCGACACACCAGAAACGTGTATGAAAGCGTAGATGGCAATTTGGCTCAAGCTTCAGGCGTTCTTAGCCACAGCATGCCCGTTACCCGATCGGTCAAAGACATCGAGAAAGAGCAAATCCGAGTTCTGTTAGGCTAACTTGACGAGATAAAGAATGTATTGTAATATGATTTTATTATTAATAAATTCCTACCATTGAAACTGAAACTGTAAACAAAATAAAAACATTTTT…
>TCONS_00028526-[NW_011952123.1]-[-]-[u]-[324]-[2]-novel
GCGAGATGCCGAGACGAGAGGGGAGGGCCAAAAACAAAAAGGAGTGAATCAACAAGCAAGCAAGTGTCGTTATTTTATTCGTAGACAAAAGTTTAAGTTATCAAATAAGTAAAACTGACCAAGTGACCAAATGTTCGTGAGAAAATGAAACGAATAGTGTGAAATAGTGAAAGTAATTAAATTATCTATTTGATAATAGTGATGAATAAAAAACTTCGATGTTTCTCACGGTCAGAAATGCTATAAACTCAATGTGATGCTGCGGAACTGCGACGCGGACTCGGGCCGCAGCTCGTGCTCGGCGGCGTCCCCCCCGCGCTCCCC
>TCONS_00028687-[NW_011952125.1]-[+]-[o]-[636]-[2]-novel
ATCATTGTCAACTTTGTAAGAAGATATTTATTTTGCTCGTACCTACGAGAGTCAACTTGAGACCCGCTACCTATACCCGTCTCTTTCACTCTCACGTGATAATAGAATGGAGTGAAAGGGATAGGACCATTTTTCAGGTGTCAAGTTAACTAGCGTAAGTATACTTTGCTCGCTTATGTGCGCGGTCGCCGCCCTCGCACCATCGAGTCAATATTGTATCATAGAACGAGTAGGTACCTACTTAATGTATTTTGGTAAATTAAGTATTTAGTTATCATCATCATCAACATCAACAGCCAACGCACGTCCATTGCTGACCATAGCACGCCACAAAACTGTCACATTCGCCGAGCATTCGCCCCGAATTTCATAATTTTGATAAGGTTCATTTTTGTTTGT…
>TCONS_00028707-[NW_011952125.1]-[+]-[u]-[232]-[2]-novel
CGTCTGTTTGGTTTCGTTCATTCGCCATATTTGTTTCGTTCATTCATTCACTCATCCCCCCTCCCCCTGCCAGCTGCGCGCTCAAGCCGCCCTCCCGCAGGGGCTGGTGCTCCACTACGGGCTGTCGGCGCTGGGGGCGCAGGCGTACTACTACGGCGCTACTGTCGCCGCTGTTATGTCCATATGATGCCATGTTTCTTTCATTTAGTTAGTTATCCTTTAGACACCGCCA
>TCONS_00028765-[NW_011952125.1]-[-]-[u]-[251]-[2]-novel
CGCTCGACGCCGCTGCTGCAGTGCGGAGCGCTCAAATTCAAATTAAATAATAAAGAAATGATTTAGACGAAACATTCAGAAAATAATTCCGTTAGTGACGTAGCAAGTGACGTTCAGGATTGCACGCCGTTGCGTTTTTAGGAGACCCTCGGCTCTGCGCCCGCTCCCCCGCCCGCGCGCCCCGCGGCCCCCCGCGCGCCCCTCGACGTAGACCAGTGCTGGGACGAGCGGCTGCTGCGACAGCAGGTTGG
>TCONS_00028795-[NW_011952125.1]-[-]-[o]-[507]-[2]-novel
TTCAATGCAGACAGCCAGATCAGCGGCATGGAGTTCCAGGGCAGCTTCAGCGGCTACGGAGACAACTCCAACTCCATCGCTCCCATGGAATGCTGAGATCAGCAACAGAAGTATTTAGTGTGCTGAAACATGACTGAAGATGAAAGTTGAAGACAAAACTCGATATGAGTGGTGACTAACAGACAAAGTGCTATTGAATATGTTGTGAAAATTTTGTATATATACATTTGTAGGTTTGTACTTTAGGTTTGGCTGTACCATGCTGTAAAATGATAAGTTTTAGTTAAGATGTTCACTGGCTACGATATTTGTACTGTAATTGGCTGATTTTTTAAGGTTTTAAGTTGTTAGAATTTTAGCCAAAACCTAGACTGACTAATCTGACACTAAAATGGAGCC…
>TCONS_00028833-[NW_011952126.1]-[+]-[u]-[367]-[2]-novel
TGGTGGATTCATATCGCCACAGATTATTTTATTAGTTACATGACAGCATCTGACATTTCTGACAAGCCTCCTCGTGTGATTTTGACTGGCTGACTTACGAAAAAAAGTTAATTTTGGTAAATATAACCTATAAATAACCTCAAATTATGTTGGAAAAAATATAAAAATACTGAGGAATCAAATACTGTAATGTTGTTTGTACCTTGGCGTTTCTGCATTGAAATGAACGATGTCGTCGTGCACAGAAAGTGAAAACAGTTACTCTATGTGGTCTGATATTGAAAAGTCACCCAAAAATAAAAGAAATAAAACTGACAACATGGACCAGCAAATAAAAAAAGAAATGCTTGCTGAATCAGACCAAGCA
>TCONS_00028859-[NW_011952126.1]-[+]-[u]-[733]-[2]-novel
CGCGGAGAAAAGTTGATATATTAATTAACTCCTGAATAAGTCCGTCAGGCCGAAGAGTTACTCGCGCATGCGCCGTGGGCCTGTCAACTTGCGCCCTTAGTAATATCGCGACTGTCGTAGCGCGCACACGTTCAAACGACACGGGGTTGAGAGCCGATCTTATTGCCTCAACGGTTTAATCGGATGCGGTGAATGAAAAATTTACAGGCGCACTTTTTGGCGGGAGCTTTGAATTTGAATTAAGAAGTGTCCGTTGGATTTCGAATGTTCGTTGTGTGAGTGAGCGATGTGTTTGTGACGAGTGAAGTTTCTGGGGAAAGACGAACCAACGGTGCGTGGGCGCTTTGCGAATGGAAGCGAGGCAACTAGTCGCTCGGGGTCGCGAGTGTCTTGTGTTTT…
>TCONS_00029029-[NW_011952127.1]-[-]-[u]-[988]-[2]-novel
TTCATACGACCCTTCATATTATTAACCGACTTCGAAAAAGAAGGAGGTACTCAATTTGTCTATATGTATGTTATTTTGAAATATAAATCCAATAAAATAAAAAAAAATGTGACTGCCGTATGAACGAGTTTTTAGCGCCATCTATGATTTTGTTTTTTTTCTTTGGGCTGTCACAAAGTTTCTCATTACACCTTGAGTGAGACATAAAAACATGCAATGATGTTCCCATAGATAGAACAGATTTTTATTGAAGAAATTAATATGCGCGTCGTATTATGAATTTCTGTCTAACAAAAACAGTCGAACTTCGAGTATCACCATGACGCTTGAAAGCCTCTTAGACCCGGGCCTTAACAGTTCTTTAAATTCGAAGTTACTCAAAAGAAAAAATAACACAAT…
>TCONS_00029182-[NW_011952128.1]-[-]-[u]-[565]-[2]-novel
ACACACACTAGGTGGTGCATTCAGCTATTGTAGTGAGGCACCAAGGACGATAGAGGAATTCCAACTTTGAACCAAGTAGGGGCGCATCGCTTGGCGGCGAGCAAATGTCAGGCAGTCGGGTACTCAGCCGCACGCTGGTTGGACGCGAACAAACGAACATCGAACACGAATTCCAATTTCAAATTTAAAATTACGAGTTTTTTTTTCTTCTTTTCTGTTTACACGCCACGATGAGGCAAAGGGTGAATAAGTGCCAAGTGCGGCCAGTGATGTGCTCTTGACATTTGAACCGCGATAACTGAAGCGGCGCTCATTGGAATATAGAACGATTGATAGTTGACATTTAAACGTCAGTCGACCGGGACTGTCGCCGTCACGTGTGCTATGTTAGTAGTTTCA…
>TCONS_00029202-[NW_011952128.1]-[-]-[u]-[791]-[2]-novel
AATTACACCCAACATAAACAACTAAGTTTTCGCAAATTTTCGTGTTTTCTTTTATCTAAAGTGTTTTCCACGTGTTTTCCTCTTTGTTTGAAATATATACGAGTAGGTATTTACTGCCGGAGCCGGATTTTATGCAAAAACTGTCGGAAGGGGTTGGTTAGGCGGTACGTGCTCGGCTCGTGCAGCTGGAGGAGCGTCGGCTCCGCCAGACGGATCGTCGCATCGACGTTGAGGAGCGTCGGTTGGCTGTGGAGACGCAACAACTCGCCGTGGAGGAGCGACGACTCGCCTTTGAGCAGGAACTAGGAACGCCAACTCGCCCCCTAAAACATGATATAATATACTTACTGTGATTTTTATTATTTAATTGTAATATTGCTATAATATACTGTGTTTTAT…
>TCONS_00029256-[NW_011952129.1]-[+]-[u]-[245]-[2]-novel
GAATCTGCAACGTAGTCGAAAATATTCTTAAAAAAGCTTAGGTATTCCAAGTAGTAATAACTTTCTTTATCGATCTCTCTCTGTCCATTTCCGTCCAAGTTTGATTCCCAGTGAGGCAAAGTTTTTTCTACTTACCGGTCCATTTCCTAGCCTTCTTGGAAGTTACCTATAACTTTTGAAATGATGATGTAGATTTTTTTTGTGTGAGGTTAAGGTTATATATATATATACCTATGTCTACTGAG
>TCONS_00029259-[NW_011952129.1]-[+]-[u]-[1437]-[2]-novel
CACTGGCGAAAAGTGGGTGCAGCAATGTACCTCTGCCTACCCCTCTGCCTACCTTGTACTAGTGTACCCCGCAAGGGAGTACATTAGTACAAGGTGTGAGTGCTTATATTATATTACACTTCTACCTATCTATCTATCTATCATGGCGAGCTGATTTTCCGCATTTAAGGTGGGCTATTATGGTGAAATACCTACCGGGTGACTAGCTATAAGCCACCCAATCTAGCAGAGAGATACACTTAAGTTAGTTTCTAGGCTTGTAGAGATCTGTGAAAAAGAAGGTTGTACCTACCTATAGCTACCTACACAACTGTATGGTGCATGCATGCCCGTAACATCATTACTAAGAATTTACAGCAAGATCAAAGCGCCAACTAAAAGCGAGACCACCTAAAACTA…
>TCONS_00029417-[NW_011952130.1]-[+]-[u]-[508]-[2]-novel
CAAAATGTCCGCTACGGTACGCAAAATATGTGTAGGTAACGAATTTTAAGATGCCAATAAAATAATAATAAAGGGAAGATTAACGTTTTGTTACGCTCAAAATCAGTAATAATGTCTTCAAGTGATAAAAAGAGATCAAGAAAATCTAAGTTGGTGCCCCGAACTTTTGTGGAAGTGGAGAATGACGGAATCGAGGTTGTGCAGGCCCAGAAGACGGCAGCAGCAGTGGCCTTTGAAGTGGATGTGAAGGTGGAGTCCGGAGATGATGATGACGATGACTGGTGCAAAAAGCTTGAGGTACAGTTATTACTTACTTTTATACTCACTGTAATATCCTTGTAGGCAGTTTTTCTCTTGTTGAAACCTTATACATTTTCTGATATGTAAGTTTAGTTAAAA…
>TCONS_00029429-[NW_011952130.1]-[+]-[i]-[397]-[2]-novel
CGATGACAGCCCCATGGTGGGTCACTTTAGCTTACGAAAAGCAAAATTTCGAAGCGAAGCTGAGCTAAGCACGACTCTATCTCGTTGCTCCGTTCATTTTTTGTAAAGCTAAAGTAACCCTCCTGCTTGGCCCGGTCTGGTGTCGCCTGCCTGTAATTTTGCCAATAACATGCCTTCCAATTTAAGATAGCGAAACTATGGCAACAGCCATTCGGTTGACATTTAATTAAAAGCTTTGTTCGGCTGTTCCGATTGCTGATTATTACTTCACCCACTTAACTATCACCGTGTAAGGAGTTTGTTTGCATACACTCAGGCTTGCTAATTAACCGGCAAAAATGAAAATAAGGCAGTGCTCGTTTTCCTGTTTCTAATAACAGAGCGGCGTCAGTTTTCC
>TCONS_00029431-[NW_011952130.1]-[+]-[u]-[1530]-[2]-novel
CATGGATTCGCGATTTCCAACCGTATAAATCTATTATGGATTTCTAACCGTCTTTTGGCATCGGCTATCTCGGTCATTATCACTAAACGAATAGTGGGTATGAGATTTATCGATACACTAGAGGTTGCAAAAAGTTTGTGAAAATATTCTGTGATTTGGTTAGCCGACTAAATGAAAAAGTCATTTCACTTCAAACTACGACTACTGCATTTATCAAATCTTTAATTTGCCGCATTGTTTAGAAAAATGGCGATACTGGAAGCTATTGTCAAATGATTGTCAAAACAAACTGCAAGGAACCATCCAAAACAGAGATTGATTTTGGTGTGTGTTTTGTTATAATTACCTGACTCCTGTGTTTTAATTGTTCATTATATCTAAGGTAAGTACATAATTAAC…
>TCONS_00029536-[NW_011952130.1]-[-]-[u]-[211]-[2]-novel
CTCCCAGGCTTCAGCGCAGCGACGGCGACACAGCGGGTATACTGGGACAAGGTGAGCTCGCCCGAGTTCGCGGACCTGGACCACGACGCCTGCCACTACACGGGCTGCGGGCTGGAGGCCGGCAAGACGCAGACGCTGCTCTACCCGCTGTATCTCGCCAAGAAACTGCCCAGTGGCACATACCCCATCAAGTGGAAGGTGTTCAACGGGG
>TCONS_00029537-[NW_011952130.1]-[-]-[u]-[234]-[2]-novel
CGGGTCAACAGGTGACGACTCCTGATAACGAGCATCGATTATAAGCAGAATAACTAGACTATTGCCTCAGATCTAGACCAGTGCTCGGGAGCGGCGGACGTAGTGCAAAATGTATTTTACCCCAGTATTCTGCGGCCTGCTGGCCCTCATCTGTCACGTTGCCGGCGAGTTCACGGTGGTGCCGACCACGCCATGCTCTGAAGCGTCAACCAGCTCGTGCGTGGTGGGCGAGGT
>TCONS_00029772-[NW_011952132.1]-[-]-[u]-[4197]-[2]-novel
GTATTGCAAGATGGCGTTCGTTGCACATGCATAGTTTGCAGTGACATATTCGCACATGCGCATAGTTATTTGTGCATCCTTTCCTTTGCATATAATATCTGGTTCAGTTGAGTTCAGGCTGCGGACCTGTTCGCTCTTGCCCCATGTTATCTCTAATTCGAATTAAATGCGGTGTGACTGTGAAGTGTAAACAAGTGAATTCTATCTTCTCAGTCAACTATCGGTAAGTTTTATACATTATAATGTATCATCAACGACTTTTTCAAATTTATTCCATGTAGACTTTTACAAATGCCATACAAATTTTAATGGTCAAATAACCAAAGGCGGTGCGGCGTCTTGTTACTTGGTGTTCTCGAACATGGCGTGGCTTGATCAAACATAAATTTGATAATGCAG…
>TCONS_00029775-[NW_011952132.1]-[-]-[u]-[3759]-[2]-novel
GTATTGCAAGATGGCGTTCGTTGCACATGCATAGTTTGCAGTGACATATTCGCACATGCGCATAGTTATTTGTGCATCCTTTCCTTTGCATATAATATCTGGTTCAGTTGAGTTCAGGCTGCGGACCTGTTCGCTCTTGCCCCATGTTATCTCTAATTCGAATTAAATGCGGTGTGACTGTGAAGTGTAAACAAGTGAATTCTATCTTCTCAGTCAACTATCGGTAAGTTTTATACATTATAATGTATCATCAACGACTTTTTCAAATTTATTCCATGTAGACTTTTACAAATGCCATACAAATTTTAATGGTCAAATAACCAAAGGCGGTGCGGCGTCTTGTTACTTGGTGTTCTCGAACATGGCGTGGCTTGATCAAACATAAATTTGATAATGCAG…
>TCONS_00029781-[NW_011952132.1]-[-]-[u]-[2660]-[4]-novel
GGCACGTGGAGATCCATAGTCTCTGCCTACCCCTCTGGGAGACAGGCGTGAGTATATGTATGTGATGTATGTGTAATATTCAAGATCTCGACGGTGCACTTTCGTTTTCTGATGCGCATGCAACAGCACCAACGGCCATCTTAAAAACTTTTTTTATGAGTAAAATCAATATTGAAGGTCAATAATGCGCGCGCATGCTTTGACGTGCCACGCAACAGCGGACATTTTGATATAAGGCGCCATTTTGTATCAGTGAAATCAATATATTGAAGGTCACTGCGCGCGCATAATTTTAGCGCAATCCAATAGCGCATTCAACAGCGGCCATCTTAATATGAGACACCATTTTGTATCAGTAAAATCAATATTGACGGTCAATAATGCGCGCGCATGTTTCGA…
>TCONS_00029940-[NW_011952133.1]-[-]-[u]-[1926]-[3]-novel
GTTACATGATAAAAAGTAACCTTATCATACCACACATTACATACCTACCTACTACACTTATATAAATCTATAAAGATACACAAACGCACAGATACAATGCAAAGGTTGTTAAGGTCGTTAGTTCCTGTAATTTGGTACACTAGGCAACATGGAATGGATGCTGGTAATTTAACTTGACAGTACTTTTCTTAGAGATTGCGAATGCTTCCAAATTAACTGAAATGTTTCAGGATGTTAAAAGCAGATGAAGAAAACGTTAACATCTATTCAAAGGGAGCTAGACAGGCCATAATGCCGGTAAGTAATCCTTATGCAATTAAAACAAACAAATAAAATGAATAGAGTTCATAACAATAATTATACTTGTTTGTATTGTATAGTTTAACATGTTGGGTAAGA…
>TCONS_00029941-[NW_011952133.1]-[-]-[u]-[1951]-[3]-novel
AGTTGCTGAATGAAAGTTACTGTTACATGATAAAAAGTAACCTTATCATACCACACATTACATACCTACCTACTACACTTATATAAATCTATAAAGATACACAAACGCACAGATACAATGCAAAGGTTGTTAAGGTCGTTAGTTCCTGTAATTTGGTACACTAGGCAACATGGAATGGATGCTGGTAATTTAACTTGACAGTACTTTTCTTAGAGATTGCGAATGCTTCCAAATTAACTGAAATGTTTCAGGATGTTAAAAGCAGATGAAGAAAACGTTAACATCTATTCAAAGGGAGCTAGACAGGCCATAATGCCGGTAAGTAATCCTTATGCAATTAAAACAAACAAATAAAATGAATAGAGTTCATAACAATAATTATACTTGTTTGTATTGTAT…
>TCONS_00029955-[NW_011952133.1]-[-]-[u]-[308]-[2]-novel
AGGGCACTGGCCCTATTTATAATAATAATAGGGTAGTGTCCGATGAAATAATAGTAGATTTTTTTATAGTAGTATGTATAACTACTCTACACTTAGCTAAATTGAATTAATGTTTAGTGGTTGAGGGGCAGTGACATCACATCTCATATTTACCTGCTCATACATTCTGATAGAATGTGTGACGTCACGACGTATTTAAACTTAACTTTGTTATTTATTATTTAAAATAGAAAATAAATAAATACGTCTCTCATTATTTTTAGTTTTTTGCAATTTAGGAAACTAGCCTATTATGTAATTCCGACCTA
>TCONS_00030045-[NW_011952134.1]-[+]-[i]-[331]-[2]-novel
ACTTGAGGGTCATTGTATAAAATTTTTGATAAATTGCGAAAAAAAATGTCATAATTTTTCAGAACATTGAAAATTGGAATGGATATCCTAATACGCCGAATAACTTCGGATACCGAAGTGCTCCGAATCCCCCAACGAGACCAGACTACAACGTGCATGTCCACATTCACCATGCACCGGAGCCAACGTTGTACCAACCACCAAGTCAACAATATAATAATGAAGATTATGAGCGTGGCTTCCATCATGGTTTTTATCACGGACTGGTAAGTAAACACATTTTCCGACGCCGCGGCACTGTTCCGTCGTGGACGTGTCGATAAACTCGCCG
>TCONS_00030177-[NW_011952135.1]-[-]-[u]-[881]-[2]-novel
CTCCAACTTCAATCTGCCATGAAAGGTTTTAACATAGGAATTCCTTGATAAACGGTAATCTATGCATACTTGTCTAAGTTACTTGTCTAACTTAACACATCGGCATATCCGGCCAAAATAAGCTGTACTTTTTGACATAAAATTAGGATACATCTCAAACATGACTACAATGTACTATTTTACTGTGAAATCCGGCCAATCAACAAACAACAACAAACCCCTCCCATTATACTTAAAGCTGCCTAGACAAATTGCCCGACAAATATTAAATAGCACGCCATTAATTCTGCTGTTTAAGTATCGATACGCCGATCATTCACGTTCAAATGATATTGATTCATTTCAGCTCCAAGCGCGGTTATATTGAAAACACATTATTTAGAAGAGTGCCTATTCATA…
>TCONS_00030218-[NW_011952135.1]-[-]-[i]-[305]-[2]-novel
GCAATAATCATGTGTTCTAAAGCTCAAAAACAGGTTCGTGTACCATTTTTGTATAAATCTATACACTAATTAAACATTTTACTGTATTTTTTTCCAGAATTGGCAGCAGTGGTTAGATGACAAAAACCTTCTCACCAAAAGAATATTTGAAATATTAGAAAACGGTGGGTGGGGAGACGCGAAGAATCTATCGACCATGATCCTGCCGCTACTAGCGAACCTACCGGCGGATCTGAGAACTCAACAGTTCTATGAAAAGTTCTTCAATGCACTGTTCATTGGGTAAAATATATTCTTTCACTTAT
>TCONS_00030257-[NW_011952135.1]-[-]-[u]-[473]-[2]-novel
ATATATTCTTTATTTATGCTGTGTAGTGGCTGTAGATATAATCTTGCGTCCTTAAAATTAAAACAAATTCAAATAATCTAATACCTATCCACTTTATTTTTTTACCTGAAAACTAAACTAGCCTGAACTTACAATAAATTACTATTCCCGCAACATAAATACATCAGAGTATAAAGTAAACCTGTTGAATTTACTAATTTTCGGCTATTTAAAGACACACATCACAAATGCATAGCTAACCACGCGACTCATAATCAACAACCATTTAAGTGATATTTAGAATTCCCAAAAACCATGCCCTTCAAGCTAACAGATTAAGTTCCACAGTAAAAAAGACGTAGAAATAAAAAGAGGTCCCATTTTGTAAAACGGGTTGTAAACGGTCGTGTCCTATGTTGT…
>TCONS_00030334-[NW_011952136.1]-[+]-[i]-[692]-[2]-novel
TTAATTCTTAAGTTAAACATAGAGCAGAATAGTGGACAGTACCCAAAATAATGGTAATTCCAGATGAGAACTGGCCTTGTAACAATTTCATTTGCAAATAAATCTTCTTAGTATATAAATTCTAATGTTCAGTTGCTAAGATAAATATACATATTTGCGAAGCCTTTATACATTTAATGATTGAAAATATTTTTAATCTAAAAAGACTATTCACACTACCATACGTTCAGGTAAAGATAAAGTCCGGATGATTATTTATAATATATCTGGACCGATTCCAGCGGAATTTTGGTATGTCATTCGGTTGGGACCGAAGTGGCCACACCTCGTCCCTATGTCACGAAGATCGCACAATTGGACACTAGTCACCATATTATTCACCGCAAACATCGATATGTT…
>TCONS_00030431-[NW_011952137.1]-[+]-[u]-[913]-[2]-novel
ATTATTCACACCATACTCAGAACTTCTAAACACAAGCAAGTACCAAAAGCTGCGCGATGTAAAGGATTGATATCTATGAATCTCTTTGTCAAGAACTCATTTACACTATTGAGGGTTGCAAATGTGGCATAGTAAGGAAAAAAGGTGTAAGATTCACTTGAAATTTTGGATAACTTATATCAGAAATCCTGTATACACTTATACAACTTATTCAGAACGCCAAGTATGTATGCCATTTTTTACAATGTTCATTAAATTATTACATTATTAAAACATAAATGAAAAGTAAATAAAGTGTTTTAATGAATTATTGTTGTACGTATACACAATGATATTATAATAAATATGGAATTAAAACCTACAAAAAAAAAAAGAGTGATTGATTACTGATTAGTCACA…
>TCONS_00030462-[NW_011952137.1]-[+]-[u]-[2657]-[2]-novel
CTTTCATATCGTGTTAGTAAAGTTATTAATGAAATACGATCCTAATTTGAAATCCTTAAAGAAGCGCAAGAATCTGCCACGAGCTATCTTTTAAATAAGAATAATTTTATCGTATTGGTTTCGCTTAGTGCGTGGTTTGCTTTAAGCTGCGTACAGACCGGCCCAACGAACGCCCAACGATGGATATTTATCATACATAATACAGGGCAGATTGCAGCACCGAAGGTCAACGAAACCGCCGGTCTGTACGCAGCTTTTGGCAAACAAGTGTACCTAACTAATATTACCATGCCACTTGGCTATTCTTATTTTTTGCTTGTTATCAAAAACTACCATATCGTGTGTGGTCAGTATACATGTTATATTCCTCAAAATGATTGCCGAATTCGCCTATATTTT…
>TCONS_00030473-[NW_011952137.1]-[+]-[u]-[435]-[2]-novel
GCCTGGCAAAAAATTGTAGAAAACAAAAAAGGACGAATTTGGAAATTTAGTTCATCATTGCCTTGTACCTACCTACTTTTTAAGTACTTATGGTTAAAATAATATGTCGATTAAGAATCAATAGTCATAATACTTATATGAAAAATTAAGGTATTAATATTTTTTATTGAGTTTCCATTTCAGTTTTCTAATCTTTTTTGCCAGGCTGTACGTTCTTTAAGTGTTCTATAATAAAGGAAACTAAGTTCTGAGTGCTTGGAAACATTGTGAAGCATGTATTGACAACGGCATTGTTGGAAAACAGGTTAAATCATACCTAACCTGAAATTGAAATTTATAACTGCGGGTTATGGAAGCAAACACAAGCAAAGTTTCTGAAAATGCTACTGCTGAAAAAGA…
>TCONS_00030608-[NW_011952138.1]-[+]-[u]-[2428]-[2]-novel
CGTATCGCTGGACGGCTGATGCCGGCTCCGCATCGGCAACTTCCACATTGTGTAGTCGCTGGGACACTCGAGCGTCCATTTCCGCCAAGATGTCGAGTGGCGGAAAGCGACCCAACAAAGTCGCCGCGTCGTACGATATCGTGCGATATCCGCGTACAACGCGGATGGCCATCTTACGTTGGACGCTGTTGAGCAGCGCTCGGTTGCGTCGAACACCCGTCAGTCTCTTCGACCAGACAGGTGCTCCGTAGAGGGCCATGGATCGCACGACTCCCGTATAGAGGCGGCGGACTCCTTCGCGAGGACCCCCCAGATTCGGAAGCAGCCCGTGCAAAGCACCAGCTACTTTTTGTATCCGGGGGGCTAACCTTTTGAAGTGTTCCTCGAATGACCAGCGAC…
>TCONS_00030710-[NW_011952138.1]-[-]-[u]-[1072]-[2]-novel
ATTCTTGAATCAGAATATAGGCTAAGAATTTTGTAAGAAAAAAAATAATAAATTTAGAAATACCATTGTGATCTTAATCATACCTACTTATAACAATAATAAACAATATAAAATAATTTAACATGATTGTGTTGATGTAGTTTCTAATGTGGATTTGTATAAAATAAAATAAATTTGTCTTGGCATCTTTTATTTACATATTAAGAAACCAAAATAAATCTACAAAAAATAAACTGGTCACATTCACTGTAAGTTGAAAGTAACCCATTAAAATAAAATACAAAAAGAAAAAAGATCTTCAGCTGGAATCGATCCTCGAACCTCTAGGTTGATATGGAGCTACATCCAACTAGGCTACGGTTCAGATAAGTATTATGGTGAAAAGTTCCTTCACTTTCT…
>TCONS_00030757-[NW_011952139.1]-[+]-[i]-[268]-[2]-novel
AGCGCATCTATCTCTCTCGTTCGCACAGCAAGTGGCTAGATGCGGGCGCCGCGAGCGCGACAGAGACAACGCTATACCGGAGCATAGAGCGGTAGAGCAGGACGCCAACTTGAGGAGCTACCTAGCCAACGAGAAAGACTTTGAGCTGCGCAATACGAGCGAGCGAGACAGAAGACGTGACCAACGCCACTTGTGCGACAGAGAGAGCACATCACCTCTATATGCGTCGCCTCCGCATAGCCCGCTGTGCAGTCCTGTAGTACATGAC
>TCONS_00030787-[NW_011952139.1]-[-]-[u]-[666]-[5]-novel
TGCTTTGCTTGTGTTTTTCGTCCATGAAAAGTTAGAAACTTGAAATGCAAGTTTTTCTTCGTAAATCCTACAAGTTTTCATGAGTTCTTCAGTGTGAGAATAAATGTTATTAATTGGGAGATGTTCCTAAAAGCATCCGCTCAGGAATAGCTACAGATGGATGCTAAATACAGATTCAGAATGCAGCTTCCCAAGACAATAATAATATTATACAGTATACAAGTAGTTGTGCATGTATAGCCATGTTCAATTAAAAATACATATTTGATAGTAACAATCAAATTATGTGATTTTTTTATTAATATTTACAATAATCGAGGCCAGTAAACCGCATTATTGATAATAAAAACATGTAATTAGTATTTTAATATAATTAAAATAAGGCCAGTACTAGTTTAT…
>TCONS_00030788-[NW_011952139.1]-[-]-[u]-[605]-[4]-novel
ATTTGCTTTGCTTGTGTTTTTCGTCCATGAAAAGTTAGAAACTTGAAATGCAAGTTTTTCTTCGTAAATCCTACAAGTTTTCATGAGTTCTTCAGTGTGAGAATAAATGTTATTAATTGGGAGATGTTCCTAAAAGCATCCGCTCAGGAATAGCTACAGATGGATGCTAAATACAGATTCAGAATGCAGCTTCCCAAGACAATAATAATATTATACAGTATACAAGTAGTTGTGCATGTATAGCCATGTTCAATTAAAAATACATATTTGATAGTAACAATCAAATTATGTGATTTTTTTATTAATATTTACAATAATCGAGGCCAGTAAACCGCATTATTGATAATAAAAACATGTAATTAGTATTTTAATATAATTAAAATAAGGCCAGTACTAGTT…
>TCONS_00030813-[NW_011952139.1]-[-]-[i]-[1339]-[2]-novel
AAGTGTTCGTATCGCGTCTCACCTGTGACGAACAACAACCGCCATTTACGTCGACGGTATCGACAGCGTAAACCTCCCCGCGTTTTTACGTCGGAACGCTTTTTATATTATTTTTCTGAAACGCGAATCTGCACATCTGGTGCAGGCGGGTCACTCTATGCTGACGAAACACGAACGAACGAGAACTGTCGTGCAATCGGCACGTTTTATGCAACGAGATAGAGTCGTGGCTCGCGCAGCAGCGCTCTGAAACTTTGTTTTTTGTTGTATAGAGTGACCCCCCAGGCACGGCACACGTTTATAGCTCTGTTATGACTGCAATCCGAAACGAGCAGCATTTTTATGTATTTTATTTATTAGCCGGCAAGCCTGGACTGCGGTGAATTTAATTTTGAACAC…
>TCONS_00030891-[NW_011952140.1]-[+]-[o]-[380]-[2]-novel
CCAAGAGTGTTGCTGTTGAGGGGCAATCATACGCCTGTGCTGACGTTCTACTCCTAAGGTGTCATAGTCTCCTGGTACTTCGACTGTGTAGCTAAGACACTTGGGCGTTCTATTGCGGAAGATTTGTACCACTTTCTACACACTTATATTCTCCTGGTAAAATAGAGAAGGAACGGATGGACAGATTTTGATGCCTGATGATTTCATGTCCTCTCTAGGATTTATAAGCGTTATCACTTATAACTGATGTGGAGGCCTTATTTATTTATACAGATATGGCACATCACATTACAATCTGTGAAATGTTTTATTTGTTAACTGGAAAAATAATTTGTAACTCCAAACAATCTATTTTAAATGTTATTCCAGACTATTGATGC
>TCONS_00030892-[NW_011952140.1]-[+]-[o]-[353]-[2]-novel
CATACGCCTGTGCTGACGTTCTACTCCTAAGGTGTCATAGTCTCCTGGTACTTCGAACGCGATGCTATGAGACTTGGTAGTTATATTGAGGAAGATTTGTACCACCTTCTACACACTTATATTCTCCTGGTAAAATAGAGAAGGAACGGATGGACAGATTTTGATGCCTGATGATTTCATGTCCTCTCTAGGATTTATAAGCGTTATCACTTATAACTGATGTGGAGGCCTTATTTATTTATACAGATATGGCACATCACATTACAATCTGTGAAATGTTTTATTTGTTAACTGGAAAAATAATTTGTAACTCCAAACAATCTATTTTAAATGTTATTCCAGACTATTGATGC
>TCONS_00030926-[NW_011952140.1]-[-]-[u]-[693]-[3]-novel
CTCTTGTGATTATAAATTTAAATTAAAAAACAAAATTTTAAATTAATATCTAAACACCGCGTCTAATCGAAATATTTTTAGACTAAACCCCCTTGATCCTCCCTTTTTGATCTTAACTGTTGATGGTGAACAAAAAGTTTTTTGCAAAATTTTTAATATTTATGTCGGTTACATTTGTGGAGAAATTTGGAAATTTGAAACGATTGATCGTTATTGAGAATATTTTTATTTTAAAGTATTTTTTTGGACGGACGTGACAGTGAGCGAACACATATAACGTTAGAGTTTAAAAACATTTAGAGTTTAGTTATTGTAAGGACTAACTATTTCATTGTAATGGACGTTAATTATTTACTGCCATAAGTTTTAATTGTAATGTTAATAGGACATTTGGCTTTA…
>TCONS_00030927-[NW_011952140.1]-[-]-[u]-[615]-[3]-novel
GTAACCTCCGAATGACCTCATTTTTTTTTCTTCAATGTAAATATTCGGCTCGTATTGCCGCATAGTCTATAAGTGGTACTAAGTTCCTTAACCGCGTTATTTTTTGTTTAAATAATTGTGTTTCGTAGTGGACTTTTGCTGATAAATTGACTTTTGTGTGGACTTTGGATTTTACAGAAAATAGTTTAAGTGACACGAACTGTTGGTAAAAATTAGATTCGTCTTAAAATATTTTTAATAATTGTAGGTTTAAAATTATCGTAAGGACTGCCAATTGTTATTTTTGTGGTGCTTGAAAATTCGGAGGAGCAACGTTTGTAAATTTCACCATCAGTGTGCCGGAAAGAACTTGGATTTTTCGACTGTTGCAGACGACCCACAACACCAGACCGTCTGCTT…
>TCONS_00030950-[NW_011952140.1]-[-]-[x]-[412]-[2]-novel
ATTTGTTTGGTAATTTATTGTCATTTGGAGACCACAGCAAACAGTGGAGTAAAATTTCTTATCAGTAACTTATTGCAACAATAACTTGAAACTGCGAACTTTTGTGCGAAAAGGGTAGAGTAGAAATACTGTTCATTAGTGTATTCGCCTTTTTCAATATATATGTCCGATAACCGACCTCTATTGTTTTTGAGCGAAAGAGATAGCTGAGAAAACAATTTGGCTTTTGTCCAAAACCGGTTTGGTCGGACGGTGCGTTTGAAACTTGTATGAAATTTCACAGGGTGTGAATTACTTACATAGGTATTTAGTTCAGAAACACGTTTTTGTCGCTTGTAGCTGATAGGTACAAATGAGTTTTGACAAGTAAATTGGCTGTTATAACTTTATCAACTTCAG…
>TCONS_00031004-[NW_011952141.1]-[+]-[u]-[672]-[2]-novel
CGACGCCCCCGCGCTCGCCGGCGGCACCTCGCGCGCCTATCACAACTACGAGTCGTCGAAGCCTCCGTCACTGGGCGAGGGCTCGTCGCGGCCGCCCGACGACGCGTCGCCGCACTGATGCTCGGGACACACACGTATTGCATATCAATATCATAATCTTATCGTGTAGCGCCGAGGAGCGACCAGCGACAAACTCGGTTTTGGAACGCACCCGCCCGCCATCTTGCCAGCGCTTCTGTGCACAAAATGGCGGGCTGTCAAAAAATGATTGACGAAATTGTAAATGGATTTAATTTGTGACAAGGAAAGGTGTTTTTTGTCGTTCCATTTTAAACCGCAGCCGCTAGTCGCCTCTTACACAGCTCCAACATCTACGTTCAGTGAATCCATGCCAAAACA…
>TCONS_00031352-[NW_011952143.1]-[-]-[i]-[877]-[2]-novel
CTGGCGGCCGACCGGCTTCGGCTTATACTATTCTTTTTTTATAGTATAAAGACGTTAATTTAAATGAATTTATAAAAATTGCAAAGAATCATGCTTACTATTTCGGTTTGAAATGCCATTTTTGTAGCGAAAGTGTGATCGAAATTGATTGGACTACATGATCAGCATCGCTTTTACAACAACCTCTACATGTGTAGCTTACTGTGGTAAATAAAGCATTTATACACCGTATATACATTGATAACGGTCGTTCAATTCAAAAGTCTCATTTGCTTCTTTGTCTAAACTCAAAAAGATTCGATTTTATTTATGTATCCGATAGGTGAATTCCGTATATACTTCAAAACACGCATCAATAGATAGCCGAACGTCCGACCGAAAAGTAAAAGCTCAACTCTA…
>TCONS_00031403-[NW_011952143.1]-[-]-[u]-[830]-[2]-novel
GCGCTCTGAAAGCGAAGACTGCGGTCACTGGCTTCCTCTGCCAGGGCCAGGGACACTACGCATCCAGCATCCGCATGCCCAAAGCGTCGCAGACAGGACCAGGATGCTGCCAGTGGAGGAGCGAGGGGATCCGGTGCAGCAAAGGCGAAGAGGGTCGATCTATGCGTAGTGAGCGCGCCTGCTGGGATGTTGCATTAATCTGGTGAGCTGTTTTCGTTTAAACTATGACTGTAGTTTCAAAGTTTAGAGGCTAGATGTTTCATTACGTGGATGAGGTTAGTGTGACCGGTACTGTGGAATTATTTTCGAGGTTCGAGTCCTGGAACTGTTAATGTGTCGGGTTGCCAGACCTGTTGACTTTAAAAAAAAAGGTTATGACATTGAGGTTGATCAAATCCT…
>TCONS_00031461-[NW_011952144.1]-[+]-[i]-[712]-[3]-novel
AGAGCATTGTATTTCCACAAAATAGAATGCTTACAATTAAAGTTTCCCACCGAATAGTAAGTTATTGTAGGTAGGTATTTGCGAAACGCACTTTTTTCTTCGAAGTCGATTGATCGAGTGATTGTTTGGTGTTAGCGCACTACCTCGAGGTTCTCAGTTGGTCGTTAGACATCGCCACGACAAACATACAAATCAGTTGTCAACCGTAACAACTTAATTTCAAATTTGGAATTGCGCGCGCGAACGCCTTAAGGAATTTCCTTCGTACTGGCTGAATTCTGTGTCAACAAAAAAGTGCTTTTCAAATTTCGAAAACAATCGTCTTCGTTGTTACCGAAAGAATATTCAGTGACAAAATGAGGAGGAATTACGTTTTTTATAACTTCCCTTGTTCTGATG…
>TCONS_00031475-[NW_011952144.1]-[+]-[i]-[747]-[2]-novel
TGAGTACGATAGCTCCGCAGTCTGCTCATTGTCAGGTCGCTTCATCTGTGCGATAGCTCCGCCGTCCTCAGATGTTAGCAAGCTAGGAGAGCATCAGGGTGCGATAGCTCCGCAGTCCGCCCTAGGTTCTATGCTAGGTTACCTATCTAATACTTATACCTACTCATGTTATTTAAGTTTAGTGTGTTATCATACAATAAATCTACAAGTCCTATGATATTGGAGTTTTCATTCATAACCACACTACAACTGGCGCCCAACGTAAATATCAAGCTGTAAGATTATAATCCGGAGAATAACGAAAATATCTAAGAACCAGATCACACTACAACTGGCGCCCAACGTAAATATCTAAGAGCCAGCAGAGGACAATATAAACTGGTTCCTGAAGAAAATATC…
>TCONS_00031532-[NW_011952144.1]-[-]-[i]-[794]-[2]-novel
ATAAACTTTTATCTGTTCTTACAAGAAATCCAATAGTGAGTATTTTATACTTATAAGAAATCTATCATAAATCTTATCAGTGTACCTAGTTAGATTTAACTAGTATGTAGGTAATGTGTGCCAAATATTAGTAGAAATAAAAAACAAAATTATAAGGTAGGTACTTACATAAATTTTATGTTGGAATGTGTAGTGTTCACTTTGCTAGGTTTTAATTCTAGAGAACTCAAAATTCATATATGTAAAAACAATCCAAAATTACGGAAAAGGGAAAGCGACCCGCTCCAGTAGTGGTTTCAACTTGAGGTAAATAAATAAACAACACGTTCCCACAACAACGAAGCCTACCGGTCACTTGCTTTTCAAACTCGTACGTACACTCCGCCATTTCTAAACCTT…
>TCONS_00031551-[NW_011952144.1]-[-]-[i]-[771]-[2]-novel
GTGTTCGAAAAGGGTATACATACTAAGTCTAAACCTACGTATATTAATGTAATAGAGTTCTTATTTACTACATAATATTTTGTTTATAACAGCTGTGAAATTGGAATATTCAATCTCTATTCAGCACAACTTCCATAGTTTCGTGTTGGATATCTAATGTTTTTGTTTTGATACGGTCTGATGGGCTTTAACAGATTCTGTATAAAAAGTGCTCTTCAAATAAAGACATTAACTTTTAAATTGAGTGTGGTTCACGATGTTGTCTTACTGAAAGCGTGCTTGTGTGTTTAATATTAATAATAGAGTATACGTATACATAATGTTTATGACTGTAATTCCTGAAGGGGTAGACAAAGTAGACATATAGGTAGTTGGCTCTCATCCGAACCACACACTTTT…
>TCONS_00031605-[NW_011952145.1]-[+]-[u]-[260]-[3]-novel
GTGAGAATAGAAACAACTGAAAATTATCGAAAAGTGATAATAACAACCTACTTCTATGACACTGAAGACCTGAACTTGGAAGACAGTTACAGTGTGGCGAACCTCACGCTTCCGGAGTTCACGCTGGGACCTTGTCTCACTCAGAGCACAGACCCGGAAACTGTGGAATTTTTCGGGGCTTTTCTTGCCAACATTAATGCGGTAGCACAAGAGGCGTACCAGACTCGCGCCCCTCTCATACATAAGTATTTCATCTCAAA
>TCONS_00031627-[NW_011952145.1]-[-]-[u]-[543]-[2]-novel
CTCCACGCTCGGTACGGGCCGGACGTGCGCCGCGCGGCGGGAAAATAGCCCGCGATAAATAATTTATTAAAATTCAACTCGAAATAAATAAACTACTGTGACACTGGCCGGCTGGATTGATCCCAGTTTACTTTTTCGCAACTTGTGCTCCTGGATTTAAAAATCGAATCGTGCAAAAACTTTTTGCTGTAGTGCGTTTTTTTTTCGAAGTTCGTTTTCTGCGTGTCAAAGGTTTAATTAGGTTAATACTGACGTCGGTATGAACGATGTGTTAAGTGATTGGTTGTGTAGTTAATTAGGCAAACTTTTAAGTGTAATAAGTGAAATGTAAGTGGAAATTGGTGAAAACTGCAGTGTTGTTAGTTGTTGAAAGAACTTGGATTCTTGGAGATATTTTTA…
>TCONS_00031719-[NW_011952146.1]-[+]-[u]-[730]-[2]-novel
GAATGACACAGATTTACAACACACGTAAGAAATGCAGAGGAAGTAGAAATTGTAAATATCTATATAAATGAAAAACAGTAACTAAAAACATAGCAAATGGTAAAAATATAAAATCATCAGTGCTTCAGTATCTAAATCGATTGTGATGGCCGAAAACAGTTTTCTTTGGTCAATAATTTGGTTTGCGATCCTGGTTTTAGTTTCATTCTGGGTGGCTGGGTTTGCTGCCCCAATATACATTATTCTGCTACCTTTCACAGTTTTCATAACATCTTTAACGAGTTCAACGGACTTCTTCCTAAAGGCAATGCAATTTCCTAGATTCTGCGCATATAATATGAAAGAAGGGCTACCATACTCATAAGTTCATAACAAACATCTCCAAATGATGAAATACCT…
>TCONS_00031720-[NW_011952146.1]-[+]-[u]-[227]-[2]-novel
CAGCATCATCTGGGCAACCTTCTGGTTCCTGATGCTAATTCTGGTCGCGTTCTGGGTCGCACTGATAGGTGGAGTTATGTATGTCCTCATAGTGCCGTACTCAGCATTTGCACCTGATGCCCTAGCGACATGTTTAAATTTTCTCTTCAAATGTATGCAATTTCCACTGTATTGCACGGTTATGATGGCAGATGGAAAGCCCTGGGATGGGCCCAGCTGATGTAATA
>TCONS_00031870-[NW_011952146.1]-[-]-[u]-[527]-[3]-novel
ACATTAGATAGTAATAATGATGCTGATGCACGTAATGCACATATTTAAATACCGTAATAAGATAGAAATAAAGCAGTGATTGTATAGACTTGTAACAGGCGTCTTTCACTCAATCTCCATCACGACCCGACCTAAATACTGTAGGGGGAATCTCTGTCTCCCCTACATTTGGTCCTTCGAGCCGGATATGAACCAGCGACCTATGGATTTGGTCCTTCGAGCAGTGCAGTGTTAAAAGACTTCGTTACTACGTGAGTTATCAAGACGCTGCAAACAGAACCAGTGGATATACGGACGTCGCTATCCACTAACATCAACAGAACAAGTGTGTCCCGGGTTGTGAAGAACAGAACATAACAAGCAACATCGGGTCGCAAACAAACAAACAGAACAGAACAT…
>TCONS_00031909-[NW_011952146.1]-[-]-[u]-[991]-[2]-novel
GTTCGTTTTGTTCCGTACAGGGCAGAGTACAGTACAGTATAAACAGAGTGTACAGTATAATAAACAAAGCGACTCTGCGCTTTTGGTGGGCATTCTAAATAGTGAATAGGGAGCGGCAACAATAGGCTCTGTCAGCAGTGCCTGGTTCGATCCAGAACACACGCCTGTCACAAGAAAGTTTTCCAGCAGATCGTTTCATCAATGAGAAATTAATTTTAACGGATAATTTTACGTCGCGTCGTAAAACCGTGGATATGAAATTACCAACTTTGTTAATAAAGTCGAAATGCGACATAGCTGATGTTTCCCTCATAAAATTGTTGTGGGAAACTTTTATTTCTTTTGGATGTGTGCTTTTTGACACGGGTCATAAAGCGTGAGGCTGCGGGTCGGTTTATG…
>TCONS_00031939-[NW_011952147.1]-[+]-[u]-[444]-[2]-novel
TTTACTTCATAGTATATGTATAGTCTCAGAGTTTAGTTGTCAAATATAGAACATCATCATCATCATCAGCATTCAAAAAGTATGTCATATCCTGAAAAGAAGAATAGAATTTAATTAGAAAAGCTAGGTATTGTGATGATTTACATAATTATAAAAATTCAGGAAATGACTATTTAGTTCAATATAACTTAAGTAGACTAATAGGATAATACATTTAGGGAATGGTTTTATGAATGGTAATCAATATTGGATCTACAGGGGTATGATTTTCATAGCAATCTAACAAAATCTAAGTACAGGGTAGTATAATTAAAATTGGATTACAACATATGTAGAAAAGAAATAGGTACTTACTTATTGTAGAATAGTAACTTTGGTATATAAGTAGTGAGGGATTGT…
>TCONS_00031979-[NW_011952147.1]-[+]-[o]-[204]-[2]-novel
AATTAATATTTCTATTTTTTAAGCCCTAAAAAGTACAAAATGAAAGATAACCAACAAGACACCCCTCCTTCATCTTTACACGGCGACGACATCGCCGGTATGGAGGACGAGGATGGCATGCTGTACTACGAGGAAGTGGAGGAGATCGACCTAGAGGACCTGCAGGACGAGGGCATGGATGGCATCATGGAGCAAGAAGAAGAC
>TCONS_00032002-[NW_011952147.1]-[+]-[i]-[840]-[2]-novel
GTCGATTGTTTTTAGTTTATTACTTATGTTAACATTATCATTTGTCTTTTTGAATTGACTCGTCATGCCGTATTAGACATGATGACTGCCAAAAATGAAGGCGTAATGACGGTCACCGACTACTAATGATGAATTGACATCATAATTCACAACAAATAGGTATCAAATTGATAACAATGACTTATCTTATTTAATTCTGATTCAACAGACGTCAGTAGCGCGGGCCGACTTTGAGACTAAATAAGACACAATCTTTGACTTTCTGATTTATATTATGTTTGTTACTACCTACTTTCTTTATTTGTATCATGGCGTCTTTTAATAATATGTACTATAAATTTACTGGCCATTGCTGTAAATTAATTATACATACGCTTCTTCCCTTATCTATCATTCTCA…
>TCONS_00032058-[NW_011952147.1]-[+]-[u]-[1325]-[2]-novel
ACTTGATAAACAAACAACCGTGTGCTAGAAATATAAATTCCTAATTGATAAATTATAAAAATGGAAGGTAAAAACCACCAACGGGCACCCAATTTTACATGTGACGAAAGTATGCTTTTATGTAACCTCGTAGACAAATATAATTTCATAATTGAAAATAAAAAAACTGATGGTTAGACCGTAGCCGAAAAACAGAAGGCTTGGAAGATGCTGAGTAAAGAATAATATAACGCCAACACCACTTATGTACCCAGAACTACTAAGAATTTACAAGCTGGGAACAAAAACCTGAAAACAAAGACGAAAAAACAGCACTCAAGTGAAAAAATGCAGATCTCAAATATACCTAGATAGCAAAGTTTTACACGCGTCTGTAGTTCAGACAGTGGAGCTCCATGG…
>TCONS_00032059-[NW_011952147.1]-[-]-[u]-[409]-[2]-novel
CCCCATTCGTGCACCTAACGGGTCACATACTTGCTGCATGTTCCTAAAAGAAAATTTCCGGCCTTTATCAGGTCATCAAACATATGTCCACGTATATACAAAACATAGATACCTGTGAATCGAACTAACACGGCAACAGAACATTTCACACACAATTAACCGCACATACGTTGAGTAATTCTATAGAAACAGCCGCGGCCGTACGCGGTATATTCTCTGTATTCTGGCATTCTAAACGATCTTGAAGTTAAAACCCCTGAAAGTTACCAATGTCAATATTTTATGGTCGGCAATTATTTTATTATCATTTTATTTCTCCGATTACGAATATTAGAAATTTTACGATGTTTCATGAGTATCTAGAGTTAAGATTCTCTCATGCAGTGATTTATTATCATT…
>TCONS_00032062-[NW_011952147.1]-[-]-[u]-[1043]-[2]-novel
CGCTAAAATGTCAAATTTATATGGGCAAAGACTTTCGAATCTATACGCTTTCGATACCATAGTCGATAGGTGAATGAATTTCGAATCTATACGCTTTCGATACCATATTCGATAGGTGAATGAACGTCACTGTTATTTTTCCATATGTTTGTGTAGTATCGAAAATTAGTATCGAATCCTGTGCTCGCCCTACTGAATAAGAATCCATTATATCCAACCCCTGATGATGATTATTATTGTTTCCTCTCACTCCACAAGGAGCTTAGTCTTATACAACCCCTAATCTTTTATAATTCTGTAATGAAATACATAACATTACTACAACCCCTCCTTATTAAGTAAAATTTAATAAATGAATTATTTTCATTTTCCTCATCCTAACTTTATTAACTACCTACC…
>TCONS_00032108-[NW_011952147.1]-[-]-[u]-[829]-[2]-novel
CTAGAATCCATTATATATCCAACCCCTGATAATGATGACGATTATTTCCTCTTACTCAACGAGGAGCATAGCCACATACATATACAATTCCTGATGATGATGATTATTATTTCCTTTAACTCCACGAAGAGCATAGCTTAGCCTTATACAACCCCTAATCTTTTGTAATTCATTAATGAGCTACATAACATTACTACAACCCCTACTTATTAAGTAAATTTTAATAAATGGATTAAGTTTTTCCAAATCCGCATTCTAACTTTATCAACTACCTACCTATCTATCTTCACAAATGCTTCCCTAATTACGTTCCGTTCCAATACAAAACCTAGCCTCTTGCGCTTCCTATTTCATGATAAATAATTCTTTCGTTTATAAGTTCGATCACTCCACGGCAAC…
>TCONS_00032163-[NW_011952148.1]-[-]-[u]-[1262]-[2]-novel
ATTATTTAAGTAGGTTAAATAAATAGGCATTAGTCATTCTAATTTATAGGTATATTTTGGACATGTTAGTCGTTAGTATAGTTCTATGTCTAGTTTAAATTGTTTTTTATTTTATTTTTATTATTGTATAAAAGAGTTTCGTGTGAATATCACTTTAGTTTTCCACCAACCAAGGGTTGGCTGGAAGAAATTGCTTCTTGGCAATAAGCCCGCCTTTGTGTACTTCTTACTTTTTCTGTCTTCATGTTTTTGTCTTTGTTTTGTGTATACAATAAAGTGTCTATAAATAAATAAATAAATATATATTAACTGTCAGTTCTGGATATACATAACTGTGCCTGCCCATTTGTCACAGCTATATTAATGGTGGATGGGATTTAATTGATGACTGACTTTTTA…
>TCONS_00032250-[NW_011952149.1]-[+]-[u]-[437]-[2]-novel
CGCCCGTAAAGGTAACCATTAAAGTCGAGCAAACACGTCGGCAGATACGTCCAAATGGAATCTTCAAACTTTGCGACTTCGCACCTATCTTCGTAGGCTGAGCCAGCCAATGGCAGAGTGAGGTAATTTTTGCAAATCTGTCTGCAAACACTCAGTCAGATATCGTCAGCACAAACAGCCACAGTGCCTGAACGCACGCCGGTAGTGGAATATTTCAATAACTGAACTCTAATAAACAGTAAATTGTCATAAACTCATCACAGACGCATCAGTTCCTTGGAAGATGTAGTTGATCAAACGGTGGTCGATGAACAAGAAGTGTTGGTGTAAGACGATCGTGCAAGGCTTCTCCGACATGTGCTAATAAGGAATGAATCGTGAATGTGGATGATGTGAAAA…
>TCONS_00032297-[NW_011952149.1]-[+]-[u]-[2087]-[3]-novel
GAAAATGTCTATTAATTTCGTCCGGATCATTGTAATGTGTCGGAATATCATTGTCCTGTTTAGTCGGTAGTACAGTCTTTTTTAAGTTTTTCCACAATGTCTTAGAGTCATGAGCGTATTTATTGACATTCTGTTCAAAAAACACTTTTTTTTCAAAATATAACGCAACATTTACTTGGTGTTTTAAGTCCCACGCCTCCGCCCCGCGAGCGCAGTCGCCTCGGCCGCGCCAAGTGACGCAGTCGATAGCCGGCTACTCGCGGAGCGCGGCCCTCCTCGCCGTCACGCAACCACGTCTCATTTATCGCCACCACGTCTGCTAAAGAGTTGTGTATAGTCACAGTCAGTTCGTCGTGTCCAGTACCAAGAGAACCTGCATTAAACAGACCAACCTTAAAG…
>TCONS_00032307-[NW_011952149.1]-[-]-[u]-[618]-[3]-novel
TTGAGATTTGTCGAAAATGGAGTACAAAAATCTATTTTCGCATCTATTTTAGATAAAATATCTGAGAAATCTTGCCAACAACTAGATATGTGTGATAGAGCATTTGCGAAAAACAAGTATAGAATCACCTCAGCGAATCAATGCCTCTTGACTGATGTCCAGACCTCGTTCAACGCTCAAGTCTTACAACAAAGCATTGTTTTGATGGATAGTGATGAAACGATCAGCATTAAAGCGGAACCTGATATCCTCGAGGAGGGCAGCGTGAGCGTGCACCCGGCGCGGTGGATCAGCGAGGTGGTTGTGGAGCCTACGTTCAGATAGCTCTCTGTCATTCACCACCCTCATCACCATTAGCCTGTAATCATCATCTACTGGACATAGGCCTTCATCATCCAC…
>TCONS_00032346-[NW_011952149.1]-[-]-[u]-[899]-[2]-novel
CGGCGGCGGACGTGCCCATAGCGACACACTGCTCCCGACGACGCGGATTGAATAATTTAATTCGCTGGAACTGATAAGGAAAACCCAATTTCTCCGAGTTATCTTAAGCACTTCTGCGCAATTAAATTTAAAATTTTCTTGTCCTCCCGGATCGCTAAGTGTGTTTTTCTTTGAGGAAATGTTGTTTTACCGTGGAAGGTTGCCATGAACTTTGCACAAGGGCGGGCGATAGGGCGCCGCCCGCCCAACGCTCAGTGTGAGACCGGCCGCCCAGCGAGCGCCCGCGCCCGCGTGACGTCACGCGCCCGGACACTTCTACGACCCACCACTACGTTCGTGTTGCAAAAAACTATCTCAGTGCGCCTGAAAGTGTTGGTTTCCATAACTTTTGAACACTTT…
>TCONS_00032368-[NW_011952149.1]-[-]-[o]-[477]-[2]-novel
CGGGGCAGGAGCCCTACTTGCGGCTAGAGGATGTCTTCGTGACGGGCGTGCTCGCCAGCAAGCTGAAGATCAAGCGGCAGAACGCGGCGGAGTTCTATAATAAGCGGAAGATAGGACCAACCACCACGAGACTTGAGGCTCTAGAGAAGTGGGGGATGTCAACACATGAATGACTTTTGATTAGCTCCGGATCTCTTGATGGAGCAGATGGGCCATTTGTCTAACAAGATTGTATCTAATGTTAAATATGCCGATTGCCATATATACCTACTTACTGCCTTTATTCAACTTAAGACCTTATATTTATTATAATAATTAATAAAATAATCATAATAAAAATAAAAAAACCGACTTCAAAAAACCACTAAAATGTAAGAAATAATTTAAGGTTTACACAAA…
>TCONS_00032371-[NW_011952149.1]-[-]-[i]-[258]-[2]-novel
GTAAATTAAAAAGTTTATCTATTACGTGTAGTGATGGCGGCGGCGGCGCGTATCAGGATATATCGGACTAGATTTGTAATCTGTGTTGTGGACAGTTATTTTCCAAATCAGAAATAGGTACCACGCCGTTTGTCACGGATTAGTGTGTCGCCTGGTGTGATACAGTACTTACTAACAGTGAAAATATACGAGACATCTATTTCAAAACTTATACAGTGAAACTTGGCAAACTTATTGAACCAGATATCCACCCAACCT
>TCONS_00032377-[NW_011952149.1]-[-]-[i]-[1079]-[2]-novel
CACATTGACTTGATGTTTTAAGTCTTTGTAGTATTGTCTCTTTGAGTCAGTTTTAGTCTTTCTGTATTCGTCATAGGCGTCGTCACGTAACTGCATCATGAATCTAATATTGTCAGTGATCCATGGATGTGGTGTCTCTCTCACTATGACCGTCTTTTCAGGCGCGTGCAGGTCAAATAGACCTATGATCGATTGATTGAGACACCTCACCATGTCACTGACATCGTCCAGTCTGTTTATTTTGTCCCAGTCTAGTAAATCTAAGTCTTTATTAAACTGTTCAATGTCTATATCCCTAATTGGTCTGTAAGTAATAGTCCTAGGTTTGGTCTTTGTCTTTTTAATGTCAAGAGTTATAGTAACAAAAGCATGTCGTCCTAAGGGTCGTTTGTATATGAC…
>TCONS_00032591-[NW_011952151.1]-[-]-[u]-[1124]-[2]-novel
AAAACCTTTGAAAAGATACGTTAGCACAATCTAAGTCATATTTTTCATGACAAGTGGCACAAGTTAGGTACTGCCTACCAGGTATAGGTTGCAAGCAACCCGCACAACAGTTATCCACCTTATCCATATTTCATACCAGTAGTGACCTCTATACGTCAGACTATGTATTATTACAGCCTCAGGTGTTATGAGAAGTGGCTTTAATTGTAGTTGTATCTATATCCTTCAGATGGCGCTGTTAAACCAATTCATCGATAATCATCATAAAAAAATTAAAGTTTATATAAAATCGTAATTCAATGAAAAAAACTGTCCATACTAGCTTTATTAAACACTTTTAAAGACACATAAGTTCAGTTTATGGTAAAACATACCTTTATAGGTTCTTATTTTTAAATT…
>TCONS_00032869-[NW_011952153.1]-[+]-[u]-[728]-[2]-novel
CTCGGTGTGAGGAACAAAATGTAGGTGTTTAAGGCCAAAATCTCCTATAAATTGGCCAGAATTCGAAAATAGAGCAATATATATACCTTTCCTTAAAAAATCATTCAAGCTCATTGAGTCCTAGGATCATGTACAAATAGGCAGTCTCGAAAAATAGTATAATAATAAATCGTCTTTGTTCGATCATCCCCTTCAGGAATCATCAAAAATTCACAGCAGTCTGATCTCGGCTAATGTTCATCCGGCCACTGCGGGCTACCGGGATGTCAATAGAGAATAACTAGACTTCGACAATGACAACTTGCAATGGGTAAAAGATGGAAGATATTTTTTTCCTTTAAATACAAGTCTTAAATAAATAAAAAAGAGTACGACAAACCACCTCAGTGATAGAATTTC…
>TCONS_00033038-[NW_011952154.1]-[-]-[u]-[875]-[3]-novel
AAAACAAATAATAAAGAGGTTTAAATAAAGAAAAATGAGCAAGGGTGTTGCTTCCCGGTGCAGAAACGGGTTCTAGCTCAGCTTGGTGCTATGATAAACCATAGCGCTGGTTTTCAGCTAGAACCCTGGGTGAAGTCACGGACTGACTTGACATAAAATATTTTAATCAATTGAGCACATAAAAAGTAAACAAATAAGAACTTTAGTTATAGATAGATACATATACATAAATTATATACTTATGATTATGAAGCGTCGAGAGCGCGAGCATAAAGTGGGTCACAGGGGAACGCGGACGGGCGGGGGGGGAAGGGAGCCGGCGGCGTGCCTCAGCCTGCGGCGGCGCGTCGAGCCATTTCAGTCTGAAAAAGTCGCCCACGGCTGGAGCACGTCCGTGCA…
>TCONS_00033203-[NW_011952156.1]-[+]-[i]-[932]-[3]-novel
CTTATACATAAATTTTATACTTAAATACCAATACTGGATAATATAATAACAATCATAAAAACATACACATAATATATAAAGCAAGAATGTATACAATAATATGGTCCTAATGCAGAATAAACTAATAAAAATACTAAATGAGGGTAAATGTGCCTTCGGCGTTTCAGCGGGCGAGCGACACCGGTCACACCGGTCGCCTCGCTTGTTTCAGCGCTCAGAACAGCCCGTGCCGTCGGCTGAACACTACGGTGAAACAGTTTTACAAACACAATAGATACAGTGTGAGTGAAAAAGGAACACAATTAGCACCACACAAGATCTATTTTTCAATAGCAGATAATATTGAAAAATAAAAAAAGGTTAACGTTTCGTGAGAACAAAAGTGTATTCCTGATCATA…
>TCONS_00033218-[NW_011952156.1]-[+]-[u]-[426]-[5]-novel
GCTACCTCACTAACACAAGCGTCAGTTGTGAAGAATCGAGTGGATTCGTGCGGTTTGGACGAGTTTGCGTGCACAGATGGCGCGTGCGTCAGTCGCGACGTCGTCTGCGACAGTCGCCGCGACTGCGCCGACGGCAGCGATGAGAGTGCTTGCTCTCTTAGTCCAGATAATTTCATGAATGATCCTATTCTACATCGAGAAAGAAGGCAAGCAACACAGGGGAGTTGTCCCAAGCGATTCCAATGGCGGTGTCGCGACGGCACGTGCATCTCGTTCGACAAGAAGTGCGACGGCGCGGCGGACTGCGCCGACCGCAGCGACGAGGCGCACGCCGTGTGTAGGAACATCACTTGCCAGCCGAACTGGTTCCGCTGCACGTACGGCGCGTGCGTGGACGGC…
>TCONS_00033249-[NW_011952156.1]-[-]-[i]-[386]-[2]-novel
CTTGATTTAGGTGTTGCGTTTATCGGATTAAATATCCTTCTACTATAGCAGCTTAATTAATCATTTAGTTAAAAAAAACCTAAGATTAAAAAAAGGAACCTCGTCCGATAATCTCTATCAATTCTTTAGTTTTTGGTTCGACATTGCCATTAAATTAGATCGAATAAATATTAATCTGAAGGATGCGTTAGCAGAACCAGTTATTAAACATTTGCCCGATTTAATTAGCTAACACGTATCGGAAATGGAGTTCATTAACCTGGTTGGAAGCTTTTTTCATTAGTAGCCTTAATAAAGGGGTGGTAAAGACATTTACAATACAAATAGTCTTTATTGCACTTTTTTTTATAAAAAGGACACAGAAAGTGACATGTACAAAATGGCGG
>TCONS_00033276-[NW_011952156.1]-[-]-[o]-[1306]-[4]-novel
AGCGTGTTCAGAAATCATAAGTACAGCGTGTTCAAGATTCATGACTTCAGCGTGCGCTACATGCCTCGCTCGTTCGACACCTGACAGGCGGCCGCCGGCGCCGCCGAGCTCGGCGCGCTCCGGAAGCAACTCGACGAGAGCGTTCTAGGAATAACAGGATTTCAAATCAGTAAGATGTCCATGATGAACGACAACATGACTCGGTTTTACGCCAAAACCAAAGCTGAATAGAACAGATGGATTCCATTCAACAGGATCTCATTCATGAAACAACTATTTACCTAATATCAGCATTAACTCACTGTTAGATCTCCGTTAATAACTAGTTTTAAGCTTAAATACATAACTCAAAGTTACACGAATTTTCATAATACAGGGTGTTGCAAAAAGGGTATACTA…
>TCONS_00033316-[NW_011952157.1]-[+]-[u]-[235]-[2]-novel
AAAAGCCATTTTGTTTCTTGACTAGCATTGTGAATGTGATGTGAAAGAAATAACCAAATAACGCAGTATAACATAGAAATATAATTGTGTCGTGTTAAATATAAACTTCTATCAATATTCCTTCAATAATGGGCCGCGGAAGGGATCGAAGCCGTGACAGGCGTCGTAGTAGAAGCCGAAGCAGGAGTAGGAGCCGCAGTGGGAGTCCTCGGTACGGTTTGGGCGGCGGTGGCGG
>TCONS_00033373-[NW_011952157.1]-[-]-[u]-[483]-[3]-novel
GTTTGTTTATTGTATTTATGATGTATTTATAGAGCGGTGCATAAAACTTCTGGTCAGCCAAAAGATCTTGGAGGCGTGTAGGTACTTCATCATCATCACAAACACTTTGTAGTTAGTTCAGTCACGAGTATCAGTCTGTGAACACCAAAACTTTGACAGTTAAATACGATGTGATTTAAATCAGCGTTATCTTCTTCACAAAAAGTGCATTTCGAATCTTGAACTAAGTTTAATCTCTTCAGATATGACCTGGAATGCCTATTTCGGACAGGATTTGTATTAGTACAGATGGATTAACATTATCGAAGGCACCTTGGACATCAAGAAATGCACAAACAGTTGCTGAGTGACCATGAAAGGAATTCTTAATGTCTTCTACAAGAGAAGTGAAACTTTCTG…
>TCONS_00033433-[NW_011952157.1]-[-]-[x]-[607]-[2]-novel
TGAAACCTGCTCAACTGTTTGATTATAAAGTTTTGTTTGGATCCTTTCATTATTAATTAAGTTTAATCTTATATGTTTTGTATTAAATAATTGTAAGTTATGTTAATGATTAAAATAAAAACCCATAAATATACTAAAGTATGACTATTTATTACAAAAAAATACACTTATCACTTACATTTCACAACTTTACAATGTTTTTGGTAGTTCTGACAAGCAAGACGTTACAATTTAAAATCGTACAAGCTTTTTCAAATAAGTATAATAAAGCCGTTATTACGTATTTTGTTGAGTTTACAGTCTAATTATTGCCAGTTAGTAAAGAATAAACTACGATCTACTTTACTTCTAAACGCTTAGAGCCGATGATCTTGTCTGCTAGTGCGTACAGATCCTCCA…
>TCONS_00033468-[NW_011952158.1]-[+]-[x]-[223]-[2]-novel
CTCCAGAGTCTCTATCAGGTCGGTGTTGTAGTGCGCGCCGCGGTCCACCACCTTGATATTCTTGAAGTCCTGGTAGCACTCTTGAATCATCTTATCGCCTTCGTCCAAGAGTTCAGCCGTCCTAAAGACTCCGCATTGGTTCTGCATCACGTCCCTCATCTTAGCTCTCAGCTTGTGAGTCGGCATGCAACCGTTGGCAGTGCGCACTTTCTCCAAATTGTCT
>TCONS_00033497-[NW_011952158.1]-[+]-[i]-[2556]-[2]-novel
GGCAGAGTTGCATTGCTGCACCCACTTTTCGCCAGAATGTTATGTTAGTCCCAATGTAATAGGCGCGGGCTTCAGACAGTAGAGCTTTGAAAAAGTTAAATCCAGGCTAACTTTCCAAAACAATGCATGCAAGCTCCCAAACATCGTGTGTTTGTTTTCCATCTATGAAAACCGGATCAACAATCCCACGCGATTGCATCACAATATCTCACAGACGCATCGAGTTACTTCGTCAATCAATCTATCGTGAGTGCAGATCAAATCAAAGTATCCATTTCCTAATTCCAACTGGCTGGGTCGTTGACACTACGTGTATCAGAAGCCACGTTAAATAACTCGGCGCCTAACCGCCTGTCTATCTATAGAATTGTCTCACTTGCGACTGCGTTATCTGTGTCT…
>TCONS_00033531-[NW_011952158.1]-[-]-[u]-[504]-[3]-novel
GTAGCCGGTCCGGATACCGCGAATACATTATATTACGAGTATTATGTAGGTAGGTATAAGCCACAGAGAGGTATAAGCCTGCAGAGGCATAAAATATTTTTTCAGTATCCGGGCGCGACCCGTTCAGTGTGCCCGCGTCATCCCGCCAGCCGTGCGTAGATAACGGGACGAGGCGGCGCCCGCGCACATACGCCCGGATACCGAGCACCCCACGAACAGCTAGCAACAGGCAACAACTAACATTAAACACCAGTGGATAGGTGAATACTAGTGATACATAAATGCCTAAAGTTCGTTTCATTATGATATTAAGGCAGCGTCGACCCAAAAAAGAGGGGCAATTTAAGCAGCAGACCAACAGAAAAAGAAATCCAGAAAAACCAGATGTTATGATGCTCA…
>TCONS_00033532-[NW_011952158.1]-[-]-[u]-[485]-[3]-novel
GTAGCCGGTCCGGATACCGCGAATACATTATATTACGAGTATTATGTAGGTAGGTATAAGCCACAGAGAGGTATAAGCCTGCAGAGGCATAAAATATTTTTTCAGTATCCGGGCGCGACCCGTTCAGTGTGCCCGCGTCATCCCGCCAGCCGTGCGTAGATAACGGGACGAGGCGGCGCCCGCGCACATACGCCCGGATACCGAGCACCCCACGAACAGCTAGCAACAGGCAACAACTAACATTAAACACCAGTGGATAGGTGAATACTAGTGATACATAAATGCCTAAAGTTCGTTTCATTATGATATTAAGGCAGCGTCGACCCAAAAAAGAGGGGCAATTTAAGCAGCAGACCAACAGAAAAAGAAATCCAGAAAAACCAGATGTTATGATGCTCA…
>TCONS_00033600-[NW_011952158.1]-[-]-[u]-[1106]-[3]-novel
CTATCAGTCAAGTCCGAACCTAAGTCCTAAATCATTTCCTTGTGGGACGTAGAAATCAGAATCGGGAAGTCGGATCATAATCGCTGTTTCGCTCGCCTATGAATCGCTCCGCTTATGCGTCTGTGGCCGTCGGTTTTTCGCTGCGCGCGTTTCATGGCATACCCCGTGGCGTCAAGCGCCATTGCAAACCTCGCTGCCGAGCCTGATAGACGTGTTCTAGTATTAGACTAACAAAAAATACATCATTGTGCATTTCCTGGTCTATTCCAAGTAATATAACTTCACAAAAATTCAATTCTAAACATAACCAGTGAAAACTATTGCATTTCCTCAAGTGGTTTGCGGGTATTCCGGGTAAATATAGTCGCAGTAATATTTCATTACACTGAATCATCGACC…
>TCONS_00033601-[NW_011952158.1]-[-]-[u]-[881]-[3]-novel
TAAAAACCTTGTTTTCAGGACCCTATCAGTCAAGTCCGAACCTAAGTCCTAAATCATTTCCTTGTGGGACGTAGAAATCAGAATCGGGAAGTCGGATCATAATCGCTGTTTCGCTCGCCTATGAATCGCTCCGCTTATGCGTCTGTGGCCGTCGGTTTTTCGCTGCGCGCGTTTCATGGCATACCCCGTGGCGTCAAGCGCCATTGCAAACCTCGCTGCCGAGCCTGATAGACGTGTTCTAGTATTAGACTAACAAAAAATACATCATTGTGCATTTCCTGGTCTATTCCAAGTAATATAACTTCACAAAAATTCAATTCTAAACATAACCAGTGAAAACTATTGCATTTCCTCAAGTGGTTTGCGGGTATTCCGGGTAAATATAGTCGCAGTAATATT…
>TCONS_00033609-[NW_011952158.1]-[-]-[o]-[1083]-[2]-novel
ATGTAACACAAGTATGTATACAAGAAATTAACAGTAGGTAGGTTGAATTATTAATTAATCTACCAAGTTCAATGCTACAACAACCTAATGTCGTCGGCTATCAATACATGTAATTTATAAAAGGGCTAAGAAGTGCCAATGAACTGGAACATAAACATAATATATAAAATAAAATAATAGTAATTAAAAATTAATATGTATGATAGATTGGCTTATAAAGTTCCTTAGGAAATCTCCTAAATTCACGAATAGTTTATAGTTGTTATCTTAAATTTCCCGTTGTAATTATAATTTTCATTGATCCAGATTGTAATTTCATTCACGCACATATTTTAGATAACGTAAGTACTTACTTGTTTTTAAACGATAAAAGTTATAAGCTTATAAAGAATAATAGGC…
>TCONS_00033621-[NW_011952159.1]-[+]-[u]-[1005]-[4]-novel
ACTTTTTGTTGTTGCAAACTTATAAACCAGTAAGTACTAAGTGTATCCTAACGTTAATTTACCTTATACCTATGTATAATTTCAGAAATCACTCCACCAAACATTAAGATCGTCAAATAAAGCGAAATCTAAAATTAGTCTTACACTTCTTCCAACTATAACTAGAACCGCTAAACAACATTTTAGTAATAACGGTGAACCTACACTACATGCTACAAAATTTAGTAGAATTGCTAAGAAATTACATCGCCTAACTTCAAGATTACCAACTAAAGGAAAAGTATCAAGGAAATCTAGTCTTCAAAATAAAACATTTCCACCTAGAACGTTGACAATACTTGACCAATATTATATTACAGAGAAAATCACCACCAGTACTAGGAAAACTAGTAAAATGAG…
>TCONS_00033622-[NW_011952159.1]-[+]-[u]-[890]-[5]-novel
ACTTTTTGTTGTTGCAAACTTATAAACCAGTAAGTACTAAGTGTATCCTAACGTTAATTTACCTTATACCTATGTATAATTTCAGAAATCACTCCACCAAACATTAAGATCGTCAAATAAAGCGAAATCTAAAATTAGTCTTACACTTCTTCCAACTATAACTAGAACCGCTAAACAACATTTTAGTAATAACGGTGAACCTACACTACATGCTACAAAATTTAGTAGAATTGCTAAGAAATTACATCGCCTAACTTCAAGATTACCAACTAAAGGAAAAGTATCAAGGAAATCTAGTCTTCAAAATAAAACATTTCCACCTAGAACGTTGACAATACTTGACCAATATTATATTACAGAGAAAATCACCACCAGTACTAGGAAAACTAGTAAAATGAG…
>TCONS_00033742-[NW_011952159.1]-[-]-[u]-[377]-[2]-novel
ATCAAACCTTTTGACGACACATCAAATGAAGAAGAATATTAATTAGGTCACTTTGTAATTATACAATAAAAAAACAGACTTTAGTATCTAATAGATAGGTACATATATACTTTGTAAGATAGAGTGTGCATAGTAATAGAAATAATAAATTGGTCGATATAGTTAGGATAAAATTAATCATAAAGTGGATTAAATGCAGATAATTTTGTCAATTAGCTCAGTGTGCTATCTAAATTCATTGCGTGAGGTGGAAATGGACTGATAAAGGAAATAAAAAACATGTTGTCGCTAAAAGGAGATACAACATGGCAGAAGCTCCAGTCCCTCATCAGCTGGCTGCTCCCACTGCCTCGCTTCGACCTGTTCCTGCAGGGTAC
>TCONS_00033782-[NW_011952160.1]-[+]-[u]-[267]-[2]-novel
AAGAACGGGAGCAAGCGAGAGGGCGAGTCCCGCGCGCGCTCCATCCTCAAAAACAAGGAGCGCGGCACCGACAGCGAGCTGCTCATACAGGAGACCACCTCGCAGGGAGCTAATGGAGATTCCGGCAGCGAGTCCTCTCCGATCCGGCTGAAGGACTTCAACAGGAACCCGGGACAGAACCACAGGGGGGGCGGCGGCGAGCGGGACCTGGTCGCCTAGCCGCCCCCGCGCCGCGTGGCGTCCGCGCCCCCGTGACGTCCACGCCCC
>TCONS_00033859-[NW_011952160.1]-[+]-[u]-[278]-[2]-novel
AGTACATCTGCTGTCATCGAGTGGTGTTCTGATACTGTTTTCCTTTTATATTGTTTATTGTTTTAATTAAATTGCAATAAATTAGGGCCAAACTACGCGAATAGGTTGGTAAAATGAGTAAAGTGAACCGGAGTGGAACGCGGGAAGTAATTTTAAAGTTTTCCAGCGATGTATGGCGGAGTTCCAAGCTGGACAAATTTTGTGGGATTTGGATGATGTTTATGGCCGAACAGCATCTATGACCGGAAGATCAGAGAGTACAGTTAGGCGGATAGTAG
>TCONS_00033921-[NW_011952160.1]-[-]-[u]-[338]-[2]-novel
AATCATTAGCATTTCTCGAACGTCTTCAAGGCACTGGATTTCAATAATTTGTAAAGAAATTATTAAAATAAAACTATATTTAATTTATTTGATGGTGAATGAGAAAAGTAAAAGATTACTTAAATGTGCTGAGAACTGTAACCAAGATGTGTTTTCTCTTATCAAAACGTATATAGGTGAGTATTACGTACAATTTTTTACAATCGATTTTTGTTTATATTTCTATAGCCATAAATTCAAGAGAATAAAATAAAAATGATCCCTTACGCTTAATTTATTTAACGACAACACATTTGCTTATATAAATTATTTTGTTCCTAGCATTCTTAATACAATAC
>TCONS_00033986-[NW_011952161.1]-[-]-[o]-[237]-[2]-novel
CAGCAGCCGCGCCGAGTGGCTGTGTGGGCCGCGACCGCGCTCGCGACTACCCCGCTCCCCGCGTCGAAACTATCCACAACTTCTACAAACTCAAGCGCAATGCAGCGCATCAACCAAGTGGACTGGGGGCAAGTGAGGAGGGATGGCTTCACCATATTCACCAAGCTGATTCGAACCAAGGACCCCAACGAGGCCGAGCAAGACCAGCAGGTCGCTGTGCCCACGCGACAGCGGCTT
>TCONS_00034004-[NW_011952161.1]-[-]-[o]-[876]-[2]-novel
AAGTTTTTACGAGACCAAGCCACACTTTATTCGACTGCTTTGATTGCAAATATGGCGATAGGTTACTATTACAAGATGCAGTGGGGAATAATTTGTTGTGTGTTTGAATTTTGACTCTAATTTATAAAAGACATGTTCAGAGTCTGAGACTTTCCATTCATAAAATAGTGAATTTATAAAGGTTTAAAGTCAAATGTGAATTTTACGCAATGTAGGTATCATTTTTTGAGCCATAAAGTGCAAAGTATTCGTACCTCCTGACTACTTTTTCCCAAGTGTTATTGCAGTATGAGATATTTACCTTGTTTAATTAACTAGTCTGGTATTTCTGAAGCTATGATATTTTACTATCCAAATATAGGAATTCTGATCATTCAGGTTTAAATGATACGAATTTGG…
>TCONS_00034029-[NW_011952161.1]-[-]-[u]-[295]-[3]-novel
CAAGGCTCAACAGACGCAGTCTCTGAACTCGGAACCGCAACTCACGCCTGAAGCGGAAGCGGACAACTACCCATCCCTGCCAGTGATCGTCACAAGCGAGGGCGAGACCGAAACCGAGGCGGAAGCGGAAACGGAACCGGCGGCCATGCCGGTTGCTGACGTCATCAAGTCGCTGGTGCACTACATAGCGAATAGGCCGCCGCATCAGCCGTTGTGGAACTATGAGGATATTACTGCTAAAGTCTGGACGCTCCGCAGCTGCCAACAGATGGCGACACTAGTGCGCCACGTGCTG
>TCONS_00034066-[NW_011952162.1]-[+]-[u]-[1465]-[3]-novel
TTTTGTTTTCTCGTTGTTGAGTGATTTTTAATTGAATAGTTTGCAACTGTCATCGGGCTGTCAAACCGGGCAGACCTCCCCTTGTTTACACACGCACACAGGCGCGCGCCTGCACACACGGCCGCGCCCGCGGAGCCGCTTATTTAGGTATATTGTTGTTTATTTTATTCGGCGCTATGCTCCGACACGGCGAGCCTTTCGACTCAGTTTTAACGCGCACGTTTTATGAAACGACAACTATGCGGCGATGGTCGCTCGCCGGTGATAATTATTCATATCGGAACCGCTTCTAGCGACAGAAATAGCACGGTAAACAAATTCGCGAGTTTTATTGGCAGGCCCGTTGTTGATTATTATTACCTTTTTTAACTTACGAGTTTTTTCGCGAACTACCACATG…
>TCONS_00034067-[NW_011952162.1]-[+]-[o]-[1333]-[5]-novel
TTTTGTTTTCTCGTTGTTGAGTGATTTTTAATTGAATAGTTTGCAACTGTCATCGGGCTGTCAAACCGGGCAGACCTCCCCTTGTTTACACACGCACACAGGCGCGCGCCTGCACACACGGCCGCGCCCGCGGAGCCGCTTATTTAGGTATATTGTTGTTTATTTTATTCGGCGCTATGCTCCGACACGGCGAGCCTTTCGACTCAGTTTTAACGCGCACGTTTTATGAAACGACAACTATGCGGCGATGGTCGCTCGCCGGTGATAATTATTCATATCGGAACCGCTTCTAGCGACAGAAATAGCACGGTAAACAAATTCGCGAGTTTTATTGGCAGGCCCGTTGTTGATTATTATTACCTTTTTTAACTTACGAGTTTTTTCGCGAACTACCACATG…
>TCONS_00034085-[NW_011952162.1]-[+]-[o]-[1477]-[2]-novel
CATTGATGTACACGAGCCCCATGAAATGTGGTGGTGTACCGCCGGCGGCGCGGCCTGCCCCCGCGCGCGCCGGGCGAGGTGTCGCGGCTGCTGGCTCGAGGCAAGCGCTACACGGAGCTGCGCAGCCTCAGCGGGGCCCCGGCGCGCCAGCGGTGAGCGGGGGCGGGGGGAGACCAGGAGACCAGGGAAAGATCGTGACCACCCTTAAAAGTGACCTGTAACTATACTTTGTAAAATATAGCATGAGCCGTATGACGTTTCATTGACAGAGATCCTTTTGCCTCGTGCTATATTTTACAAAGTACCTATAAACGGCCCGGCAGCCTACCCCACTATGTCAAAAAAGAATAAAATAAAAAAATATATGGCGTTTGTATGGTACCAGTTCTCTAACGTGCT…
>TCONS_00034156-[NW_011952162.1]-[+]-[u]-[379]-[2]-novel
TGGGTTTTAATTGTTCATTATATCTAAGGATGGCGCCTTTAAGAAAAGTCTCAGATCGACAAATGGACATTTTGTTGGAGTTCGTTGAAAGACATAAAGAGCTTGCTGTTGGCCGGTACCCTCCCGGCCCACTAGGCATACAATCAGCACGTCGGCTATAGGACAGTGCAGCATTACAATTATATGAATTATATTCAATTGGGTCTGGAGTTACAAAAACTGGTCAAAAATTCTGACGGGCATTCACATGTGAAGTGGCAATGTGCAATCATAACTTAAAGGTTAAAGTAGAAAAAATATTTTAATAATGATTATAGTAAGACTGGTAGAAGCAAAATGTGAAAGGAAGTTATGTGATTTAAAATCAAAAATAAAAGCC
>TCONS_00034158-[NW_011952162.1]-[+]-[u]-[425]-[2]-novel
ATGGCAACATAAAAAAAGTATAAATAGTTGCCATAACAAAAATATTAATTTCCGCTTTCAAAAATTATCGTCTTACTCCTTTTAACACATGTAAAATGCATATTTATCACTCTTTTTACAAGCTAAAGAGCTTCAGTGGTGCGATCTATGGGAATCTAGCAGTTTACCAACACGACAATGGCCGAACAGCCCGTTTGAGTTATTTTTTATAGGCCATTACAGAAAGACCTGCCATGTCTTTGGTTTAAAAATGGCGTATACAAGCTTTTTGTTTGCCGGTTTACGCTGTTGATGAGTTGACGAGACCCCGCGCGTTGATTTACGAGGCGTATACTTCACGAATATGAAAATAAAATACATGTATATGACAGCATCGAAAAATAGTAGATAATGGAGAGT…
>TCONS_00034233-[NW_011952163.1]-[+]-[u]-[630]-[2]-novel
CGCCTCTGAAACAAACCGCACGCCGACAACCAAAAATATTTAAATATAATAGATATTCTAAATTCAAAAATGAAGAAAGTACTAGTGCTGTGCGTAGCCCTTTTTGGAACCGTTCTCGCTCAGGAGTTCGATTGCCCAGACAAATCTGGATTCTACCCGGATCCGTACCAATGTGACCTTTACTACAAATGCTCTAAAGGTCAGTATCGTGCAGCAATTTCTGGGACATATGAGCTTGCGTGAATAGTCATAGAGCCTGTTGTCTCTAGCCTAGTACTAGATACTTAGGCACCTATACGCTGACCGAAACAGGGGTTGTTGAATACTATGTACCTATACTGTGTGTTTGTATATGGTGGCTCAGTTAGGTATAGCTCCACAATGGAAGGACGAATTTGA…
>TCONS_00034320-[NW_011952163.1]-[+]-[i]-[593]-[2]-novel
CTTATCATATTTTTTACAACTCTGGCGCAAAGTTGATATGAACTGAATGTATAAAATAATATATTGATATTTTTTAAAGGTCGTATATTTAGCCATTTTGACTAGATACCGTAATATTTTCTTTGAAGTTATTTGAAATACTCTAGACTTCGACAAACCTATTTACTGTTGCATATTTAAGAGGCGATATGTCCAACAAATACATATAAATTCCAATTTGCAATTAGACACTTATTTCACATAGAAATGTTGCTAGCAATACAATCAAGGTGTACAACATTTACTGTGCGAATATAACTTAAACTAGCCTAATACACACTCTAAAACCTTCAGAATAAATTCCAGTTTACCACAACGCCTAAACCACTTCAGTGTTTAACATAAAATGTCCTCTAACTT…
>TCONS_00034551-[NW_011952164.1]-[-]-[o]-[585]-[2]-novel
TTTCTTTCGATTTCGTACACTGAAAAACTGAAAATGTACTAATAAAAAAGTTTAAATAGTTTTTCACAACGAAGTACTGTGAAAGAACATACAATATAACCATTGGTTATGATAGTAATTACAAAAAAAAGGTTTATTTTTGTTCTAAATACTTGTTCAGTAACACCGGTTTTTTATATTAAATAACTGCTCAAATCTGTATTTGATTAACATTAGTTATTTTCTATCACATCACAGGCTACCTCAGCTATCTCCACCATCTAGGAAAGGATTAATTTATTGTTTCTTCTAACTCCACTTCCTCACTATCACTACCAAAGATGGCACCAGTTGAATTCTTATTTCTTGTAAGTTGTTTTTTATTATTTTGTTTACTCTAATTTACTTTCTATGTTTTAT…
>TCONS_00034553-[NW_011952164.1]-[-]-[u]-[915]-[3]-novel
AACAAATCAGCCATAGTTCCTGCAACGCACAAAAGATGGCACTTTTCTAAATTTTTTTTATTTTTTTCCTGGTATCACTTTGTTTATTACTTTTATTACATCTGGTCACCCTAATTATATATTTGGCAGCTACGTTCCTTTCCAAGAAGTTAATAATTATGTACAAATCAAATGATATAAAAAAAATACTTGTCTATCACACATATTTCTTGACTTTAACAGAATTAAAACTTACCATTTTATTGTGGCCGTTATTTGATATTGTTGGTTTGTAATTAAAATCCACAACAGCTGATTTTCGATCAGAAATCGTAATTATGAAAATGCGCAAAATGAAACTTAAATCGTATACGTCAAATTTTCAGTTAATTCAATTTTTCTTTCACTTTTCGTTTCTCC…
>TCONS_00034644-[NW_011952165.1]-[+]-[u]-[929]-[2]-novel
CTAGCGTACTGTACATGCAAGTTCCAGACAGATCTGCTGCAATTTCATCTAAAGTTGGTAGTTTGTAGTGTTCTCTTTTTATTTCTTTATTTAAATCTTGCGGATCAAGGCAAATTCTAAGATCTCCATTTGGTTTCTTTGCAATAGTCATGCTATTGACCCAGTCAGTAGGTCCCTCCACCTTAGATATTATACCTAGACTGACCATTTCATCAAGTTTTAACTTAACCTTTTCTTTTAGAGCAATTGGTAGTTTTCTTGTAGCGTGGATTACCGGTTTTGCATTATCTTTTAATTGAATTTTGTAACAACCCGGAAGACAACCTATTCCTTCAAATACATCCGCATACTCATGAAAAATAGTTTTTTCATATTCATTTTCACTCACTGACATGACCA…
>TCONS_00034852-[NW_011952166.1]-[-]-[u]-[331]-[2]-novel
AATAAATTTATGTGTAACCTACCTATAAGCCTACCCATTATTATTTCAGGTGAAAACACAGCCTATCGATGTAATGCGCCGATAAACTATCATGACTGCATTGATGTAATGCGCTAAAAAACTGCAATGGCTCCGAATACATGATTACCAGATAACAAATCCTGGCGCAGCTTACGTGTGTTCTTCAATAACGTCGCAAGCTACAGTGGCTGTTGATAATTTTTGCAAGTTCTACACCTACAGGATTCACTTATCTGGGCATTATAGATACCCTATTATCACCTACGAAGTTATTTAGGTATATTTATTAAAACCATTATACAAGGTGTTG
>TCONS_00034909-[NW_011952167.1]-[-]-[i]-[1879]-[2]-novel
GTGTTAGCTCGTCCGAAATCGGAAAGTTAATACCGCGGTGTCATTCTTCGATTCTCAATTTAACCTGAGAAATTCTTGTTACTTACGATTAACATAATATCTATTCGATAATGTTTGAAAATATGCTTCTTCAGTATACCGCTCGGTGTTCGTTGAAAATGTAGATAATCGGTTATAGTTGATGTATTTTTTTAATAAAGTCGCATCAACTAATGACGCATGTCTAATCGATTAAACTGTTCATTGTTTGGAGCTCATGTTATGAATGGTAATGCGTCCAATCGTGCCGGTCCGTATCGTGTGAAATCACTTCTTATTCAATCCGTGAAGCCTTTCGGCTATTCGGATCCGACATGTTATCCCTTAAAACGATTCAATAATAACATGCAAATGACGCGT…
>TCONS_00034955-[NW_011952167.1]-[-]-[i]-[2300]-[2]-novel
AAGTGTGCAACGTAAAGGCTAATTCGGTGTGTATGAATAATACAGCTGTGTTGGCCAACAATTGGCCACAGATCTTGTTCTCGCATCTAAACATCCACCCAGTTTCTATAACTGTTCTAATTCAGCGATACTGCAACAATAATGGGCGTTGAGGGAACAAATTTGCATCGTGCGCCACGGTAGTTTTATTACCAACAATCGACTATTATCTGATCGCTTTGGTGCAATTAACTATCTTGCAGTTTGATATACGGCTCCTGAACGCTTACTCACTTTGAAATGGCTTTGTCATAGATTAACTGCTGATTTTCTGCGGCTAATTTAGTTGGTCCAGTTTAGATACGACTGTGCTCTATTTATTATTCAAATCATTCAGATAAAACACACCTTTTCTGTGTG…
>TCONS_00035023-[NW_011952168.1]-[+]-[o]-[457]-[2]-novel
GCCCAGTTGTCTCTGAGTGACTGCATGAAAGTGATGTCCGCAGGCAGCGCCGAGTGTTGAACCACCATGGACGGCCGAAGCTCACAAAATACGTATCATATTTTCGAAATCAGATGAACTCTCTACAAACAATCATGATATTCCTGGAGGTCAGCACAGGCACCTAACAATGCGTGAATCAGACCAGATCCACCAACAAATAGTTTTGGCTCCTACCTCAAGAGAGATAAATGAAACAATATTCGTGCCTACAGAATGGAGAGATACGGCGCCGCCCTATTTCAATTACTCTTTGAACAGCACGTTTTATAATTCAAACGTTTTTCTATATGAAAATTTTGAGACCGAGGAGGTTGTATATGAATCTTTGAATATATGGTGGGCATTGCTGGCCTCTAT…
>TCONS_00035050-[NW_011952168.1]-[-]-[u]-[582]-[2]-novel
ATTTGTTTAATGTTAACAAGGTAACTTCTGCCCGGAGGCATTACCTTGTGTTGACTCCCAGTTCTGTGTATGGTGATGTTGTGTAACCACTCCGCGATGCATGACTGAGTGAAAATCAGACCCGGTGTCCAAGTTCGACGGCTGTCGCAAAGAATAGAGAAAGCTACTAATTCGAATGCCTGGTTTCCCTTACATAAAAGGTTCAGCTTTATTGATTGAAATCTCCGTTTAGCACTCCGAATTTACATAACATTCTTTGTCTATGTATGGACGGCTATTCGACGGAAGAACCAATCATTTTAAATTCCTTTAATGAAGCTGAATTGATGAGCTATATGAGCACGATACAGTGAACCAAATTTAGGGGCCGTCTCATAATGTCAAGGTGAGCGAAGCGGC…
>TCONS_00035088-[NW_011952168.1]-[-]-[i]-[478]-[2]-novel
GTACCTCTTTACCTCAGTCGACAGTGGCGCCAACTGGTGAGCAAAAAAACGGTAGTCCCCATTATGAGAAAAAAATATTGGATGCCCAAGAGTATTGGTAACTCAGTCCAGTAACGCACCCTCTCTTCGAAAAATATCGTAAAGAAAACTACACTCTACATTCTGATGTGTTAGCTAACCAACCTTTCAGTTTAGACCTTAAGAGGGTATGTACGGTCAGGTTTATCTGCCCCATACTGTACAAATAGAAATGAGGTATAGAAAACCCTCTAAACAGGATAAGTTTTCAGAAAATTTTAAATAGTTAGATAATCCAAACTGTTACTTGTGACGCACAGACTATCTCTTAATATCCATTCCTTTAGGTATAACTCTGACGGAAAACATAATGATCTAGTG…
>TCONS_00035109-[NW_011952168.1]-[-]-[i]-[1506]-[2]-novel
TATGGTATAAAAAATCGGATATTTTAAAAGTAGTTATCAGGTTTAAGTGCCTACTTAAGTATACTTAAAACTGGTTGAACATTATTACTTACGAAAAGAGGATTAGTTGTTCAAAATTATTGTGCCCATTTTTTCTGTCTAAGGTTAGCTTTGATTAGGTATTTGGTTATGGCTGTGAACGTAAAATATGTTAGGTTAGTAGTACCTAAACCAGGCGGCGGGCTCGCGTACTGCCGTGCTAGACCGCCATATAATTTCCCAATTAACCCGGTTTTTCTTAAGTACTTGCAAGTGTAAATGTGTCAAGAAAAGAAAAACCCCAAACAGCTCAAATGTTCAGTAATACTCTCACCGACTAAATATGAAAGTTTGTCGAAATGAACTCTATTCGCAGTGCCG…
>TCONS_00035110-[NW_011952168.1]-[-]-[i]-[1507]-[2]-novel
TATGGTATAAAAAATCGGATATTTTAAAAGTAGTTATCAGGTTTAAGTGCCTACTTAAGTATACTTAAAACTGGTTGAACATTATTACTTACGAAAAGAGGATTAGTTGTTCAAAATTATTGTGCCCATTTTTTCTGTCTAAGGTTAGCTTTGATTAGGTATTTGGTTATGGCTGTGAACGTAAAATATGTTAGGTTAGTAGTACCTAAACCAGGCGGCGGGCTCGCGTACTGCCGTGCTAGACCGCCATATAATTTCCCAATTAACCCGGTTTTTCTTAAGTACTTGCAAGTGTAAATGTGTCAAGAAAAGAAAAACCCCAAACAGCTCAAATGTTCAGTAATACTCTCACCGACTAAATATGAAAGTTTGTCGAAATGAACTCTATTCGCAGTGCCG…
>TCONS_00035118-[NW_011952168.1]-[-]-[u]-[212]-[3]-novel
TAGTTTTAGACCAGTGAGAGAAGCACCGCCCCCTCAGCCGCCGCCGCCGCCGCCGCCGCGGCCCGAGTCGCCCGAAGACGAAGTTGGTGATTTGTTATTGTATTGGCTAAGGCGTGATAGAGAAGCACAAGAAGCTGAGTTGCGGCTGGTGGCGGCTTACAGGCATCATGAAGCACGGGCCGCAGCAGCCGCAGCCGGGCGGCGAGGTGAGC
>TCONS_00035209-[NW_011952169.1]-[-]-[u]-[1702]-[2]-novel
GCTAAATTGTACCGGCAACTAAATCGTACCGCTACCTTACTTTCTACCAGTTGGTTTATTTTAATAGTCTGGCAACACTAATTCATTGCTGGCAACACTAAAAAACCACTGACAATATGGCGCTTGCCTGTGTCAACTGTGTCGTACGTAAAAACCAAAAAATGATATTTCATTTGTAATAAGCTATTTTCTCGTGAAAAAACTTAAGGATTCTTGAGGAAACGGTAGTGAATAGTAAAATCTAAATTAATTACGTAAATCATAAGTTATTTAGCTTGATATTCGACCTTAACAATCGAGCCGGTGATTTGAGATGTCCGAGAATAAAAGAAAATACTATGCATGGACACAAGATGATTTAGAGGCAGCACTGAGGGCATTAAAAGCTAAAACTGTTGG…
>TCONS_00035211-[NW_011952169.1]-[-]-[u]-[1617]-[2]-novel
GTACGCTAAATTGTACCGGCAACTAAATCGTACCGCTACCTTACTTTCTACCAGTTGGTTTATTTTAATAGTCTGGCAACACTAATTCATTGCTGGCAACACTAAAAAACCACTGACAATATGGCGCTTGCCTGTGTCAACTGTGTCGTACGTAAAAACCAAAAAATGATATTTCATTTGTAATAAGCTATTTTCTCGTGAAAAAACTTAAGGATTCTTGAGGAAACGATGTCCGAGAATAAAAGAAAATACTATGCATGGACACAAGATGATTTAGAGGCAGCACTGAGGGCATTAAAAGCTAAAACTGTTGGACTGAATGAATGCGCACGCCGATATTGTTTGAATTCTTATGTCACAAATACTAAATAGTTAATTACCTAACTATATTAAGTTTTA…
>TCONS_00035266-[NW_011952170.1]-[+]-[u]-[460]-[2]-novel
TGTGAAACTCTGTCTAATAACCTGCAAGCCACTGTACTATTATTATCGAGTGAGTACTCTTGAATACGCGTATCGGTCGCCGCTACACCCAGCTAAGTGTGACGTAATCGCTACTCATTTTATGTAAAAAAAAAACTGTCAGTCTTGTATGCCAGTACCGGTTTATATTCGAAGCGGTACGCACGCTTCTTTCTGAATTCAAATATAATCCCAAAACAAAATGGCATCATCATCTCAAACGCAATTGCCTTCAACCGAAGAGCAATTCGACGATGAAAAGTTCAAACCACATCTTGAAGAGTTGGAAAAAGCCAAGACAGACCAAGAGTTGGATGAGAAACTTAGTGGCATGTCGAAAATCGGTCTTTCGATTTCCGGCTGGATGAAGTATGTGTTCAA…
>TCONS_00035267-[NW_011952170.1]-[+]-[u]-[476]-[2]-novel
TGTGAAACTCTGTCTAATAACCTGCAAGCCACTGTACTATTATTATCGAGTGAGTACTCTTGAATACGCGTATCGGTCGCCGCTACACCCAGCTAAGTGTGACGTAATCGCTACTCATTTTATGTAAAAAAAAAACTGTCAGTCTTGTATGCCAGTACCGGTTTATATTCGAAGCGGTACGCACGCTTCTTTCTGAATTCAAATATAATCCGAAATTATAAACCAGCCAAAACAAAATGGCATCATCATCTCAAACGCAATTGCCTTCAACCGAAGAGCAATTCGACGATGAAAAGTTCAAACCACATCTTGAAGAGTTGGAAAAAGCCAAGACAGACCAAGAGTTGGATGAGAAACTTAGTGGCATGTCGAAAATCGGTCTTTCGATTTCCGGCTGGA…
>TCONS_00035340-[NW_011952170.1]-[+]-[u]-[780]-[2]-novel
AATGACTCGTGACTTGAATAAATGTCTTAAATGAATAACCAATGACCGATATGCCTGCATAAATTCGTTATTAAAATTTGTTACTTACCTAGTACAAGACAAACTTTATAATCTGATGGTTTGAAATAGATGCGTAAATCTTGGGTTTTTGTGATAAATATTTTTCTGCGTTCGAACATCTAAGTAAAACTGGTAAAACTTACATCTCTTATAAATAAATGCACGTACCTATACCTCATATTGTACCTTATATCATACACTAACCAACAATACCTATCATCCATACAATCAGAAAGTAAAAAGCACACGTATTATAATCAAGCCACGCGCGGCAACCCCATACCATAACTCTCTTTACTCAAAAAGCATGCATCCTTTTTTCCCTCAAACTAATGCGTT…
>TCONS_00035371-[NW_011952170.1]-[-]-[u]-[2014]-[2]-novel
ATCCAATTTATACATTCTGTGAATGAGTGTAATTTTCAACGCATATGTTTTCAAGAGCTTAATACCACAAAGTGTAGTAAGTATATAATTTACACATAGTTTATGTTAGTTTGATAAAAACTGACATATTTTTGAGTGAAATGTTGTTAGTAGCATTTTTGAGCTAAGTGAATAATGCAGTAAGTATTAAATTCCAATTATACATATAAGTTCTGAGTTTTTTAAGTTCAGTGATTAGAATAGAATACCCTTTATTGTGCAATGTAAGAAAAATATAGGTAACAAATGAAAACTTTTAAATAATATTAGTAAGTACCTACAACAATAAGGCGGCCTTAGAAGAGACAATTTTAACGTAATAATTTATGGTGTAAGAGCTAGAGAAAGCAAAATACACCT…
>TCONS_00035372-[NW_011952170.1]-[-]-[u]-[1737]-[2]-novel
ATCCAATTTATACATTCTGTGAATGAGTGTAATTTTCAACGCATATGTTTTCAAGAGCTTAATACCACAAAGTGTAGTAAGTATATAATTTACACATAGTTTATGTTAGTTTGATAAAAACTGACATATTTTTGAGTGAAATGTTGTTAGTAGCATTTTTGAGCTAAGTGAATAATGCAGTAAGTATTAAATTCCAATTATACATATAAGTTCTGAGTTTTTTAAGTTCAGTGATTAGAATAGAATACCCTTTATTGTGCAATGTAAGAAAAATATAGGTAACAAATGAAAACTTTTAAATAATATTAGTAAGTACCTACAACAATAAGGCGGCCTTAGAAGAGACAATTTTAACGTAATAATTTATGGTGTAAGAGCTAGAGAAAGCAAAATACACCT…
>TCONS_00035447-[NW_011952171.1]-[+]-[i]-[552]-[2]-novel
GTCCCAACAAACAAAAAATACTCTCATAGTGGCTTATAATGCCAAAAATAATTTACTTATAAAAGCCGTATTATCGCTAATAAGCGTGCGTTTGGGCACAAATTACAAGGACAATAACCTCAAAGCCCTCTTATAATTGTTTTATTGTTAGCTTATTTTTCTTATACGTGCTTTATTATAGCAAGCAACAAGAGAGTCAAACTAATAAAAGCAAAAGGATTGCTCATAGAAAGCCAATAAACTTGTAAGAGACATGTTGAAAAGCGTTAATAAAGCCAACCAACCTTATGCGTGTTTTATTATGACGAGCAACAAGGGAGTAAAACTTATAGCGTTTTTTAATAATGCCGTACAAAATAGTAAAACCATTTGAAAAGGGGAAATCAAAACTATCTGCAG…
>TCONS_00035456-[NW_011952171.1]-[+]-[i]-[416]-[2]-novel
CCCAACTACCCGGACCATCAACGGAACCGTCGACACCTGGAAAGAAGAGAAAATCAACCAAAAAAATAAATCTTGACGGTTTTGACTTAGTCGCTCTGAGAAACTTAGTGAACAGTTTTTACACAGTCAAAAAAGAAATTCCTACGCTGAAGAAAATATTAGCCGCCGCAAAAAAGGATTTGAATTTTCAAGGGGAGAGGACTACTTTGCGGTATATCTTAAAAAATCAGCTGGGATATAAATTTAAAAAATGCAAGAATGCTCGATTAGTTTTAATACAAAAGCCTGATATCACTGCCTGGAGGGCTCGCTATCTGCGGCGAATGAGGGAAAATAACAAACTTGGACCAAACAAAAAACCGGTGACTTACTTAGATGAGACCTGGATTCATTCCCATT…
>TCONS_00035521-[NW_011952171.1]-[-]-[u]-[939]-[4]-novel
TTTCTCTAAATTTAATATGAATAAGAACTGTGCGAACCAATTTTCCGGCAGTTTTGTGGTAAGATAATTTCAGTAAACCGGTATTGTGCAATTTATTCTTAATTTTTCCATTCGATTAATCATCAAGTATAACCACGTGGTATCTGGGACCTTTATACTTTGACTATCCACGGCGGCGATAGAACCCGACATTAATTTGGTTGATAATCTCTTACTAATTGTTTACGAAGCGCAAAATGCAATTTATATAATGATAACAAAATTATTCTATAGAAAAATATAACCTTAAAAAGCTAACCTAAAAAATCTTGGTCAGAGGTTTTTTATATTCTATGATCATTTAGAGATGTCCCTTTTTATTCGTTTAAAAGTTACTGTTACAATCCAATATGATGAGAA…
>TCONS_00035522-[NW_011952171.1]-[-]-[u]-[831]-[3]-novel
TTTCTGCAATTTCTCTAAATTTAATATGAATAAGAACTGTGCGAACCAATTTTCCGGCAGTTTTGTGCCTAATAACGCAGCATCACAACTTCCTATAAAGATTCTTCCACACTTACAGACTGTAATATTCTTAAATCGCGAATGATAATGTGGATTGTCAATACATGAATATTCCACCTAAAAGTGGTTATAATGCCACCTGAAGACCAGGTCATTGATGATACAGCCATGGTTATCGACTAAGGGAATAAAGTAGCGGGTGCAGTATGAGAGGATAGAGCACCAACCACCATCACATAAGAAGTGGTAAGTAGTTAAAATTATAAGACCTGTAATATTTTCAATTATGGCACCCATCTCAGCAAAGCAATAATATGATGAGAAAATACACGAGCCGAA…
>TCONS_00035635-[NW_011952172.1]-[+]-[u]-[232]-[2]-novel
CTCGGGAAAAAAGTCACGCACTTCGCGAGTCGACCGCGCCAGCCGGCAGCCGCCTCAAGACGCTTCGTTGCGTCTCAAGCAGCCTCGCCGCGTCCGCAGCCCCCGCGCTGAAGCTGCAGCGAGCTTATGGAGTCCATACCGAACACATAACATGCTTACCGCACTTGCAAGAACTAAAACTGGAGCAAATATCGCGTAGTGTGAAGCCGCTCCCCGCTGCTCTCCTCACCCC
>TCONS_00035780-[NW_011952173.1]-[-]-[u]-[452]-[2]-novel
CGAGAGAGAGCGATCCGCGGCGCGACCCAACAGTTTCGAATCAAACGTCAGCGCGACGACTCTGGAACTCGGACATCGTTCCATATTTGAAATTTGACGTCTCGTCTCCCGCGCGCGTTCCAACTTCAAAATCCGATCGATAACTTTTTAAAGTTTTCTTTTCTGTGATTAAGTTAATGTAAACTTTTTACGGTGTGCCAGTGAACTTTGGTGCGAAAGTAAAAGGAGGTGAAACGTCTTTTTTACTGCTTATAAAGTGCTGGTTAACGGTTGCGTACCACTTGTCAAGGCCACCGCGGGCTGCTGTTTCAGTGACATGAGACGTGACGCGCATCCAAGGTTAATTTCACTTGGGACACGGCTAGCATCGTAAGTAAAAGATGGTTCAATGCTGCATGC…
>TCONS_00035834-[NW_011952173.1]-[-]-[u]-[1185]-[2]-novel
CTAGATAAGGCTTCAAAATTGTTAAAAAATATGATTATCCATTAGGGCATATTAGCTCTTGTCTCAATTTCAATTTCAGGTCCCATGTCCATGTTCAATAAAACCTTAATACAACCCAATGTTTGGGATATTTTGTAATCATGCCATAAAAATAACATAGTTAGTTCCTTAAAAATCAGTAAGAATCTATAGTAATGGGGTTTCGGAGTGATATTGAGGCGTGGGGCAAAAATTTGCCAAGAAAGAAACCATCCTCAAAAGGAAAATCATCAACCAAAACGTCCGGGACCGGGAAAACACCATCAAAGGATCCATCCAAAAATAACGCCAAAGCACCGTCTTCGAGTTCACCACCTAAGTCCCCAAATAGTCTTTCTCCTAAATCCTCGAAATCTTCAC…
>TCONS_00035936-[NW_011952174.1]-[-]-[u]-[213]-[2]-novel
CACCGGCTCCATGAAACGAAGAACAAAACAGCATGCCACCTGACTGATGACCCACCCACCGTTTACCCGGCCCCAGGAGCTAGAAGGCCTTGAGACAAAAGCTCGGGCAGGATCCTGATGGGCGCAACAGAATATCATCTACAATGCTTGTCCCACGGCCTGACTGAATAATATTTATATAATCAATGGAAGGAAAAAACAGTAGAACATTGA
>TCONS_00036009-[NW_011952175.1]-[-]-[u]-[399]-[2]-novel
AGTCATCATATTTTGTAATATTCATACAAAGGCCTCAAGAATTTTATTAGTACTTCTGTAAATCAAATTCATAGTATAGTTGGATACCTTTACATAAATTGCCTGCTCCAAAAATCATGAAACCGGATGCAGCGAAGAAGGACGAACCTAAGGAAATAGAGCCAATCACCTTCAAAAGTAGGAAGAAGCGAATCAACCAAAGATGTCCCATATGCTTAGGAAAAATATTATGCGAACAAGTTGCTGCAACTGTTTGTGGTCACATATTCTGTCACGGATGCATACAAAAAGCTATGAGGTTAAAAAAAATATGCCCAGTGTGTAACAAGAACCTGCGACGCAGTATGATGTACCATCGATTGTACATGGATGACTGCTAATAAATGATTACCTTATTAT
>TCONS_00036079-[NW_011952176.1]-[+]-[i]-[770]-[3]-novel
CGTGGCTTCGTTGAACTTGGACAATGGAGTCAAAGCCTCTTCATGTTCAAACTGCGATGTTTTGAAAAATAGGTTGCTGCACACCCAGAGTAAGGCAGAGACTATTAACAACAGCATCAAGGACATGAACCAGAAGCTCGAAGATCTAGAGAAGAAGGAAAAGCGCCTAAACGCCGTGCTAATATTCCTACTGAATCAACAAAGCGCGCCGACGGGCCGGCGACCGCAAATAGGTAATGAATAGTAAATAAATAAGTTAAGTTATTTACATTTTGGAGCAAATCAATGCATTTTTCGCCGTGTCAACATAAAATATTTAATATTAATTATTTCAGAGTTCCCCTTATGGGAACCCATTGCTTTTACGTTGGTTTTTTTTTAATTGTAAGGTAAAGCCAC…
>TCONS_00036089-[NW_011952176.1]-[+]-[u]-[792]-[2]-novel
GTAGTTCCTCAGTTCCACTGGACTTATTCTATAGAGAAGATCGAAGTTTGGACACAAAATGCAAGGAGGTGTGCTGAGTGAGAAGGACATAGGCCGCCGTCGTGTCGTCCCTGTCATACACGTGGTGGGCTCGCACTACGATGTGGGATTCGATGTGGTAAGTAAAAATAATCTAACCAATGCAACGTTAAAAACCTCCAGCGGATAAGCCGATTTTGATAAAATATGGTTAAAAACAGTCGGGGTAACATTATAGAATAGTCCTAACTAAAATAATCGTAGATCGGTTTATCTGTTTAGGCACACAGATACACAAATACGTTCTAACGTTAAACTTTTTAGTAAAGGGTAAGCAAAAAACTATTTTAGACACACGGGCTCTTTATGAAATGGTCACAT…
>TCONS_00036092-[NW_011952176.1]-[+]-[u]-[1000]-[2]-novel
AACAATGTTTACTCATCTATGTACCTACTTAATAATTAGGCGCTTGATAAGATACAGCAAATATATACATATGGGTACACTTGATTTATACAAATGAGGATGTGTAATTTATACAGTTTTCGTTCGTATAAAGTGGAACCTTGAAGTCGCTCGCGCAGTATCCACAGTCACTTTCGAGCGAGGACGTACCTGAATAATTTTCTAATCACTTTTCATGTGTTTTTTTTTGTAAAATGATCCGTTTCTTGGTTTTTCTTGTTTTTGTGAGCTTCGGAGGTGTGCTGAGTGAGAAGGACATAGGCCGCCGTCGTGTCGTCCCTGTCATACACGTGGTGGGCTCGCACTACGATGTGGGATTCGATGTGGTAAGTAAAAATAATCTAACCAATGCAACGTTAA…
>TCONS_00036098-[NW_011952176.1]-[+]-[u]-[1214]-[2]-novel
TGCAAACAAAGTTATTATATTTCAGATTATACATAGGTATAGGTATGTACCTACCTACTTAACTAACATAAAACAATATTCAAAGCTGTGCATTAAAAACGAATAAATAATAACAAATATTCGTCCAAAATTTTTGCGTTATTGATTATTATTTTATTCACCACTGCTATGCGTAATATTATGCTTATTAACTTATTATATAACAAACGGCCACCCAACTCATAGGCCTCTGAACTTGGCATTTAGAATTCATTTCCTTCAAAAGATGTTAATGGGAATCATAGACATAAGTTTGTGGTTAAGACAATTAACAGCCTTTGGAACGTTTTCAATCGTCAGCCTTTGCCTCGAGCCTATAAGCGGGTGTTTCGTGCACTTCTATGCAGTATCTGTTAAGCG…
>TCONS_00036226-[NW_011952177.1]-[-]-[u]-[496]-[2]-novel
TAATGATAAATAACATTAAGAATTACGGTAAGTGCCTACTTATCAATACCATGTAGTTATGTAATATGTATAGGTTACTAAGCCATTGAACTGGTAGTGTGTTTTGTGTTATTTGTAGTGAGAAATAATAATGGTATGTGAAAGTTATCAAAAACATGTTGTGTGATAAATACGTGTATGTATACATAGATAATTATAACTCATATGTATTATACATAAATAAATAATAACTAGGTACATATATATTCATAAGTACTAAAATTTTAGAATAGTGTTGTTAACTATAATTCACTACTTTATTGTTCAGGTTCCAAGGACTAAAATGAAATGTCAAAGCGTGTAGAAGAATATTATGAACGATGAACGTGTGTGTGTAGCAGACAATAATGGGAATGGGCC…
>TCONS_00036318-[NW_011952178.1]-[+]-[u]-[670]-[3]-novel
GCCAAGCGGACGGGAGAGCTTGAGGTGCAGATTGGGGCCGTCAATGCGACTGTGAACGCGAGGGTGCAGGAGTTCCAGACGAGGTTGGAGGCTGCTACGCGCACGACGAGCACAGTGGCGCCGACGGCCGCGCCCTCCACCACGCAGGTGACCAGTGGCGCCCCCACCACAAGCAGCACCACCACCGCCGCGCCGCCGCCAGGGCCGCCGGTCAAACCCAACATACTTCAGTGAAGGAACTTCCTGACCAATGGTGGAATAAATTGTTAAGGGATTGCTCAGAAACTTTGATCTCAAAACCAGCACATGACGTCCACACGACAAATACCTGCCAATGTAGTTGTACCCCTTGTTTTGAGAGAAAAGTCGAAAACGAACCCTCCAAAGAAGTATAATAAG…
>TCONS_00036337-[NW_011952178.1]-[-]-[i]-[854]-[2]-novel
TGATGTTGATGTCAATCGTTTCAGCATAATATATTCTAGACGGTAGGTTTCGCAAAATTTCAGGGGAAATCGTTATTCACCAAGTTAATATCAACAATTCTTTTTGATGTTTATGTCAATCGTTTCAGCATAATATATTCTAGACGGTAGGTTTCGCCGTTAAAAAATACATTGTTTTTGTTTAACAACGGCTTGATTCGGCGCAGTTTTGATCACAAAAATTGCGTTGCTTGAGGTGCCTATAAGTTTGAATCTATAGTAAATTTAGAGAACAGAAATAACTATAAACCTAGTAATTTATTGTGTCGTTAATATCCTAAAAAATCATGGAGATTGGATAATATTTAGAAGTAGAACAACGTTAGTGTGTGTTAAGTGCTATGCTTCCCAATTAATATA…
>TCONS_00036391-[NW_011952179.1]-[+]-[u]-[936]-[2]-novel
CCAACCCCTGATGATGATTATTATTGTTTCCTCTCACTCCACAAGGAGCTTAGTCTTATACAACCCCTAATCTTTTATAATTCTGTAATGAAATACATAACATTACTACAACCCCTCCTTATTAAGTAAAATTTAATAAATGAATTATTTTCATTTTCCTCATCCTAACTTTATTAACTACCTACCTACCTAGCTATCTTCACAAATTCTTTCCTATTACGTACCGTTCCAATACAAAACCTAGCCTCTTGCGCTTCCTATTTCATGATAAATAATTCTTTCGTTTATAAGTTCGATCACTCCACGGCAACAAATTGTGATTATATCAAGGATATAATCACTTTCCTACTCCTAGTATGTAAATCATTACGAACAAAACGCAGAGAGACTTATTATAAC…
>TCONS_00036408-[NW_011952179.1]-[+]-[u]-[743]-[4]-novel
AGCAGGGGGCGGTCAGTGCCTTAATGGCTGAACTTTTAGTAGAAGGTACCGCCATCTCTTTATGTTACTCTTATTACCAAAAAAGATGTAAGAGGGCGTTATGAACAAGACCCTAGAACAATAACAAGACACATAGATATTTGAATGTCAACTTACGATATATATTTTTCTCTATGGAAAATAAATAAAAAACATTCTCTATGACAAAATGGCTCCTATACGTTACATTTGAACGTAATTGTGTTTAATTTTGTGTTATTAGGTACCTATTTGTTGTGTTGTGAGATATTTCTATTGTTAAGCAAGTCGAGTCTAGGTTTTTGTTCCTCCGGCTTACTGTCGAGATTTTGCGTGATTTTGGATAGTTACCAAATGCGTCACAATGCCGAAGCCCTGTGT…
>TCONS_00036454-[NW_011952179.1]-[-]-[u]-[1446]-[2]-novel
CGCCGTTCAGCCGACGCGCTCAACAAGCCCCAAAAAGGCGATCCATTCTCAATGCGTTCTTGCATGATTTGTTGCCCATAATAGCCGATAACCCTGCCGCGATGGCTAGTAAAAAGTTGTAAAGATTAAAAACAAAGTGGTCGCAGAGGTGAGGAATCTTACTGGTTTTGCTCATCTAAAACTGACTGACGGTATCTTCGTACCTTTACAAAAGGTCGACTGTAAAAGCCGTCCGCATGCATATATTTCCCGATGATAGACTGTCAGATAATCACAATAGACGCCATTTTGTCTCATCGGAGCGCGGCGGAGCGCGTGTGTGCTCGCGGGTGGCGCATATCGTTATCCCAACAATGGCGGCAGCGACACTGCCCCGGATAAATTGGCCGCCGATATCGC…
>TCONS_00036472-[NW_011952179.1]-[-]-[u]-[1794]-[2]-novel
ACAAACATTGGCCAAGTGCATGCATTTTTCGTAGTTCGCTCGCTGCAGCGATAACAAACTCCTTATCAGTACCCCCCCTCCTTTCTGACTTCCCTTCCCCATTCCGCCCTTATCGATACCCAGTGAGTTATGCTAACAATCAATGACTGATCACATTAGTGGAAGCTCGTGCGGTTTTCAAGTGTTCCATTTTTAAATTTGTTACCGGTGTTTTTTATTGTTTGTTTTTTTTTTGCTGTGTTAGTGGCCTGGGTTTTGTTTGAGGTAAGTAATATCGCTTCAATAGTAAATGCGAGACATCGTTAGCGCTCACATACGGATGTTGTGTCACATTATTCTTCATACATTTGTATGGAATAATAATTTATTACTGCGGTAAGTAGCTATGCGTATGTTTAT…
>TCONS_00036473-[NW_011952179.1]-[-]-[u]-[1758]-[2]-novel
CTCCAGGAAGGCCAATCACTAAGTTATTCCCTCAAACTGGTGCGATAAAAAACTCGTTAAGATTGTTCATTTTATCTTGTTTGTTTGTCTGATATCGCGAACAGCAGTTCCAAGTAAATACTGTATTTTATAGCTGGAGAGGTTTTATCTGACGGCAGTAGTGGTGGCGGATATTTCCGATCGTCGCTGACGCCGCGCTGGATATTTCGTGAATGCCGGTCGCGCGCGGTAAGTAATATCGCTTCAATAGTAAATGCGAGACATCGTTAGCGCTCACATACGGATGTTGTGTCACATTATTCTTCATACATTTGTATGGAATAATAATTTATTACTGCGGTAAGTAGCTATGCGTATGTTTATGTGTATGTGTAAGTATGTACAGTTTGATTGATGATC…
>TCONS_00036474-[NW_011952179.1]-[-]-[u]-[1604]-[2]-novel
GTACCTCAAGCAGCTGGAGCTGGTCGCCGCCGCCGACCTGCCGCCAGGCGGCGCCACCGGACTCAAAACAATGAGTAAGTAATATCGCTTCAATAGTAAATGCGAGACATCGTTAGCGCTCACATACGGATGTTGTGTCACATTATTCTTCATACATTTGTATGGAATAATAATTTATTACTGCGGTAAGTAGCTATGCGTATGTTTATGTGTATGTGTAAGTATGTACAGTTTGATTGATGATCGGTATTTAGCTTTTTGAAATATCTTTTTTTAACGCGGGGACAGATATTTTTCAGGATGCTTAAGACGTACTTATGTACGATTGATGACATTTAAATGGGATAAGAAGGTAACTTAAGACTGTCGTTAATTTGTGTATTCACAAGTATGCGACAT…
>TCONS_00036500-[NW_011952179.1]-[-]-[i]-[417]-[2]-novel
ATACCTCCATAGAAATTACCACGCAAGCTTTTAACAAACTCATTTATTGAGCAACTTTCCATCGGTGGCTTGCTTAGCACAATGAGTTGACAATGCGGTACAAAAGCAGAGATAGACGCCTTGCGGGCTTTTCGCTCGAGCATTGTGTCGACTCATAATACGGGGTGTGAATAGGTATGAGGTGCAGATTAAAAATGTACATTTCCTTACTGAGAGGTGTTTCCAATGTGGGCAGCGAATGTTCGGCTTTGTTCGCCGAACTTCGCACAATGTGTGGCGGAGGCTTTGTAAAGGTCATACAAATGGATTATAAACAGTTAGTTTTAGAGTTATTTTTGGTTTTACTAGTTGTTGTATTTTATTGATTAAGGTATTTAGTAATTTATAGACAGCCTAATG…
>TCONS_00036518-[NW_011952179.1]-[-]-[u]-[539]-[2]-novel
TTAATAATTTAGCCTTTTGATTTAGAAATTAGAACCAGGTTACCGTATTTTTAGCTTTATTTTCTTTATAATGAACATAACATAAATCTTAAACGATTCAGTTTTATTAATGTGTTGATCTTTCTGTGGCGTTAACGAAGTGTTGTTTATTACCATTCAAAATTAAATAAATTTTGCAAAAAAAGGTATCACTTCACTTTATTTAACTTTGGTCCAAAGTCGTGGGTCTAAATGTGTTCAGAATGTCGAGTTGTCTGACCCTTTTGATCTCACAGTAAAGTTTTCGGTACCCATACTAATGGTATGGATTATAAAAAAACGATTGTGCCTTGATGTTTCAAAATAAATGCTGAAAATTAAGTTACTTATATAAATGAAAGTATTTAGGTACAGTAAAAT…
>TCONS_00036695-[NW_011952181.1]-[-]-[u]-[350]-[2]-novel
ATTTTTTTTCTGTGGGCATAGACGACAAGTTGTCACAATGTCTAAACAAGTTCTTCGAATATTTTCCCTTTTTTGAAACGTATTTTATTGTGATTTCGTCTTGCATGATTGAAAAATATTGGTGATAAAAACGTCGTTTGGTTCAAACTATGTGCTGCATCCTCAAGTGCATGCTCCTGGTCATCCCCATTACCGTGGCCATCCTGCTGCTGATCACGTGGGCGGGACAGACCATCTTCAAGAAGACCGTCACGACCACCACCACTACCAAGGCCGCCGGCGGCATTATGGAAGTTCTTAAGAACATTGCTGGTTGACGGCTTAACAATACAGGGTGTTGCAAAATTGGT
>TCONS_00036748-[NW_011952181.1]-[-]-[o]-[1076]-[2]-novel
GTAAGATTCCGCTATTACCCTAATTAACTGCACACATAATGAGCCTGTGTGCACTTGTTTGTTTATGCATGTAGTGGAATTGGTACAACGGTCAGGTTTACCTTGACCACTTGTGCTTATGTCACTCATTCATGTGTTCACGCACATTGGTCTGCCACCCAGCTGTTCTTACACAAACTTTTCCAAGAAAACCACCAATTAAAGTCTCAAATGCCAAATATAAATAATAATATTAAAATTGAGGTTTCCCCTTCATAGATACATGTATTTTTATGCATGTATCAGGCTCAGCGGACAACTAAAGCAAAATAAATGCCACAATCAACACAATCCACTTCACCTGCGACAAATGGAGCTGTTTTTACCAGATAAAATTAATAAGGACATTTCGCCGAGACG…
>TCONS_00036888-[NW_011952183.1]-[+]-[o]-[669]-[2]-novel
GTATTGCTTTGTGGAAGGTTGTGCGTCGCCTATATTTTAGTGAAGTTTTAACTGTGAAAACTGTTTATTTGCGTGCCGTGTCGTTAGTGACTTGAGTCGCGAGTTATTTGTGGTAAGAGACAATAAACTAAAGTTTACCCGTGGATCAATTGTGGTGCCGACCCTAACTTTTTCCTCAACAAGCAAAATGAAGACGACATTTTAAAGTGACGTGTAATGTTGTGCATTTCAGATAGTGGTTCTTCAAACTGAGCTTACATGATTGGATTACCGCGTAGCGATAGAGATAGAGATCGAATAACGGTGAAAATTCGTAACATGAAGCGGAGCTCGTCAAGGGACAGTATGCCGAGGTCGAAAAGAACGCGTAGTAGCATAGGCAGGTACGACGACAGCTCG…
>TCONS_00036941-[NW_011952184.1]-[+]-[i]-[993]-[2]-novel
GTTCAAAATAAAGCATCCAGTCGGGCAACTTGCAACAGCAAAAGCATGACAAATACCTAACAAGTTCTAAATATGGTTACCTCTAAATTAAAATTTTAATAGTAGGTATTTCACACATTTATTATAAACAACACCAGGTATTTTTACGTTTAAATAAAAGAGTTCCTGAAAAAGAGACGGCTACTAAAGCACTCGATGGAACTGAAATCAATTATAAATTTTAAGTACCTGGCGTAAATGATTTTATTAATAAACCCTTTTAAAGCCCCTGGTTTCCGCTTCACCGCAGATATGTTTAAATATTCACAGTACAATGCAGACTTCATCATAGTATACACGTGTTATATCTCAAATTAACTGTCTATGGAAGGAATATCGGATATTGGTCTTAAGTTATCT…
>TCONS_00036943-[NW_011952184.1]-[+]-[i]-[999]-[2]-novel
CATCACTCGCCCGCCGTGGTGATGGCAGCGTTGCATCACCGGGTGCAAGCGGGTGATGTCACGGTGACGTCACCCGACACAAATAACTGCACCAGAAAAGTGGGACGGCTGGGGCACAGCGCGAGTAGCGGAGGTACAGTCGCTTAGTAGCCGACAGGTGGCGGGGTCAACGGGTTAAGTGGGGTTTGGAGTAAAAAATTACGGCTGCGTTCGTATCTTTGATTGGTTTTTTGAAGGATTTAACGTTGGTAAAAATAAGGTAATTGAAGGGTTAGGGAATAGGCCTCAAAGATTATAGATGACCATACATAGAAACGCACACAAAAATGCAACGATAACGCACTCGTCGGAAATAAGTTTTCCAATGACTAGAAAACTAACAGACTATAACTTCGTAAT…
>TCONS_00036946-[NW_011952184.1]-[+]-[u]-[426]-[2]-novel
GTTGTCTGATAGTTAAACACAGATGTCGCTAGTTGTATTGTTTTGATACGACGCCGCAGCTGTTCGCTATCATAGAAATAAGTGCGAGTAAAGGAGTGGTGATTAGGCTGTGTTTCGCTAAAAATGACGTTTTTTATATGGTCCCAGGCCTCCTCGGACCCTGTGCTCGGAACTAGTGCTAGATGAAGTCGGCCCACAGGTGAGATATCGTTCGCAGCTCCTCAAACGAGCTAAAAAGTGTTAAAAATCGGTAGTGAATGTTGGTTATGACGTTTACGCGTGTTTGTGTTGGTGTGCGTGAGTTCCGTCGGTGTTGTCGCGCCGTGTGCTGAGAATACTTGTAACGGGATTGCTGTATGGTGTTTTGTTGATCTGAATCATCATATCGCAGTCGTTTTC…
>TCONS_00036947-[NW_011952184.1]-[+]-[u]-[407]-[3]-novel
GCTGTTCGCTATCATAGAAATAAGTGCGAGTAAAGGAGTGGTGATTAGGCTGTGTTTCGCTAAAAATGACGTTTTTTATATGGTCCCAGGCCTCCTCGGACCCTGTGCTCGGAACTAGTGCTAGATGAAGTCGGCCCACAGGTGAGATATCGTTCGCAGCTCCTCAAACGAGCTAAAAAGTGTTAAAAATCGGTAGTGAATGTTGGTTATGACGTTTACGCGTGTTTGTGTTGGTGTGCGTGAGTTCCGTCGGTGTTGTCGCGCCGTGTGCTGAGAATACTTGTAACGGGATTGCTGTATGGTGTTTTGTTGAAACGCTCCAATAACGCGATAAAAGATAAACACTACTGGATCTGAATCATCATATCGCAGTCGTTTTCAAGTTCCTATAAAGTGGCC…
>TCONS_00037103-[NW_011952185.1]-[+]-[u]-[557]-[3]-novel
AAAACATAAACAAGTGTCAGAAAACCGGCAACGCTCGTGAACGGTTCGAAATGCAGTTCTAAATTTGAAAAGGAATAGCTTTTTTAAAAGTGTGCAGCCAGCCAGTGCTATTTGATTTTGTTTACAGTGAATGTTTTTCTTCTAAGTGAGTGTGTGTTGTTTTTTGGACTGCCTCAGCAGCGGTGACCAGTTTTTCAGGTCACGCTATCAGTGAGTTCCGTCGAAAAGCAGCGGAGTGAGTTGAAAGTTAAAGTGAAAATTCTGTGGACTGTAGGTGTGATTGTGATAGACATTTTTTGTCATGTGACGTGTGTGAGACAATGTTGAAGATACAGATGCTAGATTCTATCGTGAGCAACGACGCTGACGATGGTCAGGGGCAGCCAGCTAATGGGTAAG…
>TCONS_00037106-[NW_011952185.1]-[+]-[u]-[692]-[2]-novel
CGTCGACCGCCGCGGAGAGCGCACGTGTGTTCCGACGTGCTGTCGCTCGCGCACGTGGAGGGACTACGAAATTCGATCGTGTTTATTATTGTGCATTTTTATAGTGGAAATGTGCGTGCTTTTAGCAACGACTCTTGATCAAGCACTTTGATGTTTTGAGTTCTTTTCTGACGCCCTGTGTACTGGATTTTACTATGGTCATCGTTGGTGTTTTCAATCGGCGACAACACGTGTCGGCGCCATGGAGCTCATCGACGACGACAGGGGGCGCTCGAGCGCAGCACGAGTTGTTCGAGTTGTTGGAAAGGGTACAATGTTCCCGGCTAGATGACCAAAGAGCCGTACTACCGCCGTATTTTTCTCAGGTTAGTAAATAAAATAATTTTATTTAAAAGTACG…
>TCONS_00037107-[NW_011952185.1]-[+]-[u]-[896]-[3]-novel
CGTCGACCGCCGCGGAGAGCGCACGTGTGTTCCGACGTGCTGTCGCTCGCGCACGTGGAGGGACTACGAAATTCGATCGTGTTTATTATTGTGCATTTTTATAGTGGAAATGTGCGTGCTTTTAGCAACGACTCTTGATCAAGCACTTTGATGTTTTGAGTTCTTTTCTGACGCCCTGTGTACTGGATTTTACTATGGTCATCGTTGGTGTTTTCAATCGGACAAGGCGAGTCTGAGGCAAGGACTGGCGAAGTATAGTGATGAGTGATTGATTAGTCGGTTCTTTCTTTGGGCGAAGAGAAATCGTGGTCGTGGGTGAACGAATGAAGTCAAAGGTGATGAAAATGAAATATTTGCCCTCGGTTGGGCAAAAGGAAACTTATACTTTGCTGACTGCGA…
>TCONS_00037108-[NW_011952185.1]-[+]-[o]-[861]-[4]-novel
CGTCGACCGCCGCGGAGAGCGCACGTGTGTTCCGACGTGCTGTCGCTCGCGCACGTGGAGGGACTACGAAATTCGATCGTGTTTATTATTGTGCATTTTTATAGTGGAAATGTGCGTGCTTTTAGCAACGACTCTTGATCAAGCACTTTGATGTTTTGAGTTCTTTTCTGACGCCCTGTGTACTGGATTTTACTATGGTCATCGTTGGTGTTTTCAATCGGACAAGGCGAGTCTGAGGCAAGGACTGGCGAAGTATAGTGATGAGTGATTGATTAGTCGGTTCTTTCTTTGGGCGAAGAGAAATCGTGGTCGTGGGTGAACGAATGAAGTCAAAGGTGATGAAAATGAAATATTTGCCCTCGGTTGGGCAAAAGGAAACTTATACTTTGCTGACTGCGA…
>TCONS_00037123-[NW_011952185.1]-[+]-[i]-[382]-[2]-novel
GTCACAGTCACATGTAGACACCGTCCGCTCTGTACCGAGTTACCTTGACGTTGGAACAAAAAACGATAAAGTGAGAGATAATACTTTTATCAATACATTCAAAACAGTTGACAGTCGAGATCGGTGGTCGATAGTGTCAGTGCATTCGCCGGATTGTTTACGCGTGTGGTTTAAAAATAAATGTTAATAAAAGTTCTTATCGAGTACAGAAACAAGCGTAATTGACCATTATTGAATTGTTTTACCTGTTATTAAAGGTTTTCCTTGTCGATGCTAATACCGCTATCAGTCGAGTATGGGACGTTTTACGTCGCATTTTCCCCACAAATTTCAGTTTGGGCACACGTATTTTATGAACTTTGTTTTTTTACACATTTTTTAC
>TCONS_00037162-[NW_011952185.1]-[-]-[u]-[1031]-[2]-novel
CTTGAACGTTTTCAGTATACCTATTTCTGAATAGTGTCAGCCGATTTCCTTAGTCAATTTCCGATCATATAATGAATGGGCTATTAGTCATATGGAGAAAACAATTAAATATATAAACAAGCGCGCATGCAAACATTTTTCAATTTCATAATACTGGTGAATGTTATGACCCAGCATTTCCAAACATTTTTCCATTTCATAGTAAATACCACTTTCCACAGGATTTTGTCACTGACTTTCTGGTCATTAATACTCATACATACACATACAATACCCACTCATAATAGAATGAGCCGTTTGTCATGTAGGAGGTTCTTCTGTAAATCCCAGAAAATTCCCTGACTTGGTATGACATAGTCATGAGGTTGCTTGAACGTCTTCAGTATGCCTATTTCTGAA…
>TCONS_00037163-[NW_011952185.1]-[-]-[u]-[325]-[2]-novel
ACGTTTTCAGTATACCTATTTCTGAATAGTGTCAGCCGATTTCCTTAGTCAATTTCCGATCATATAATGAATGGGCTATTAGTCATATGGAGAAAACAATTAAATATATAAACAAGCGCGCATGCAAACATTTTTCAATTTCATAATACTGGTGAATGTTATGACCCAGCATTTCCAAACATTTTTCCATTTCATAGTAAATACCACTTTCCACAGGATTTTGTCACTGACTTTCTGGTCATTAATACTCATACAATACCCACTCATAAGAGAATGAGCCGTTTGTCATGTAGGAGGTTCTTCTGTAAACCCCAGAAAATTCCCT
>TCONS_00037165-[NW_011952185.1]-[-]-[u]-[1863]-[2]-novel
AAGTTGTTTTTAAATACATAAATAGGTAGGAAGTTAACAGGCAAAATTTCAAGTATCAAAGTCAGTTATGTTTCGCTATATAGGGTTGCTACATGAAAGATAGCAGTGCCCTCATTTAATTTCAGGACTTTATAGTTTCACTGTACATACTTACATAAAATTGCAATTAGATTCAAAACTATTTTTTTAACTCGCAGTAAATGGATGGAATGCGAGCCACCCGCTTATTAATAAAATAAAATTGGCTCACCCGGTTAGTAGATGGTCGCGAATCGTATCGCCAATGGATGGAATCATATATAAAATGAACTAAGGGATCACATCTAGACGACAAAGCATGCAGAAGTGGTAGTGGGCTGGACAATGGACATATCTGCCGGTGCACAATTTCCTATAGGT…
>TCONS_00037166-[NW_011952185.1]-[-]-[u]-[1716]-[2]-novel
TGTAAGCGCGCGTCGCTCGGCCTCTGTGTAGGACTTCTTTTCGACGCACAGCGAGTCGAGTGCGAAGTGGTCCCTCATCATTTTTTCCATTGTCTCTCCTTGAAGCGGCTACACCGTGAGGTGGTGCACGCGCTGCACTGCCGGCTGTCGGTACTGCACGCCGTGTAGCACCCACCCGAGCGTCGAGAGTGACGCCACAGGTTGTCCGCGCGCGCCCGACTTGAAAGCGTGCGTGAGCAGCAACTCCCAGTTATCTTGCCCGAGCAGGATAGTGGCGGCGCCTCGCTCGTAGAGGATGTCTTCCTTGATGTTCTGCAGGTGTGGGCAGCTCTCGATGATCCCCGCAGGCACCGTCTGAGGCGAGACACCGATGTCCGGCACTGTGCGCGCGCAGATGTC…
>TCONS_00037167-[NW_011952185.1]-[-]-[u]-[1716]-[3]-novel
TGTAAGCGCGCGTCGCTCGGCCTCTGTGTAGGACTTCTTTTCGACGCACAGCGAGTCGAGTGCGAAGTGGTCCCTCATCATTTTTTCCATTGTCTCTCCTTGAAGCGGCTACACCGTGAGGTGGTGCACGCGCTGCACTGCCGGCTGTCGGTACTGCACGCCGTGTAGCACCCACCCGAGCGTCGAGAGTGACGCCACAGGTTGTCCGCGCGCGCCCGACTTGAAAGCGTGCGTGAGCAGCAACTCCCAGTTATCTTGCCCGAGCAGGATAGTGGCGGCGCCTCGCTCGTAGAGGATGTCTTCCTTGATGTTCTGCAGGTGTGGGCAGCTCTCGATGATCCCCGCAGGCACCGTCTGAGGCGAGACACCGATGTCCGGCACTGTGCGCGCGCAGATGTC…
>TCONS_00037169-[NW_011952185.1]-[-]-[u]-[1806]-[2]-novel
AAGTTGTTTTTAAATACATAAATAGGTAGGAAGTTAACAGGCAAAATTTCAAGTATCAAAGTCAGTTATGTTTCGCTATATAGGGTTGCTACATGAAAGATAGCAGTGCCCTCATTTAATTTCAGGACTTTATAGTTTCACTGTACATACTTACATAAAATTGCAATTAGATTCAAAACTATTTTTTTAACTCGCAGTAAATGGATGGAATGCGAGCCACCCGCTTATTAATAAAATAAAATTGGCTCACCCGGTTAGTAGATGGTCGCGAATCGTATCGCCAATGGATGGAATCATATATAAAATGAACTAAGGGATCACATCTAGACGACAAAGCATGCAGAAGTGGTAGTGGGCTGGACAATGGACATATCTGCCGGTGCACAATTTCCTATAGGT…
>TCONS_00037191-[NW_011952185.1]-[-]-[u]-[7193]-[2]-novel
AGTAGGTATATGTCGGAGATATCTCTCTTGGGATGGTGGGTGTCGAGATGAAAGACCAGTTGGGATCAGTTTCAGATTCAATATATTATTCACACAGCACAAGATCTTCGGTAAAAGAGAGCATCCTAATGGCCGCCTCGGCCTTTTATAGCCAGAGGTCAATTAAATACTGAATTATTCTAACTTAACTTATTAACAATGCAATTTATGGGAATATTCATTTTATGATTTTACAAGTGAATTAATACCTATATATTTTATAAGAAACCCATATATTTTAATATTTTCATACAATAAGTCTTCGCCTTGACAGGTCAAATTAATTAATAGTTTCTGAATATTTTAATTACAACACTATCTTAAAATATTATGGCTTCTAATTGAATGGCAATAATTATA…
>TCONS_00037495-[NW_011952188.1]-[+]-[u]-[1031]-[2]-novel
TTACTTACTCTTTATTATTTTATAATTTCAGGTTTATTATTATGTTATCTACATAATTATTTCTTGAGTTATTTGGTTTGTATAATTTAAGGAAGTGCTGATGACGAATATGAGCATTTCCGGTTAATGGCTGTCAAACTGAATTTTTAAAAATGGAATAGAATGTACGGTAGGAATCAGTGTTGAGAATTTTTGTCTGTTGTCTTGTGAAAACGAAGAATAAAACAAAGTTAATCGTTTCTGTAAGAGTTTTACTGAAGAATCCAACAAATTCAGAAGCAGGGATTGTTTCTACGTTCCACTTAAGTGTAAGTTGCATCGGCCGTGTTTTAAAAGGAACATGAATAACGAAGGCCGAGGTTCACGAGAAGTGCGTACACCATCGCGACCGCGGTTTCC…
>TCONS_00037551-[NW_011952188.1]-[+]-[o]-[1078]-[2]-novel
CCCCGGTTTAAGAGCCGTAGGTCAAGCCCAGCAGCCCATTCCAGCACTGAGTCTCCCTTAGCGTCGTCTGCCTCCCCGCCCCAGGCTCTAGAGTGGGCGTTGAAATCGCCCAGGACAAGCACGGGGCGAGGCAAGCATCTGCGAACACACAGCGCTACCGCATCCAGGTGAGACTCATACTCTGCACGGGGACTGTTGGGGGACAGGTAACAGCCCACTACCGCCATAGGGCCCAGCTGAACCGCCACAAAGCGCAAGCCCCGCTCGAGGAGAGTGCACGGGGGGTCACCCGATCCACCGCACCAATAAACGGCGACGAATCCTCCGGTATCGCCGAACCATCGGGGGTGATTTGGCACTCGGTAAGGATCCGACGCGACTGCCATGGCAACCGAACGC…
>TCONS_00037689-[NW_011952189.1]-[-]-[u]-[501]-[4]-novel
ATACGGGCGGTAGAAATTTGAGGTCATTAGGCCGGTCCACACCAAACAATCCAACGCAATCCGATCGCGCGTTGGATCGTCTGGTGACATTCATCATCATACCATTTTATCTCCATAACTCTGTGGCACTAACAGTACATTCCCTCCTCACAGGCGGCCGTCGGCCCGAGTCGGACGCGGAGGAGCGCGGCGGGCGCGGCGAGGCGGGCTACGTGCCCTTCCGCGCGCGGGGCAAGGGGCCGCCGGCCAACAGATCGCGTGATCGCGGCGGCGACGGCCCGCGCCGCGGCGGCGGTGGCGGCGGTGGGGGCGAGGACAGACGCCCCCCGTTAGAGAATGGACGAACTCATCCCAGCGGGCGGCGACGCGACGACCGGCGCCGGCAGACGGACGACGAGG…
>TCONS_00037786-[NW_011952190.1]-[+]-[u]-[548]-[2]-novel
CTACATTGTCCATCGTAGTTTAGTTCAAAGGCGACGTTGTTCAACTGGTTCTTTAAGGATAAACAAATGAATAACTACGCCTATAAATAAAAGTAAAACCCACCAGGTAAAAACCAAAACGATCTCCGAAAATCTAGAGGAAAGGATACCTTAAGCAGGAAAATACTTAGGTACTAGGTATCAGTTTACCATTTGTGAACGTCTAGTGTAACGTTTTTTTATATCATTGCAATAATATATTTTTTGTTTAGAAGCGGCTCTAATATGTCATAATGTTTTAAAAGTCGACCAAGCTGTTGGTTCTTATTTGGAATAGCTGTAACTGTGACCTACAGTAAGTACCTACCTATACCATAACAGACATTACATAATAGCCACTTCGTTGCTAGTAACTAGGCA…
>TCONS_00037853-[NW_011952190.1]-[-]-[o]-[353]-[2]-novel
GATGTCTGATTGCATGCTTCAGTATTTATCCAGTTTTAATTCTGTCGTAGAACCAAGTTCTATTGAGAAGCAAAGATCGCGTCTTGAGATTGAATGTAACGTTTTTAATCACAAAAATGCATTTGTCATTATTGGTTGGTGTTTGTAAGCGCGGTCTGAGCACGTTTTATAACTTGTAATAATAATAATAAGGGTCGGAGTTGTCACAGCATAGGTTTTGAACCGTAGTGTGAATCTCACAGGGTGCATTTTGGAACATAATCAGTATTCTACAGAGATCCTATCAATTTTATTGTAATACTTATTCCATTTATCGAGGCTGTAATAAAAGCTGTGCTGTAACTTATCGTTTT
>TCONS_00037888-[NW_011952191.1]-[+]-[i]-[339]-[2]-novel
CACTTATTGCGTTTATGAATAAATTTGTAAACTGGCAGTTCCTGCAACAATATCGCTAAAGTAACTTTATGTACTTGTGTGAAAACGAAATTACGATACTAAAAGATGTGCATGCTCGCATGCAATAAAAGTATACTATAAAACATGTTTGAGGATGGCTCGAGAAGTATGGCGAGATTGTGAAGTGCTATCATCTTTTATGGCTGTGTTTTTAAATAGTTTTATTTTCTTTAACATGTTTAGCATGGTTGATAGTCGTGGTTTCGACAACTCAGTGTATCATAAAATATACAAAGCTGTAGCCAGAAGTCATTAATTAATTATACTTTTGCTCCGTCA
>TCONS_00037906-[NW_011952191.1]-[+]-[u]-[645]-[3]-novel
CCGGTCTAAGGCACAATGCCCGCTAGAGCGAGAGGCTCGTGTGGTCAGAGCGAGAGGGCGACAGTGGTCCTTGCAAGGTGATTTCAGTTGCGTCTACGCAAGCGTGTGGCCAGGTTGCACGCACACACGCACGTTCTGTACACGCTCGAAATTCAAAAGTTGCAATGTAAGGGATGGCGTGACGTCACGTGGTTTTGACAGTTCCAACTATTGTTTGTGATCGCTGCAGGTTGACAGTTTGTTTTTAAAGACAGCGATGTAAATAAAAAAAGCTCCCGCCTGAGTTTAAACAGGTGTTGCTAATACTGACCAAAACAAACGGATAATTTAATTAAATTGTGATGATTTCTGTAACTTAGTGCAAAAGTGATGGCCTGTGACATGTATCAAATTCTTGAG…
>TCONS_00037992-[NW_011952192.1]-[+]-[o]-[420]-[2]-novel
CGCGCCGTCGACGCGAGCGGACGCGCGCCCCGCCCCGCGCCCACACACGATAATCTCATTAGTGACGTGACAACTCCGCCAAATTGGGATGTTTACGTCAAACCAGTCGCGCTGATATCCGACCGACGGTAACCGCGGGGAAGACTAGAAATGAAATATTATTGGACTCAAACTAGATGAAAAAATATATAATTACTTGTAGTGACTAATAAAATATTAATAGTTTAATTTACTTATAGAACAATTCGACAGTGTTAGTCGGTGATTATTTGTCTAACTAATTCAAATCTGTGTTAAAATATTAAATATTTTAGTCCAATGTTGTAGTTATAAAATAGTCAATATTTGTGTCAATTGTGATTGTGGACAAAGTTTAGATAAAGGAAATCCGATCGGCAG…
>TCONS_00038052-[NW_011952193.1]-[+]-[o]-[791]-[2]-novel
ATACCTACTGGGTGACTCAGGGTAACCTCTCCGGTCATTCATGATGACTCCAGTGGACCATGCAGTAGACGACTCACCTGAAGGGCGCTACAATATAATTCAGAAACGTGCCCGTTCCACTGTAGAGCACACATTTGGAATACTAAAAGGGAGATGGAGGTAGTACCTATTAAGCATACTTAATCCAATTGCATTTATTCATAAATATGAAACATTAAAGCTTCAATCTTCATTTAAAACTTACCTACACAACATGTCTCATTATTATAATACTTACCAATTAAAAGAGTTTAAATAAAGTTCTTTTTTTCAGATGCTTATTAGCCGCCAGAGAATTACATTACACTCCTGAGACCGCTGGCAAAATTGCAATTGCATGCAGTGTATTGCACAACATGC…
>TCONS_00038114-[NW_011952193.1]-[-]-[o]-[410]-[4]-novel
GCAGTGCGTCCCGAGCGCGCGCAACGCGTGAACGTTTCCGAACGGCGACAAAAAGGCGCGAACGACGCGCCTTGAAAATAAAAAAGTTTGACAATCCGAAACGGACGCGTTCAGGATTTGTGCGTGAAAATGCTGTTTTAAGTTTTCATGGAACTTAAACTCAGTGGAGTTTCGAGATAAACGACTTTAGTTAGTTCTGAAATGTGTAAATGTGAGTGAGTGTCCCGTGTGTGAGTGAACTGTGACCGGACAAGGAGATTTCAATTGATTTCCTAATGACTGAAACTGAAAGATAAACGGTCGGCATGGAGAGCCGCGTGGGGCTGGACTACATCGTGGAGCACGCGGAGTACGCGGGCAAGCTGGCGGCCGCGCTCGCCTCGCCCGCGCAGCCCGTCA…
>TCONS_00038115-[NW_011952193.1]-[-]-[o]-[589]-[6]-novel
CAAAGGACTAAACACTACAAAACGTCAAACCTTATTAACCGACCATTTTCAAACTAACCTATTTAAGCGTGCGTTCCAAAGCCACAGAGGATATCGAAATAGGTTGTGTATGACAATATTATCATTCTCAGTGAAAGTAGAAGGACGCTGGCTGCCAGCAGTGCGTCCCGAGCGCGCGCAACGCGTGAACGTTTCCGAACGGCGACAAAAAGGCGCGAACGACGCGCCTTGAAAATAAAAAAGTTTGACAATCCGAAACGGACGCGTTCAGGATTTGTGCGTGAAAATGCTGTTTTAAGTTTTCATGGAACTTAAACTCAGTGGAGTTTCGAGATAAACGACTTTAGTTAGTTCTGAAATGTGTAAATGTGAGTGAGTGTCCCGTGTGTGAGTGAACTG…
>TCONS_00038116-[NW_011952193.1]-[-]-[o]-[594]-[6]-novel
CAAAGGACTAAACACTACAAAACGTCAAACCTTATTAACCGACCATTTTCAAACTAACCTATTTAAGCGTGCGTTCCAAAGCCACAGAGGATATCGAAATAGGTTGTGTATGACAATATTATCATTCTCAGTGAAAGTAGAAGGACGCTGGCTGCCAGCAGTGCGTCCCGAGCGCGCGCAACGCGTGAACGTTTCCGAACGGCGACAAAAAGGCGCGAACGACGCGCCTTGAAAATAAAAAAGTTTGACAATCCGAAACGGACGCGTTCAGGATTTGTGCGTGAAAATGCTGTTTTAAGTTTTCATGGAACTTAAACTCAGTGGAGTTTCGAGATAAACGACTTTAGTTAGTTCTGAAATGTGTAAATGTGAGTGAGTGTCCCGTGTGTGAGTGAACTG…
>TCONS_00038146-[NW_011952194.1]-[+]-[u]-[450]-[2]-novel
GGGTATCTGAGGGTATAAAACTGATATTTCGACTTAGGCCGCTAAATACCTATTTACCTATAACTGGAGAGGTACTCATGTGAGCTGAAAATCCTGAAAATGGTTTTCAGTAATCATCAGTGCCGATCATATAAACCAGCAAACGTATTGGTCTTTTTAGCAATTTCAACTGAAAATTTTAAAAAACTTTGTGAAATATGTATTTTTTCCCCAGAATTCAGCATTCTTCCTCTTACTGACACCTGTAATCCTCTTTCAATGTTGATGAATTTTCTTTCAGCTGTTGGTACTTAACCAACCTTCAATTTAGACTAGGTCTGGTCGTGGCTTTCCACCTGCTTCTAGGGTATCTGAGGGTATAAAAGTGATATTTCGACTTAGGCCGCTAAATACCTATTT…
>TCONS_00038147-[NW_011952194.1]-[+]-[u]-[1605]-[2]-novel
GTATTTCTTTGGGATCTTATTTAGGATCATACAATAAATAAAAATAGAAAATCAGTTCTCGCACGCAGCACCCGTTCAAACGGCGCGGGTAGAACTATTCACAGAATACTTAGCACTATCCCAAGCCACATGCAGTCTGAGCCTCGGAAGGATGGCTCGCGCTACCACCCGACATTTAATCACAACTAGTCAGTTCTTATTCTGAGTTTAGTACTCTTTGCTCTCTATGTAATTTTTGACAGTTGGTACACTGCGTTTTCACGCCATCTATCGGCATACCCAAAAGCTCAACTGACAGCTGTCAAGGAAAACGGCTCATTGGAAGTGAACACAAACTTCGATAAACGAAACGTGTGACGTGCTACCTGCCTAGACCTAAGGGTTTTAGTGTAGGTAAAA…
>TCONS_00038194-[NW_011952194.1]-[-]-[u]-[837]-[2]-novel
CACCCACTCTCTTCATGGAACCGGGCATAGAGATAGAGAAAATAATACTAAACGGGTCGCGGCGAGGCGAGGTGAATATAATATTTTTGGTCTCTAAAATATTAATACTGTGTTTGAGTTCATAGTGTTGCGTTGTTCTGTATCCGTATTTCATGAGCATTCTTGTTATTGTGCAGACTAGGAGTAGTGGTGAGAGTGTGATCCAATGATTAGATTGTGGCTAACAGTGCAGTGTTTCATATAGAAAAATATATGTATATTTTCGGTAAATTCATCATTGATACTTTATTTACCTAGTTATGTACAGGCTGAGGCAAGGAAACCTGACCCTCTCATGTATACAGTTCGGTCCAGGTAGCATTTTTATTCTAAGAAATGTTTCTTTGTCTCAGACTGTAT…
>TCONS_00038197-[NW_011952194.1]-[-]-[u]-[1322]-[2]-novel
CACTGATGATTGCTGAAAACCATTTTCAGGATTTTCAGCTCACATGAGTACCTTTCCAGTTATAGGTAAATAGGTATTTAGCGGCCTAAGTCGAAATATCACTTTTATACCCTCAGATACCCTAGAAGCAGGTGGAAAGCCACGACCAGACCTAGTCTAAATTGAAGGTTGGTTAAGTACCAACAGCTGAAAGAAAATTCATCAACATTGAAAGAGGATTACAGGTGTCAGTAAGAGGAAGAATGCTGAATTCTGGGGAAAAAATACATATTTCACAAAGTTTTTTAAAATTTTCAGTTGAAATTGCTAAAAAGACCAATACGTTTGCTGGTTTATATGATCGGCACTGATGATTACTGAAAACCATTTTCAGGATTTTCAGCTCACATGAGTACCTCT…
>TCONS_00038310-[NW_011952195.1]-[-]-[i]-[715]-[2]-novel
AGGGAAATTATTTCCCACTTGCTCTGAATCGAAAAAAATATTTTTATTTTTTTACTGGTTACTCTGATCAATATCAACATTAGAAACAAAATAATCTTGATTAAGTTTTAAATTTTATTAATGCCAACACTTTTAAAAAAACCGCAAGCTGTCATCGTACGTCAAAGTCAAAATCACGATTTCAATTTTTCTGTGTCAAAAACCGGTTCTCGTGACGATATTTCAAAATTTTTGGAGAAAAAAATCTGCTAAGTACCTAACCACAATACTATTATAAACTTAACTTGTTTTACAAATGGATTTTATGGTGATTGGCACGCATTTTGAAACAATTATTAAAAAGAAACGTAATATCGCTTACTACGAAGAATTTAGAAGAGACTGTCGAAAACATAGCTG…
>TCONS_00038380-[NW_011952196.1]-[+]-[x]-[336]-[2]-novel
TTTGACACAGCATCTTGTTCATATATCGATAAACTAAGCCTTAAAGGATTACAGTTATCAGCAAATACATTTTATCTTTACCAATAGTGTATTCAGCTTTCATCATCATCTCTTTGCCTCCGTTCCTGTAATATTGTAAGAACTTGTTCTCGCACTCCAGCACCTGTTGCTTGAACCGCCACGCATGCTGCAGACTTGTTACACAGGTGTCACATATTGAGTACAACTGTGCTGGGGTAGCCGTGGGTGGTGATATAAAAATATCGAAACATTCCTTCAACAAATGCGAATATGTTTCGGGCTTGCGAAGGTGAGTGTACGGAATGGATAGGCTCC
>TCONS_00038391-[NW_011952196.1]-[+]-[u]-[212]-[2]-novel
GTGCTGCCCCGCTCGTCGGCGCCTCTTGTCCGCGACATGTACATGTACGTGGCACACACCGCGCCCGCCAGAGTGCACGGGTACGCACTGCAGTATGATGGACAGTCAGTGACCGCCCAGCGCACCTGGTCCCTATCCCTGGGCGGCCCCTCATCCCGCCTGGCCTGCGCGGCGCCCACGCGGCCCGAGCGCGCGCAGTCGGCCGGCCGCGT
>TCONS_00038403-[NW_011952196.1]-[+]-[o]-[554]-[2]-novel
GAAAAGTATCCAGGTACCTTGCTCTTCTGTGCGTCTTAGAGTTAAGTTATATATTAGCTGATGTGCAGGAAAGTGTCCAGTCTAAAGTGGTGAAGATATCTTCAGGGCCAGTGAGAGGGTACAAGGATAAGAAAACGGGCATCTATGAGTTCTATGGGATACCGTACGCGAGCGCTCCAACCGGCGAAGATAGATTCAAGGTAAGTTCGAGTTTTGGTGACACTGATAAGCTCTTGAATCAAAAATTAATTGCCGGTTTCTTGTCTAACTGAGTATGGATTTGTAAATCTGAATGTATATTGCAATTTATCTTATGTATGTTAACTACTTATATGATTGTGTGTGTTAGTATATTATTATGAACACACCGGGAGTCGGCTAAAGACTGTAAGTAGCTCC…
>TCONS_00038417-[NW_011952196.1]-[-]-[u]-[219]-[2]-novel
GTCGCGGACGACTCACAGAAGTCACAGACACAGCTTGAGCTAGCGGGTCGCAGTCGGGCGACAGTCGTGGCGAGTGACGTGCGTGAAGCGTGCAGCCGTGAATACTGCGAGTGTGTGCACTAGTGTGGAGTGAGCTTTTGTGGTTTCAGTTGTTTGCATCATCAGCAGCATGGTGGCGCGTGGGCTGTCATCGGAGTCCGAGGGCTCCGCGGGGGCGGG
>TCONS_00038451-[NW_011952196.1]-[-]-[i]-[202]-[2]-novel
AAAACAAGTATAGAATCACCTCAGCGAATCAATGCCTCTTGACTGATGTCCAGACCTCGTTCAACGCTCAAGTCTTACAACAAAGCATTGTTTTGATGGATAGTGATGAAACGATCAGCATTAAAGCGGAACCCGATATCCTCGAGGAGGGGAGCGTGAGCGTGCACCCGGCGCGGTGGATCAGCGAGGTGGTTGTGGAGCC
>TCONS_00038501-[NW_011952197.1]-[+]-[u]-[212]-[2]-novel
CTCGAGCAGAGTGGATGTGCCGTCGCACCGAATAACGAAACACGAAATAAACATCGCGAGTGTAGTTCAAGTGCAGTGAAGTGAATGTGATAGTTTCCTATTATAACAGGATTGCTTTGGAACATTATAATGGTGGTGGTGGGCTGGCGTGAGGCGCGCGCCCGGCCATGAGGAAGTTCATGCGCACGCGCGCGCCCGCGCCGCCGCCGCTC
>TCONS_00038588-[NW_011952198.1]-[+]-[u]-[967]-[2]-novel
GCCCACTCGGGGCGCGCGCCGGCGCTGCTGGCGTGCTGCGCGCGCTGCGGCTGCTGCCCGCAGAAGTATCAGCAAGCGTGCGGAAAATACATTCCAGCTGGAAGCACAGTGCAAAGTAACCAGAATACAGGTCTGGACGGAACTTATTTAGTGGAAGCATCTTTCTAGGGTCCGACCTCAAACTTGCACTCCGAAAGCTATGTGTGAGTTTAACTGGACCTTCCGTGCCGGAAGATTATACATACCTCCGGGGTATAACTATAAATAATAGTGACGTTTTTCCTCAATTGCCAAAGACTATGGTGTTATAAAAAATAAATCAGCAATTATTAGTTATAATAATGGAATGCGTGTGTTTTAACAAAATACTGCCTAAAGTTAACTATCACGTTTTTATGA…
>TCONS_00038595-[NW_011952198.1]-[+]-[u]-[1688]-[2]-novel
CGTATGCTGCTCATTCCGCCGCCACGGGGCTGTTGTCCAAGTGATATCAAAAAACGCCGTGCGCTGAGCAATGACAGACGGCGGAAAACAACGAACAAAAATAATCAAGTGATAAACAAAAAGACACTCTTATCAAAACCAATGTGGCATTGTGAATCTTTGTAAATTTTCTAAATAATAAAATGTCTTCTCTTAAATTAGATTTTGCTTTGGTCAGTTACTATTATTAATGTACAAATGTTTGAAACATGTAGTTTTTGTTAAATTGATTTGATAAAGGCCCAGTTTTTCATTTTATTTCGGTACTTTATAGTGCATACTTGAAATATTTTACGGCCAATATTCTCAAATAATAAAAAAGGGTAATACCAATTAAATACCTTTATTGAAATTCTATAT…
>TCONS_00038618-[NW_011952198.1]-[+]-[u]-[267]-[4]-novel
CATCGTATTTAATATAATTAATGTATTCCCTTTCTTGCATTTCAGAAGCACACCCATGAAGAAGGTCACGAGGGCCATCACCACCACCACAACAAGGGACATTCGTCTTCAGAAGAGAAACACACCCATGAACACGAAGCTAAGACTGACGACAAAGCTTAAATCCAGGAGATCGAAGAAGATTACGAAGAGTTTGAACAGTCAATTGGAAGAAAAATTCAAAATTTAAAAATTTTAAGACCAACATGCAGATTTTTGGTTATCTGA
>TCONS_00038694-[NW_011952199.1]-[+]-[i]-[261]-[2]-novel
GTTTTATACTGGCAGTGGCAAGACAAGTATAGTGGATATAATTATGTCAAATGAATCCGTATCATAATTAATTATAATCATATTTTTTTTATTAAATTTCAGATACCGGTATGTTTCGGTGCCCGCACCGGCGCCGTACCCGGCCTGGCCTTTGCCACCATTTGCGGTGCCGCTGCCGGCGCCGTATGCGCCGTGGCCGACGGAGGTGGCGCCGCCGTTCGCGGCTAGGGCCTCGCCAGCGGCTGACCAGCCATCGACGAC
>TCONS_00038832-[NW_011952201.1]-[+]-[x]-[1087]-[2]-novel
CCGATCGATTTATACTAGTATGTATTTATTTTGCAAATAGTTTCTGTTTTCTTTATCCTTAACATACGAGTAGCAACGTTACTGACCGACAACGGACGGATATCAAACATTCGTACTTACTTTGAGTTATTTCAAAGCAAAACTTTATTTTTTATTCAGGCTCGTTGTTTAGTGAATGAGACGCGTTTTTCTAGTTGTTTCTTTTGATACTCGCCCGTTGTCTGACGCGTCATTAGTCAATAATACCGCAGCCATTACATCTAGAACACTACTCTATAACGCTTTATTGTACATCCGGGTTAATTGTGGCATACATTATTGCTAAACCCCCCAGAACCTCCGTACCAATAAATAATTAACACGACTCGACTGTAGGATCTGACGTTTCTTACTTCAAAA…
>TCONS_00038893-[NW_011952201.1]-[-]-[u]-[987]-[3]-novel
AACAATGTTCCGTTGTACTTCCCGGAGAACAGCCCCGACGGCGTGAAGCTGAACGTGGAGGAGAAGAAGCGCCGGGCGGAGGCGCCGCGCCGCCGCCCGCCCTCGGGCTCGCGCGCGCCCTTCCCGCGCCCATACCGCCGCTAGGGTGGTCTGATCGCGCTACGGGTCCCCTTACATTAAGTTACAGTTCTTAACATCCGCCGACTGCCGCCATCTCGCGATAACGACCTCTACTCCATACACCCAAGATCTGTATTGCAAAAACAGTCGTTATTGCGTATTTTTATTTATATTAGACGGCGCTAGCATAGTCACTCCGCACACAGCGCTCCCCGCAGTGTTTGCCAAACGTTGGCTATTTATAATGCACTCTGGTAGTCGCTCTGTTGGGCCCAACGT…
>TCONS_00038959-[NW_011952202.1]-[+]-[u]-[314]-[2]-novel
GCCATCGCGCAAGACGAGAAGGTGCAGCTGCTGTGTATGGATCAGGTGCTTGACCCTAATATGGACCTGCGCACAGTTCGTCACTTCATCTGGAAGTCGAACGTCGAGTTCACACTACACTACCGGGTGATGAAACAGTGAAGTTATTAATGTGAATTATAGAAAAATATTTATTGGGAAGGAAATGATAGCCAGTATTCTTACTTGTTTGTGCAACATTTTTGTAGAAAACTTTTCCACTTGTGTATCGTTTCAGCCTTGAGTGTGTAAGAAGTCAAGTTAATAATTTCTGAGAACACTGTGTTACATTTGAG
>TCONS_00038966-[NW_011952202.1]-[+]-[i]-[1229]-[2]-novel
GCCTGTAACGGCTACGAAAGCTCCCTCGTAGCGCTTTTGCTACGAAATTCTGGGAACATTTTTATGAAAGCGGATTTTTGTTATGAGGATTCTGTTTTTATATGCTCGGTACTTATTAATAGAAGAGGTATATTTGATCAAATGCTGTTTATGATAATACAACAAGCTAAACTTTACTAAATTTATTTTATTATGTGAATTACCTACAGTTAAATATCCTTGAATAGGTATTCTTGTACAAGCACTTGTAAAGTTGCAAACCATCATGACGAGCAAAACTAAGTAGGTTATGACTTGGAATTCATGTAAATGTAAAATGATGTTCTTAATAACGCTAACCACACTCGGGACTGGAAACCGCACAGTAACTCAGCGAACAAACGATACGGATGCCCTTGC…
>TCONS_00039189-[NW_011952204.1]-[+]-[i]-[979]-[2]-novel
AATAATTTTTACTCACATTGAATTGGTCAAAAAATATTGAAAAAACTACTTATTCTCTTTATAGTGGCTAAAAAGAAATGTAAGTAAGTACCTATTGTTGGTAACAAATTTAAATAATAATACTGGGTAAATAGTCGTACATATAACTTGTAGTAGGTATACCTAGAAACAGCTGTTCCAAGTGTTCATCATACTTATTGTTTACTTTGTAGTTTAAATACATTGCGAAATTCATTCTCTACATGTAATGAGTCATTTCATATACTTTTTCATGGGTTCTGTTTGAACAGATTATTTTTATCCGTCAAAGTCAAAGAGATGCCTATGTCCAGCCGAGAGTCCACGATTTAACTTATACATACATAAATATTTAATTCACCAGGTTTTTTTTTATTTATC…
>TCONS_00039190-[NW_011952204.1]-[+]-[i]-[975]-[2]-novel
AATAATTTTTACTCACATTGAATTGGTCAAAAAATATTGAAAAAACTACTTATTCTCTTTATAGTGGCTAAAAAGAAATGTAAGTAAGTACCTATTGTTGGTAACAAATTTAAATAATAATACTGGGTAAATAGTCGTACATATAACTTGTAGTAGGTATACCTAGAAACAGCTGTTCCAAGTGTTCATCATACTTATTGTTTACTTTGTAGTTTAAATACATTGCGAAATTCATTCTCTACATGTAATGAGTCATTTCATATACTTTTTCATGGGTTCTGTTTGAACAGATTATTTTTATCCGTCAAAGTCAAAGAGATGCCTATGTCCAGCCGAGAGTCCACGATTTAACTTATACATAAATATTTAATTCACCAGGTTTTTTTTTATTTATCGTGA…
>TCONS_00039197-[NW_011952204.1]-[+]-[i]-[314]-[2]-novel
CCGCAAGCCATTCATAGATAACGGGACGAGGCGGCGCCCGCGCACCCACGCCCGGATACGAAATGAAGCACCCCACGAACACCTAGTTCGTACAGTGCGTGCAGTGATCACAATAACAACCACTATCAGCAGCAAAAGTGATGCATAATGTTCGTATTGTTACAAAGTCAGCATTACGATAAAAAAAAGGGACAAATTAAGCAGCATGGCTGCACGCACCAGAGTTTAAGATGTTGAGGTGATGGATTATAATGTACTACAGCGTGCAGCCCGCACCATGCAGCCAACCACGGAACACGGAGCCAATACTGCGC
>TCONS_00039232-[NW_011952204.1]-[-]-[x]-[529]-[2]-novel
TAGGGCGCTAAAAAGATGCAAACACTGTAGTTACGGTTCACTATAATAATTTTGGTATCACTCTACCTAATTTATGTTTACAATGAATCTGACGTTAGATTCACTCTCGATTAATCCGTGGATTGATCGTTCAATAAGTTGTCTGTCTGGTCGCTTTCTACGAAAAGGTACAAAATTACTTACCCAAGAGTTTTGGTGCTTATGAGAGGGGTTTTCAGATTCAGGAACCCGTTGAGTCTAGACTTCTTCTCCCCTCCACCGTCAGAGCCTGATGACTGGTCTATCTTTTTCAAACTCATGATTATTCCCAAAAACCACTAACAAGACACGAAAAATGCGGCACTAACTTTTTGAACGAAACTTTTTCCCGCACCACACAATTAAAAAACAAAAAAGGAA…
>TCONS_00039233-[NW_011952204.1]-[-]-[x]-[805]-[3]-novel
TAGGGCGCTAAAAAGATGCAAACACTGTAGTTACGGTTCACTATAATAATTTTGGTATCACTCTACCTAATTTATGTTTACAATGAATCTGACGTTAGATTCACTCTCGATTAATCCGTGGATTGATCGTTCAATAAGTTGTCTGTCTGGTCGCTTTCTACGAAAAGGTACAAAATTACTTACCCAAGAGTTTTGGTGCTTATGAGAGGGGTTTTCAGATTCAGGAACCCGTTGAGTCTAGACTTCTTCTCCCCTCCACCGTCAGAGCCTGATGACTGGTCTATCCTAATAGCGCAGCTGGTGCCGTCCTCGTCGTCGTCTCGCTTCCTCCGGCGGCGCCGCACGAGGCAGAACGCCGCGAGTGCGAGCAGGACGGCGACAGCGCCGCAGCTCAGCACC…
>TCONS_00039312-[NW_011952205.1]-[+]-[i]-[1009]-[2]-novel
AGTAAGTACCTATATATACTCCAACATTATACATAGGTAAGTTTTCTGAAACAAATCTGAAATAATTGGCATAGGTACACAACTTAAATCTAAATTCACAAGATAGATGTGTAATGTGTAAGCATAAAATATAATATTTACAAAAGATTGTGCTTACTTTAATCAAATAACTTAGTCTAAATCTACAGGTAAGATACAATAGCGTGTAACAATTTTACATGCTCATTTTTAATTATCAACTGTGTTACATATGAATCATTAGGTAAGATAATCTGATGTTTTTGGGCATAAGGCAAAGCAGAATGTTGCAGCCTACCACCGACTCTTAACAAGCCGTCTGCATCCAAAAATGGATTTAAACCTTTCAATGATGACTCAGTTTGCTTTCCTTCTTGTAAC…
>TCONS_00039337-[NW_011952205.1]-[-]-[u]-[688]-[2]-novel
ACCTTAGTAGCTTACATATTCCACACATAGTGGTAATAACACGGTTCTAGATTAGTATGCTTCTAGCAAACTAGTTAATATTTAATAAAGTAATAACGATGTCGAATAGAAGCTTAAAAGCATATTGCGTCAAATTGGCTGGAAACCAATTAACTTATACTGATAGCTGATACAAAGCACCATTAATTTTAAAACAATTGGTTAGCGGCATTCTATTAATAAAATTAGCTATACTTTCCTTTTCTTACATGATACGTTTCAATAATAACGTGTTTTTTTTGTAAAACATTTTTAATTTCGATGTACCTAGATGCTCAACTTTTTTTGCGGTGTCTACTTGTCGTCCTTTACTGTATCTGGCTCTCTTCCTTCACATTTATTTGGTAGAAAATAAACCAA…
>TCONS_00039471-[NW_011952206.1]-[+]-[o]-[704]-[2]-novel
GTCAAAGTTGTTTCGACGGGCGTATTGAGCGATAGATCGTAATTTTATTTTAAATTTTTATCTTGAATATTTCCAATAAACCATTACTTATTTTGATAAAAAGAATCTAAGCGTCTGTCTCGTCTTAAAGGCTTGATCTGCGAAGAATGCATGAGTCATTGGTGCGTTTCTCGTACGATAAGCATTAGTCGGTGTTGTGTGTTGCGGCTCGAAGATGGCAGACTTGATTCGGGTGATGGGGGCGCCGATCGGACCCCCTGTGAAGGATAAGTTGGGTTCGCCCTCCACGGAGTCGGAGGATGGGGGCGGGGACCTGGCCGAGCTGGCCGCGGACCTCGAGCTGGATGAAGCAGATGGACCCAGCACTAATGGTAAATTCCACAATACTCATAACCAGAG…
>TCONS_00039670-[NW_011952208.1]-[+]-[o]-[363]-[2]-novel
TTTGAAACTTATTAGTTTAGTAATTAAATTACTAATTCAGTAAGTAAGTACAAAACTTATCTCCTGTTTTCTGTGATCTGAGGACTCGTAGTGAAAGAGAATAATGGGGACGCTAAATATTACCCTGTAGAACTGAAATATAGTTTTTAAATAATAGAGATGTAACGTGCCAAGGGTAAAAATTATGTTAATCCGGCAAATAAACCAGCAAATTGTTGAACAATGTAGTCAGTAAAATCTAGTCGCTCACTAACCAGTGATGCCAGCATTAAAACCAAAATTTCACGCATAGAAAGTGCCAAAAATAGATTTGCTATTCGACAATAGGCATTGATTTAGTAACGGGACTTGAAGGTCTATCAA
>TCONS_00039671-[NW_011952208.1]-[+]-[o]-[787]-[2]-novel
CTTAATTATAAATTTTATTTAGTTATGTGCCGGAAGGATTTGTACTGTATACCCTAAATAGCACAACATTGATGCTTCCTTTTATTGTTAATGTTATAAGTTGATTTAGTATAGTTGATTACAGATTTAATGTGTTAAATACATGGAAACAGTAGTTTGTACTAGTCAGTCAATGTTTAGTCCAACACATGGTTCTCTGTTGTGAATATTGTAGCTGTTGAACAAGTTCGTATATAATATGTACATATGTACTGCGTTCAATGAATCAATGACTATATTGTATTGCAATAATCTATTTTGTTTCTACATTCCTCTTTTATACAGAAGATTAAACTTTATTCATACATATGGTTATTCAAATTCATTGAAGGCAGTCAAATAAGTTTTATTAAAATGCAA…
>TCONS_00039691-[NW_011952208.1]-[+]-[u]-[366]-[2]-novel
TGTTTTTTTTCCCGCACTAATCAAAACAAAAGCATGCGTCGTTGTGTTCAACAACATCGATCGCACGAAGAAATCTAAAGTTTACTCGATTAAACTTACGAAACTCTAAAATAATGAGTGAATCTTACAGGACCAAACATAACAATGCAAACCCAACTACACTCTTTGTTGAACTAAAACCCATGATAAACCACTGATCAACCATCCACTGTGACAAAACATTCACAATCCCTCACTACTTATAGACCAAAGTTACTATTCTTCAATAAGTAAGTACCTATTTCTTTTCTACATATTGTAATACATTTTTTTATTTATACCGCCTGTACTTAGATTTTGTTAGACTGCTATGAAAATCATACCCCT
>TCONS_00039726-[NW_011952208.1]-[-]-[x]-[432]-[2]-novel
CTCGCTCCCTAACACACCGAGTTACGTACAATTTTATCACATCTTATCGTATGCGCCATGCTAAGGTACTTATTGAGATTACATTATTAAACTGTGCTGGGCCCACTTGGCTTCTTCTTCGGCGCATATCCTATTCTATTGTGTATTTCTTCCGTAGTCTTAGTGCCGGTGGTGGTAGGCTTCGGCGTGGCGTCCTGCATCTCGGCTACAGAGGAGTTATTCTTCTGGTCATTGCGTAAAGCCTCGTATTCATCAAGATCCGATAGCTTCAAGGTAATTTCTGTCAGGGGACGGCGAATCATGGTTTCCAAGATGCTGTACTTGGAGGATTATCTGGAAAGTACGTATTTCTTTGTTCGAGAGGTGACGTAACCTAACGATATTGATTTTTAAGGTTGG…
>TCONS_00039761-[NW_011952209.1]-[+]-[o]-[2604]-[2]-novel
AAATTAAATTTTTTGATCCCTTCAGGGTCGACTTCTTTAAATAAGTGGTTCGATACGTTGTGACGTCATTAACTTAATAAGGCTACATGTCTTTTATGAATAAAGTATTAAAAAAAACTTTCGACCAATCGCCTAAATTCTCTCCCATTTGTAGTGGTTTACCAATGACTGTTATATAAAAAATGAATCCTATATTTTTTTATTTAGCTAGACTGTCATTAGGGTAAAATAAATATTTGGTGTTCAAAAATACAGATGACTTCCTAGTTTTTAACTAGCGCATTTGTAGTTCATAGGCATATTGTATATGTCTGTTTTCTATACCTACTTTATACGGGTGTATAGTTTTACATTGCGTTTGAGAAGTTTGCAATAGGGAAACATTTTTCGGCCTTTATT…
>TCONS_00039813-[NW_011952209.1]-[+]-[u]-[1307]-[2]-novel
ATTTTATTTACATTTAGATAATTTTAGATTTAAGGTTGTAATGTAGATTTGTATTTATTTTGTATTTAAGTATACGAGTATGGAGCGAGTATTTTGCAAATCATTCCACAATGGAATATTAACAACAGTTGTTTTGTCATATTAAAATAAAAAGGACTAAAGTACAATTTGATTCCTAACGATCATTATTACGTATGCGTATGAGATAAATAAATGATAGATCTCGGGTTTTATAATTCTCAGGACATTTACTATGACGAAAAATACCAACCCATACTGGGTTAATTATATTTATCAAACATATAAAAAACCATGACTGTAAAAAAATATTACTTGTACTTACTTTGTGGTCGTTTATTTGGACATGTTAATGTTTTAGAGAATGCATGATAATAACTA…
>TCONS_00039832-[NW_011952209.1]-[+]-[u]-[1757]-[2]-novel
TAACACAACATGTTATAGGTACAACATGTTTTACATAATATGGACACTGAATGTTATAAAACATGGTATAGTAACATGTTCTAGTAACGAAGGGTAGGGGTAAAACGTACGGTATAGCCTATACCGTATAGGTAAGATTCTTCCGGTAAGTGGACGCGCAACAGGTATATTGAGAATCGTTTTCCAACGTGGTCCATCTCCGACACAGTTATATTCACCTCGGCCATTCATCGGATCATTCGGTCCTATGCTAGCGTAGTGCTCGGCCACGCGCCCCGCAGCAAGCCCCCAGCCCATGGCTCCCCCCCCGCCCCGCAGCAAGCCCCCAGCCCATGGCTCGCCCCCAGCCCGTTGCTCGCCCCCAGCCTCCAGGCGATACAGAATCGATTTCTTCGTCGA…
>TCONS_00039843-[NW_011952209.1]-[-]-[u]-[1002]-[2]-novel
CTAACAGCATTGCAGAAATTTCGCTGTATTTGACGTATTTATGACATTGACATTTCACTTTCATCGACTGATTCACTCTCTGTGATTCATTTTGATTGTTGTAGTTGTTGGTTGGTCCTGCGTGCAGCTTATTTTTTAGATACAAATAAAATAGATTATCAGTTTGTTTTGTAACTGGTTTTCTGTTATAAATTAAGGTTTTCCACGAATTTATTGCTCTTTAAGTCCAAAATATATTGTGTTTCTTTAGTAAGGATATGAGATACATGATTCGGTAATGGGCACATGTTGGTGCAAGGGAAAAGTCCGTGATGATGGTGAGCAGTATGCACCAGCGACATCGGCAGCGTCCCAGGCCTCCCCGGCCGACAACCGGATACGGGGACCCAAGTGTGTGGA…
>TCONS_00039845-[NW_011952209.1]-[-]-[u]-[745]-[6]-novel
TCTCATTAGGCGCGCTGGCGCAGGCCTCGTGCGAAGTGGACTGAGACGAAGACGTCGCGCACGCAACTAGCGAATCCGTTGGTTGGCGGCGTGGCGTCAGCGGTGGCTGCAAATCACTTGAAGGAAGATGCCCGTTGGTGCCTGTTTGCAGGTACTTACTTGGAAGATTCAGAAAAGATGCAGTTCATCCAAATACAATCTCTAAGATAATGTCGGGTTCAAAACAAACTAGGCAGACATCTCTTATCCAAGAAGTCCCTAACGGATGAAGTCGTGGTTTTCTACCTACCCGCAAACCCTTCAAGCGACAGCAGCGCCTGGCCTGAGGGTGTGGACTGGAGGGGTCACGGCACGCTGGTGATGCATCTCCAACTGTCAGATCATGGGTCAGCCAGGAGC…
>TCONS_00039846-[NW_011952209.1]-[-]-[u]-[742]-[6]-novel
TCTCATTAGGCGCGCTGGCGCAGGCCTCGTGCGAAGTGGACTGAGACGAAGACGTCGCGCACGCAACTAGCGAATCCGTTGGTTGGCGGCGTGGCGTCAGCGGTGGCTGCAAATCACTTGAAGGAAGATGCCCGTTGGTGCCTGTTTGCAGGTACTTACTTGGAAGATTCAGAAAAGATGCAGTTCATCCAAATACAATCTCTAAGATAATGTCGGGTTCAAAACAAACTAGGCAGACATCTCTTATCCAAGAAGTCCCTAACGGATGAAGTCGTGGTTTTCTACCTACCCGCAAACCCTTCAAGCGACAGCGCCTGGCCTGAGGGTGTGGACTGGAGGGGTCACGGCACGCTGGTGATGCATCTCCAACTGTCAGATCATGGGTCAGCCAGGAGCGAT…
>TCONS_00039855-[NW_011952209.1]-[-]-[u]-[1300]-[5]-novel
CGTTGGTTGGCGGCGTGGCGTCAGCGGTGGCTGCAAATCACTTGAAGGAAGATGCCCGTTGGTGCCTGTTTGCAGGTACTTACTTGGAAGATTCAGAAAAGATGCAGTTCATCCAAATACAATCTCTAAGATAATGTCGGGTTCAAAACAAACTAGGCAGACATCTCTTATCCAAGAAGTCCCTAACGGATGAAGTCGTGGTTTTCTACCTACCCGCAAACCCTTCAAGCGACAGCAGCGCCTGGCCTGAGGGTGTGGACTGGAGGGGTCACGGCACGCTGGTGATGCATCTCCAACTGTCAGGTAGGTGCTCTTTCGTTATACACTCACGAGCAATGAGAAAGATCCAGTGACATATGGAACGGCAATGACAGATGGAACTTTTTTGTTGCTCGTCAG…
>TCONS_00039856-[NW_011952209.1]-[-]-[u]-[1301]-[5]-novel
AATCCGTTGGTTGGCGGCGTGGCGTCAGCGGTGGCTGCAAATCACTTGAAGGAAGATGCCCGTTGGTGCCTGTTTGCAGGTACTTACTTGGAAGATTCAGAAAAGATGCAGTTCATCCAAATACAATCTCTAAGATAATGTCGGGTTCAAAACAAACTAGGCAGACATCTCTTATCCAAGAAGTCCCTAACGGATGAAGTCGTGGTTTTCTACCTACCCGCAAACCCTTCAAGCGACAGCGCCTGGCCTGAGGGTGTGGACTGGAGGGGTCACGGCACGCTGGTGATGCATCTCCAACTGTCAGGTAGGTGCTCTTTCGTTATACACTCACGAGCAATGAGAAAGATCCAGTGACATATGGAACGGCAATGACAGATGGAACTTTTTTGTTGCTCGTCA…
>TCONS_00039985-[NW_011952210.1]-[-]-[x]-[450]-[2]-novel
AACTTCTGTGTGCGATCATTTTTCTAGTAGGAGGCATGAAGAGGCGGTGGGGCATCGGTGCGGCGGGCGGAATGACCTCGGGTTCAGCGTGCTCGCTGCAAATCCGGTTGTGTACTCATTGTGTTGCCTTTTTCCCTTCACAACATCCAATTTGTTATCCTTTAATTGGCACTTCTAATCATACATAACTATGACTAACACTAAATACTTTAAGGTTGGTTTGCTTAATGCAGGTTCTCTTGGTACAGGACACGACGAACTGACTGTGACTATTACCAACTCTTTAGCAGACGTGGTGGCGATAAATAAGACGTGGTTACGTGACGGCGAGGAGGGCCGCGCTCCGCGAGTAGCCGGCTATCGACTGCGTCACGTGGCGCGGCCGAGGCGACTGCGCTC…
>TCONS_00040057-[NW_011952211.1]-[+]-[u]-[639]-[2]-novel
ACCAGATTAAATTTCAATATGAATTTCATGACAAATAATGTTACGCTAGTATAAAAAGCTGAAATCGGAACGTTTTCGACGCTAACACAACTGTCAACGAAAGAATGAAATAATGACCGGAATGAATGAACGAAAAAGCACGTTCGTTATGCTTTGCGAATGTGCGACGTCGCGAGAGTTATCTGTATGAGTGGTTTTTGCTTTGTATCTTTTTATTTTAACTAATAATGGATGTAAATGAAGTGATTATAAACCAAACGTGATAATATTTGTGATATAATAACGCTATGGCCCTCGAAATGCCCTGTGTTTTGGTGTACTATGTGATCCCGTGCCATCGCTCGTCACTTCGGTTGTTTGTCAATGACGTCTGCGTTTAGCGCAGCAAAAAGTGGATTT…
>TCONS_00040083-[NW_011952211.1]-[+]-[u]-[1367]-[2]-novel
TGCATGTAATTTTCTGGAAAACATAAGTAGGTAATTATTAGCTATCATAATATATGGGGCGGTGTAAGCAAAGGCTAAGGCAAGGCTCTGACAAACACAACATTTTCAGAATCATCGCCTTGCCTCAAACACAAACAATGCGAAATAAATCATATCATCTCAGGTATAACCTCAAGGAGGTGAGACATCCATCAAATGGGGCTCACTTCTTAATACAACCGAAAACCGAAATATAAGTTTACCCGCCCGGCGCATTTATTACTTCTTGCTAAATGGAAATCGGCGCGGCGGCGGCGGCGGCGGCCGTGGCCACACTCAAACTAATAAAACCCTAATCCAAATACACCATAAGGTTGACTTTCCAAAAGCGGAAAACCAGTCGTCGTCGGCGAATGAAAA…
>TCONS_00040084-[NW_011952211.1]-[+]-[u]-[1563]-[2]-novel
TGCATGTAATTTTCTGGAAAACATAAGTAGGTAATTATTAGCTATCATAATATATGGGGCGGTGTAAGCAAAGGCTAAGGCAAGGCTCTGACAAACACAACATTTTCAGAATCATCGCCTTGCCTCAAACACAAACAATGCGAAATAAATCATATCATCTCAGGTATAACCTCAAGGAGGTGAGACATCCATCAAATGGGGCTCACTTCTTAATACAACCGAAAACCGAAATATAAGTTTACCCGCCCGGCGCATTTATTACTTCTTGCTAAATGGAAATCGGCGCGGCGGCGGCGGCGGCGGCCGTGGCCACACTCAAACTAATAAAACCCTAATCCAAATACACCATAAGGTTGACTTTCCAAAAGCGGAAAACCAGTCGTCGTCGGCGAATGAAAA…
>TCONS_00040140-[NW_011952212.1]-[+]-[u]-[209]-[3]-novel
AACAGAAATACATTTCGGGTTTGCATTTAGCCTGTTAATTTTTTAAGTGTGTGCAAGATGTTGAGGGCGGTGTCAAGATGTTACCTGGAAGGGCCGGGCTTGGACCTGTTAGTTTTCCGCAGGGACGCCCTCAAAGGATTCCGGTCTGGTTTACATTCCACAGCAGTTCATGCCAAGCAATCTCGGAAACCTAAGGCCAAGAAATACAG
>TCONS_00040148-[NW_011952212.1]-[+]-[u]-[400]-[2]-novel
ACCAAAACCCATGATAAACCACTGATCAAACCATCCATTGTGACAAAACATTCATAATGCCTCACTACTTATAGACCAAAGTTACTATTCTTCAATAAGATATGACATACTTTTTGAATGCTGATGATGATGATGTTCTATATTTGACAACTAAACTCTGAGACTATATGAAGTAAACATCCTGACTCAGGTGAAGAAGCGGATTGCAATGGCACTCAAAATAAGAACAACTAAACTACCCACATAATTCTTAACTTACAAAGAATATAATAATATTAATACTAAATCATTTTGGATAAAAGATTACAATCAAACTCCTAGTCTACTTTACCTGGTCTAACACTTTATCAACAACAGTAACTTGCTCTACATTCATTGTTTTCTAAATTTATTATTATGT
>TCONS_00040174-[NW_011952212.1]-[+]-[u]-[669]-[2]-novel
CTATTACTTTCAATAAACCATTCAAGCCTATTTTTAATTAAGTGCTCTGCAATCTTAAGTATTACTAACGAAAGAGCTATTGGTCTGAAGCCTGAAGGATCTGAGGGATTTTTGAGAGGTTTAAGCAGAGGAATAATAGTCTGTACTTTCCATAAATGAGAACAGAGAGTTGGAGTAGAAGCAATAGTGCTACCCCAAGAGGAGTGTTGGCAGTTAAGATCACCTAAAATTAAAAGAGGTTTAGGAATAGAAGATAGGATACCATCAATCTCATTGATGATATCAGCAGAAGCAAGGGGTATATACAAAGAAACAAAGGTAATGTTATTAACCTTTACGGCAATAATGGAGAAATTACTACTATGGGATGGAATGGGAATATGTACATAATTACACGGA…
>TCONS_00040175-[NW_011952212.1]-[+]-[u]-[941]-[2]-novel
GAAATCAAAACATGGTTGATAATCTCCAAGTAGTATAATAGTGTATTATCAGACAAATGAGCAAAGAAAGAATAAGGAATACCATCACACCCTGGTGCGGAATCTTTACAATATTTAATAATACCTTTCAATTCATTTAAGTTAAAAGGAGAGTTTAATCCTACTTGGTTGTCAACTATTGAAGGGGGAATGGAATATTTACAACATAAAGATTCTGGGGGAACTGAAGGAGGAGCTAACCTGTCAAGAAACTGTTCAGTCAGAGAAGGGGGAAAAGCATTAATTGTGGATTCCTTGAAAGCAGATTTAAATCTTCTTATATTTGCCCACACTTCGGAAGGATTTACTTGGGGGGATATGGAAAGACAAAAAGATCGCCAACTAGCAAACTTTTTCTGT…
>TCONS_00040188-[NW_011952212.1]-[+]-[i]-[282]-[3]-novel
CTTAAATTATCCGTGATAGCTACTTGCTTACAAAGGTTTTCATTACACAAGTTTTCCTATAAGGATGCAAACATAACCTTAAAACATCAGCCAGCAAGTTATATGAAACACAACACCTGCATCAACAAGTATGAAAGGATCCAGTCGCATTCCCGTTCAGACTATCTAAGTTACCTAAACAGAAGAACTAAATTGAAACCCAGGAAGGATTATAAAATCTTGTCTTCTCGAAGCGACCTCTTCCAAGACTCGTCAGTGCATATAATAAACAAGATTATTATA
>TCONS_00040315-[NW_011952214.1]-[+]-[u]-[1532]-[2]-novel
GTTTAACTCGTTCGATGCTAGAAAAAGAATTTATTTTGTTAAGACTATTTATTAGACTTAATTATGTAATCATTATTTCCCCACCCAAGCCAAGGTTGGAAACGCGCTGATGGCTGAATGGCATGAGGGTGGTTGAAGGTACACTTCAGACTAGAGCAGCTCAGGTGTCACTGACCCAACGACAGAACCTAATGTTCGAAAACAACATCACTGTCCCGCCGACAGTGACGTTGCTAAGAATATTATTCTGCTACGTCCGTGACGATGACGCCGGAATACTCTATCGGGAAGTGTGCCATAAATATGTCATGTCGCGAGCGTCACTTCAGGTACCGGGCGCCCCCTGCCGTATGTAGCCTTGCCCCCTATGAGGACCTCTGGGGGGTCGACCGTTGTCTT…
>TCONS_00040316-[NW_011952214.1]-[+]-[u]-[1143]-[3]-novel
GTTTAACTCGTTCGATGCTAGAAAAAGAATTTATTTTGTTAAGACTATTTATTAGACTTAATTATGTAATCATTATTTCCCCACCCAAGCCAAGGTTGGAAACGCGCTGATGGCTGAATGGCATGAGGGTGGTTGAAGGTACACTTCAGACTAGAGCAGCTCAGGTGTCACTGACCCAACGACAGAACCTAATGTTCGAAAACAACATCACTGTCCCGCCGACAGTGACGTTGCTAAGAATATTATTCTGCTACGTCCGTGACGATGACGCCGGAATACTCTATCGGGAAGTGTGCCATAAATATGTCATGTCGCGAGCGTCACTTCAGGTACCGGGCGCCCCCTGCCGTATGTAGCCTTGCCCCCTATGAGGACCTCTGGGGGGTCGACCGTTGTCTT…
>TCONS_00040338-[NW_011952214.1]-[+]-[u]-[547]-[2]-novel
CCAAAATTCTTTGTTTAAGATTCTACTCTATAAGGTTAAAAATTTTGTACCTTCAGAATCAACAACACACCAATAGAATAGAATAGAATCGAATCTACATCACATCACTATCACTATACTTATGTCAATTTTGGAAGACAAACGTAAATAATTAATATTTACGATATTTGCGTAATAGATCTCCGTTTTGAATCGCTGAACAAGTTGATTGAACACTAACGTTTAATTGTTTACAATACAAGTGTAACAAAATCTAAGAGAATACTGAATTGGTGTATTTGGCGTGATCAATCTCTAGCCTAGAGATTGACGAATAGTATACAAAGTTCGTGAGTGTTGTGGAAGGTTCCATGCTTGAGCCGGAACGATGGACGACAGTGTGGATTCTAGCCAGTCTAA…
>TCONS_00040339-[NW_011952214.1]-[+]-[u]-[1233]-[2]-novel
CTTCAGAATCAACAACACACCAATAGAATAGAATAGAATCGAATCTACATCACATCACTATCACTATACTTATGTCAATTTTGGAAGACAAACGTAAATAATTAATATTTACGATATTTGCGTAATAGATCTCCGTTTTGAATCGCTGAACAAGTTGATTGAACACTAACGTTTAATTGTTTACAATACAAGTGTAACAAAATCTAAGAGAATACTGAATTGGTGTATTTGGCGTGATCAATCTCTAGCCTAGAGATTGACGAATAGTATACAAAGTTCGTGAGTGTTGTGGAAGGTTCCATGCTTGAGCCGGAACGATGGACGACAGTGTGGATTCTAGCCAGTCTAACACCTCATAGTGCCGTGGCGTCACCATGCTCATGACGCGATCCCGCCAGC…
>TCONS_00040340-[NW_011952214.1]-[+]-[o]-[793]-[2]-novel
TAGAATAGAATAGAATCGAATCTACATCACATCACTATCACTATACTTATGTCAATTTTGGAAGACAAACGTAAATAATTAATATTTACGATATTTGCGTAATAGATCTCCGTTTTGAATCGCTGAACAAGTTGATTGAACACTAACGTTTAATTGTTTACAATACAAGTGTAACAAAATCTAAGAGAATACTGAATTGGTGTATTTGGCGTGATCAATCTCTAGCCTAGAGATTGACGAATAGTATACAAAGTTCGTGAGTGTTGTGGAAGGTTCCATGCTTGAGCCGGAACGATGGACGACAGTGTGGATTCTAGCCAGTCTAACACCTCATAAAGACGGCAAAGAAGTAAGTAAGAAGTTTCCGTTCAGAAGTAATTTGGTGCATTTCTCAGTGGA…
>TCONS_00040343-[NW_011952214.1]-[+]-[u]-[516]-[2]-novel
TGCAGCGCTGATTTTCAACAGGGACCCTTTATGTGACTCACGGCTCCTTTTGGCTGTGCCAATCTTATGAGGCACACCGCTCGGGCTTCGGGAGTTGAAAGCCTCCCATAATGTCTCAAGATGGCTTACAATAACCTGACGTCGATTATCCTCACGGTAAACGGCAATTCCATTGAGGCACCAAATTTTTTAGGTTGTCCATTGTTAGTTGTAATGTTGTTAACTTTTTTTGTATTAATTCATCGAGTACCCCTTGCCAACCAAGCTCCATGTGACCAAGGTGTTAAATGTATCCACAATCAACTTTCATCAGACTAATGTGCATGTAAGGGCATATTGCAGGAGTATTCCTTGCCAACCAGGCTCCCTGTGACCATGGTGTGAAGTATATCTACAATC…
>TCONS_00040362-[NW_011952214.1]-[+]-[i]-[1824]-[2]-novel
TTTAAATATATAATCAATGCACCATGGAAATAATAAGTACCTATAACATAATTATGGGTTGACGATTTTATGTCTTTCTTAACGTTTAAAAAAATATCGAAATTTTTAGTTTGACAGAGCTCAGAAATTTCACGACGATAACGTCACATATTTACATCACTTATATTTTTGACCGATTTATGGAGTCACTCACAATAGTTTGCGAGTTTACTTTAAATAAAACCGATATACCTAATACCTAACATGCTGGTTTTCGTCAATGCAAAGGAAGACGAGGCGGCATCGCAATAACAAATACCAGGATGAAAGAAATATGAAAAATATCTGCTTATTAAGGTATGAATGTGTGATCTTTTATGTGTGTGTTGTATTTCATCGGAACATAACTCCTAACCTATT…
>TCONS_00040363-[NW_011952214.1]-[+]-[i]-[1825]-[2]-novel
TTTAAATATATAATCAATGCACCATGGAAATAATAAGTACCTATAACATAATTATGGGTTGACGATTTTATGTCTTTCTTAACGTTTAAAAAAATATCGAAATTTTTAGTTTGACAGAGCTCAGAAATTTCACGACGATAACGTCACATATTTACATCACTTATATTTTTGACCGATTTATGGAGTCACTCACAATAGTTTGCGAGTTTACTTTAAATAAAACCGATATACCTAATACCTAACATGCTGGTTTTCGTCAATGCAAAGGAAGACGAGGCGGCATCGCAATAACAAATACCAGGATGAAAGAAATATGAAAAATATCTGCTTATTAAGGTATGAATGTGTGATCTTTTATGTGTGTGTTGTATTTCATCGGAACATAACTCCTAACCTATT…
>TCONS_00040364-[NW_011952214.1]-[+]-[i]-[1825]-[3]-novel
TTTAAATATATAATCAATGCACCATGGAAATAATAAGTACCTATAACATAATTATGGGTTGACGATTTTATGTCTTTCTTAACGTTTAAAAAAATATCGAAATTTTTAGTTTGACAGAGCTCAGAAATTTCACGACGATAACGTCACATATTTACATCACTTATATTTTTGACCGATTTATGGAGTCACTCACAATAGTTTGCGAGTTTACTTTAAATAAAACCGATATACCTAATACCTAACATGCTGGTTTTCGTCAATGCAAAGGAAGACGAGGCGGCATCGCAATAACAAATACCAGGATGAAAGAAATATGAAAAATATCTGCTTATTAAGGTATGAATGTGTGATCTTTTATGTGTGTGTTGTATTTCATCGGAACATAACTCCTAACCTATT…
>TCONS_00040365-[NW_011952214.1]-[+]-[i]-[1828]-[2]-novel
TTTAAATATATAATCAATGCACCATGGAAATAATAAGTACCTATAACATAATTATGGGTTGACGATTTTATGTCTTTCTTAACGTTTAAAAAAATATCGAAATTTTTAGTTTGACAGAGCTCAGAAATTTCACGACGATAACGTCACATATTTACATCACTTATATTTTTGACCGATTTATGGAGTCACTCACAATAGTTTGCGAGTTTACTTTAAATAAAACCGATATACCTAATACCTAACATGCTGGTTTTCGTCAATGCAAAGGAAGACGAGGCGGCATCGCAATAACAAATACCAGGATGAAAGAAATATGAAAAATATCTGCTTATTAAGGTATGAATGTGTGATCTTTTATGTGTGTGTTGTATTTCATCGGAACATAACTCCTAACCTATT…
>TCONS_00040458-[NW_011952214.1]-[-]-[i]-[938]-[2]-novel
TACACCCGGAGCGTGCTCTGTGATGGCGGCCCGGGGGAGCAATGACCTGAGCTCCCCGAGCCTCGATGCTGCATTACATAATTATACAGCATTTATGTAATACGAAAAAAGATTTCAATTTTGCATACTTCCCCCTGTGTAAAATTTTATTCATGTGGGAATTAATAGGGCAGGCTGAATGATTGATTGTTTAATTACGACGAAAGGGTTCTTGTAACAACTTAAAAAAAACCATATTTCCAGAAATTCCTGACTCTCAGAAAAAAAAAAAACAATTATTAACGCGATCGTTGGACAAAATATAAGGAGGCCTTTGCCCAGCAGTGGGACACAAGGTAGGCTATTTAAAAAAAAAAACGGAAACGACGTAGACGTACTGAAAATACTGAAATCAAGTCT…
>TCONS_00040539-[NW_011952215.1]-[-]-[u]-[245]-[2]-novel
GTTGTTGTTGACTGCACGTGGTTTTGGAATTTTTCAAATTACAGCCATTATTAGTGTTTTCCGACCGAGATTGTGTTGTTCTGGTGTTGGTTTGTGTGTCCTGTGTCTGGAATATTCATTCTCTGACTGAAATACATCAATCAGTAAACAAGGCTAAATAAAATAAAATACCGTGCAATCTCTAACACATGTTATTGGCGGAATTGACAGTGTTAGTCACACACAGTCAGAGAGCCACAAAAACA
>TCONS_00040594-[NW_011952216.1]-[-]-[i]-[503]-[2]-novel
AGCAATTCAGCACCTTAAATATAGGTATTAGTAGGTAGGTATATATGTACGTGAATAAATACAAAATATATTTATCAATTATGTATTTAAATCAAAAATTATTTATTGTAAATTCGTAAATATTTATACAAAATTGGCATAATAAATAATCTAAACCACCGCGCCTGCTCACAAGGCGCTTAAGCGTAGAAGACGAAGACCCTGAACCTCATGAAGCAGTTGACGGCGGCGGCGTTGAGCGCGATGATGGCGAGGAAGCGCGGGCTGCGGTGCTATGGCGCTGCGGCTTAGCAACGCGGGCCAGCGGTTACAGACGGAGCAGCAGCACGGCGGTCGACCGACCGGCATAACCAGAATACCAACGGATGATCTGTCGGTCGTTCCGGTAAGCGCGCTGCA…
>TCONS_00040597-[NW_011952216.1]-[-]-[i]-[442]-[4]-novel
GCAGCCTCGACGCCCGACGCTCGCCCGCCCGCCCGCGACCGGCGCCAGCAGCCCACGTGACCGCGAACCAAATCTACCACCCACCCTCAATCACCACTGTGGCCTGTTGTGTAAGACTATCAAAAAAAGTAAAAAAAAGTGATAATGGTAAAGCATGGTCTGTAACACCAGACGAGTGACTATCGAGTAATTTCGGCCGGTTTCGGCGCCAGCGACCGCCACGTCTACGCAATGCTACGAGATACGTGCAGTCCGCACCGGACAGGCCGCACAGTATGGACTTCGCTCTCTGGATCTACGGGAAGTTCGTATTAAAAGGCGATTTCCAAGGAGTGCATCAACATGCCACCTAAACCGCGCAACGGAGTAGTGGGCCTGCTGCAGAGCGCGGCGCGGCCC…
>TCONS_00040598-[NW_011952216.1]-[-]-[i]-[407]-[3]-novel
GCAGCCTCGACGCCCGACGCTCGCCCGCCCGCCCGCGACCGGCGCCAGCAGCCCACGTGACCGCGAACCAAATCTACCACCCACCCTCAATCACCACTGTGGCCTGTTGTGTAAGACTATCAAAAAAAGTAAAAAAAAGTGATAATGGTAAAGCATGGTCTGTAACACCAGACGAGTGACTATCGAGTAATTTCGGCCGGTTTCGGCGCCAGCGACCGCCACGTCTACGCAATGCTACGAGATACGTGCAGTCCGCACCGGACAGGCCGCACAGTATGGACTTCGCTCTCTGGATCTACGGGAAGTTCGTATTAAAAGACCGCGCAACGGAGTAGTGGGCCTGCTGCAGAGCGCGGCGCGGCCCGCCCTGTGACTAGCGCGCCTGCTCGCCGGCGGCAC…
>TCONS_00040661-[NW_011952217.1]-[+]-[u]-[502]-[2]-novel
GTCATAGATCACATGCTGTGCACATTTTTATGTCTTAATTGCTTGGTTACTGGGAAATCAGACACAATCGAAATGGCATTGTGTTTAAAATGGATCTCTGCTTGGGCATATATTCGGCTTATATTTACAGGTGCAGGTTGAGCAAGCCAGCCAGCTAATTGAGCCAGTCATTCGTACACCCATCCCCACTACACCGCCAATATTAGCAGATGCAGAATGGATTATGCCAGGGACTAGCCAGGCATCCCTGGCATATTCAGCGCAGGAGCTGCCGTCACCATCACCACCAGTCCCAGAAGAGGCTGAGGCCTGGAAGCCACCAATGGGCAAAAAGAGTAAAACGGCAATGGCAATGGGCAAAAACAGATCCTTCATACGTATTTTTAAGGTGTGAAAGGG…
>TCONS_00040673-[NW_011952217.1]-[-]-[u]-[334]-[2]-novel
ACTGCACCGGACGTTGAACAGATATTTTTGACAAGTGATTGGACACGGATTTTCTCCGTCGGATCGCTCGAGGTTGTTTCGTTTAATTCGAGGTGTGCAAGGCGTGGTTGGAGCCAGGTTCCTGGTTTGAGGTTTCACGACGTGAGCCCATGGGACTCCCCACAGCCGCCGCCCACGTGCAATCCATCGGTGTCGCCAGCGCGGCCAGCTTGTGATAGAGTTGTGACATTTCAGACGCTTTTCGCCGGGATGAAAACCTCTTTAAGGTAAGCGCCATGACCTTCCACGTGTCGATCAAGTTATTTGCAAGTGTTGCGTTTAAACAGCAAAGCCA
>TCONS_00040856-[NW_011952219.1]-[-]-[u]-[1196]-[2]-novel
CGATTGGCATCATGTTCCAACAGAACTTAATCCAGCAGACATAGGCTCTCGTGGGCTCAACGCTACACAACTAAAGGGCTCTACCTTATGGTGGCGAGGTCCGCATTTCTTAAATCAAGTGGATATCCAGTGGCCCATGCAACCGCAAGGCATGAAACTTGAAGAACTACCTGAAATCAAGGTCCAATGTAATGTCACGACCGAGCAAACCGACGAAATTACAAATAAGTATTCGGACTTTCCTAAATTGCAACGCATTATTGGCTACCTTAAAAGATTTATCCATAATTGCCGACTTCCAGGTGTAACACCATTATTTTTGTAACTTAACATTTCGTTTATTGTTTACATTCTGTTTGTTTACTTTGTTAGTCTTGTCAAGTATCAGCTGTCAAATTC…
>TCONS_00040892-[NW_011952220.1]-[+]-[i]-[561]-[2]-novel
CTTATTATAAAACAGTTGTCAATTGAATCGCAAAACATCTCAATCATTATTATGTCCATTGTCTGCAACTCTGTAATAATTTCCATCACTTACAGTCAATGATGGGTCGTTGATCCATTGCAGCTAGGGCAGTCAATATTTACACTGGAATTATTGTCCTTGTCAATCATAATAATGCAATCGATTTATAGTTATTTTATGTAACTTGCTTAATTCGCGTATAAATTCATCATTTTATACTGTGATTATTTATTGCATGATCACCCAAATCAGTATATTGTTTTAGGTACCATCCACATCTTATGTCGTACAAGCGTCAAATCGTCAATAGTTTTCAAGTTACACTCACGAAATTATTGTTTGTAAATCAGGTTTACTCGCCATACTCTAGAAATTATA…
>TCONS_00040929-[NW_011952220.1]-[-]-[x]-[349]-[3]-novel
CCCAAAGTATGTGTGATGCACTTCAATCCAATATCAATCTCTTTTAAGGCAACTCCGTTAAAATTCCAAGTTTGAACTGAGAACACAAGCACAAACACTGGCCAGTTACAATCAGAGAGACACTAGTCACTTGGGCACATGCACTTTTGGATTCACTTATTGCACTCGAGTTTTGAATTCGGAACGTTTGGGATGAATGCACTCGGTGTGTGTGTGTGTGTGTGAGGCGAGTTGCGTGAGCGCGACCTGGCGGCGCGGGCTCGGGGCGGCGACTGGCGGCGGCGCTGCGGCCGCGCTGTCGCAACACTCGTCTCGCCAGTTGCGAGGCAACCAGCGACGAATACGGAGA
>TCONS_00040949-[NW_011952220.1]-[-]-[i]-[1450]-[2]-novel
ATGGTACTGTGGCTTGATATCGCGACCAGTGTTCGAATACCGATTCGAACTAAAATAAACTCTCGAGCGTCCTCTATTATGCGCGTAGCCTCTATTGAAGTTTTGCCTAATTTTCATTACGGGCTGTTCATCGGTAGGCGATAAAGAATTCTCGTCGATCGCGGTTCTAATGGCCTCTGGAAGAGAGTCGAACGTTCGCGCGGCTATGATAGTACTCAAACGCTGATTAGACAAACCATCTGCAAAACGTTTAATCGCGATTTTTTCATTTAATTGACGTAATATATCATATTTCTTATCGTCTCCGTCGGCTTGAGCTATTGTTAAATTTACAAACAATTGTTCTAAATCGGCACCAAACTTCTCGATGGATCTACGTCCTTGTTTTATTTCGTGAAG…
>TCONS_00040982-[NW_011952220.1]-[-]-[u]-[418]-[2]-novel
GTTTAAAAAAAACATTGTTCTTTTCAAGAAAACCAATAACACTGCCACTGGTATATTCATTAATCCTTAAATTAGTAAATCTAAAAAATTTGCAGGGAACCATTAACCTTAATTTATACTTAAACATTATGCATTGCTTTATTGCTTAATTGACACACACATAACTATAAATTCCTGACTATTAAGACCCTCTTTTTACATTTAACATCATTGATTAAGTATACTGCACCAAATGATGGTAGGTAGGTAAGTTGTTTTTAGGAATAGATGAATGAACTACTTAACTAATATAGTTAAGTACTTACCGGTAAAAATATAAACCCTGCATTTTATTTTGACATATTATGTAAATAGTCCGATAAAAAAACTAAACCAATTGAAACTAGTTACCTATAAATT…
>TCONS_00041067-[NW_011952221.1]-[-]-[i]-[1284]-[2]-novel
GTGAAATAAAGGTAACTTTTGGAATAAATTTCTTTTTTAGCTAAATAAGTACCTATATAATAGGTAACTACTCAATCAAGTTTTACAGAAACAATATACCAAAGTTTCCCTTATAAATGTGTGTGTGTGTGTGTCTGAACGAATTATCAATAAACCCTTCATTTCCCAGTTGTATTTGTCATGATTATAAATCGCACTCAATATTAAATAAGTAAAACTTCATTCTTCATCATCCTTTAATCAACTATGTAAGACCTGGCCAGGTACCTTTAACATTCTTATCATTCAGACTTTAAAATGACGTTTAAAGTAGTTTTCTTCCTTCCACATTCTTTGCCCTTTCAATTTTTCGAAACATTATAATCACGACATAATCCCCGGGAAATGGCTATGTAAATA…
>TCONS_00041102-[NW_011952222.1]-[+]-[o]-[320]-[3]-novel
GTCTCGACCAATTCGGCCTCTACGTGGCCTCGTTGCTGAAACTGCTGCCCAGGAAGAGGTGCATCAAGTATCAGAACCAGATAGTGGACAGGCTGTTGAAGGACCTGGCGGCCGCCGCCTAGTCCAGGCTCTCTTGTTGTTGACACAAGATTCACTCTGTTACCTCAAACAAGTTTAAGTAAACCTTGTTTAATGGGAGTTTGTCAAGGAATTTGACTGAACGTGATTTTAATCAACTCTGTACATTGTGTACATTTGGTGATTTTATTGATTACCTATGGAAGATTTGAGTGCAAGATGATCAAAGGCTATCAAGTGCC
>TCONS_00041104-[NW_011952222.1]-[+]-[o]-[538]-[2]-novel
CCAATTTTGCCAACAGGATGACGCCGAAATACCGAATGCTCCGCCGTCACCGCCAAGCATTGAACTAACGAAGGTCGACCCATTGGGCGAAATCCCGCCAGCCAATAAGAAACGCAAATTCGATCCCGCCGCAGACAACGAACCAATCATAACACAGCATGACGTTTCCTCATTGGACAGATTCAAGGGCATAGACCATCCTCAAGAGTTGAAAAGTCTCGACCAGTTCGGCCTCTACGTGGCCTCGTTGCTGAAGCTGCTGCCCAGGAAGAGGTGCATCAAGTATCAGACCCAGATAGTGGACAGGCTGTTGAAGGACCTGGCGGCCGCCGCCTAGTCCAGGCTCTCTTGTTGTTGACACAAGATTCACTCTGTTACCTCAAACAAGTTTAAGTAAAC…
>TCONS_00041352-[NW_011952224.1]-[-]-[u]-[468]-[2]-novel
GTTGGAATTGTAAACGAAAAGTCATAGTCAAGAAAAAAGGAAAATAGCACGTACTCTATGTGTTGGCTGTCATCTCTTACTTCATGTGTATCACTGTGTATCGATTTATATGAGACTATTAAATCGAGGCTAATCTTGATAAACTAGTGGCTTTTAATAAAAACCCAATAGGTTATGGGCCCAGGACAGCTTGGCGCGTGTCCTACAATAAATATTTTTTGGAAAATACTGCTACGAAAAATTCTAATAAAAAAGGCCGGTTGTCAAACAGTTTTACAAATACAAACAGCAGTAATGGCGAGTTCTATTACGACACCAATTGGTCTCCCTGTAGACAAACTAAAAGGGATGGAAGACTACAATACGTGGAAATTTATGCTGAAAATGCTCCTCATGCAC…
>TCONS_00041417-[NW_011952225.1]-[+]-[u]-[1110]-[3]-novel
CTCAAGCTGTATCTAAAAATCTAAAATGATGATCTATCACAGACCTGTTCTGAATTTCTTTGAGGACAGCTTTAAAATATTACCTGATTATTTTTTAACAATTCAAATATATTCATACATATTTTAAAGATTTATCAATCACTAATACTGAGTTTATTTTCGTTTACAGTATCCAGTTCCATTGAGGTCGAAGCATTCATTAAGGTAAGAATCTATCTATATCTATATCCAAATGTATAAAATATATAGTTTACCTCCTTTGTATGATGATAAACTTCCCCCTGATGCCACCATGACGGTTTTTACAAGCTCAACAGGACTGACAAATTATTACAGTCAACTTAATCCTAAACCAATTTATACCTGTCTGTCGTCTGTGATACGAGATAACTAATATGG…
>TCONS_00041431-[NW_011952225.1]-[+]-[i]-[614]-[2]-novel
CGCAGGGCAGTTTCCTCATGCTCCTCCAGCGATTATATCTTGCTCTACAGCTTAAGTGCTCTTGAAGGAAATTACACAATATTTACACCCATATTTGTAGTGCTTTGAGCCATAAACACTAATATTATTAACTAAAACTTAACGCAGCCATAACCTCCAACTAGCATGTTAAAATGTCAAACACTGTTCAGACAATGGGCCTTAAAATGCGTAAGAAACTTTGTTAATTCTCAGCAATTATGTGAACTGAAATGGCCGTAAAGAATTGGCAATACACGCCGGTTGAAGTGACGTAGTTTTGACCTAAATAGAGTATTAAATAGAGGCAAACGCACGTGCCATTATGCCATAGTAATTGATAATCGTCGCTGATTGGTGCAGAGAACAGGTCACGCCATA…
>TCONS_00041447-[NW_011952225.1]-[+]-[i]-[287]-[2]-novel
ATTTGGAATATTTCTGAGAGTGAAATAAACTTTTTGATCAGAATAGCCCTTGCAATCTAAATATACAGTTATGGGAATTTTTCGGCTAATTTTAAAGGTCGTATTGCTAATAATAGTCTTTCAGAGAATTATGGATAATATAATTTTTGAAATTATGGCTTTGTTTGTAATATATTTTATAACGTGTTATTTAAAGTGAGACAACACGAGCGGCAGCGGTACTGAAGATAATGAAATATGGAGGGGTTTAAGGGACGGCCATGAGTTCCGAACTACTATCTTAGCAG
>TCONS_00041503-[NW_011952225.1]-[-]-[x]-[565]-[3]-novel
CTCATCTGGTAGCTACTATGGCCAAGTTCTAACGGGTCCTCTCGCTTCCTGGCTAGTTTGGCGACTCCATCGTAGTCTGTTTCAGAGTCCTCTCGCTCGCAAGTGACGTATATTTCTGGGAGGTGCTCGTAGAACTGGTCGCTTAGGATCGGCTTGCCTTTAGCCCGGCTTATTAGTTCGGCCTGCTTCAACGGGGACAGTATGGAGCCGTGGGTCAGCACCCAGCGGCTGGAGATTTTGATGCCGGACGCCGCCACCGTGATGATGTTCGCTTGTTCCCCTTCCGAGTGGTTGTAGGAGACCAGCACGCCTACCGGCTTCATGGTGCCTGTAAGATGTTCTTCTGTTTTGTTTTGTTTACCTTTGAGGTTATAATTTATTGAAAAGATTTTATAAACA…
>TCONS_00041513-[NW_011952225.1]-[-]-[u]-[788]-[2]-novel
GGACGTGCCGCGCCTCGTGCGCGAGCTGCGCGCGCAGCGGGCACAGTCGCTGGCCAACCGGCACCATTATATCTTCGTTTATAAGGTACTAAGCGAGTATGGTAACAAGCTGATGGGTGGAGGCAACGACACTATCTGAAGGAAGCTTCACTCTACTCGTGTGTAAATTGTAAAAATCTTCATAAGACAATAATTCCATGACACTACAAGGAAATGTATAGTTTTAATCCCTATTTGGAAATATACCAAAGGCTATGTTTTAAGATCTCTTGATCGCTCAAAAAGGATTTATCAATCGACTTATTCGATATACCATTATGACGAATAAACTAACTTTATTTATAGCTAACTCTTAGATTCCTACTTATTTTAGATGATGTGCATAATACTTAGTTGAGA…
>TCONS_00041514-[NW_011952225.1]-[-]-[u]-[736]-[2]-novel
GCTAATAGACACCACTATATCTTCGTTTATAAGGTACTAAGCGAGTATGGTAACAAGCTGATGGGTGGAGGCAACGACACTATCTGAAGGAAGCTTCACTCTACTCGTGTGTAAATTGTAAAAATCTTCATAAGACAATAATTCCATGACACTACAAGGAAATGTATAGTTTTAATCCCTATTTGGAAATATACCAAAGGCTATGTTTTAAGATCTCTTGATCGCTCAAAAAGGATTTATCAATCGACTTATTCGATATACCATTATGACGAATAAACTAACTTTATTTATAGCTAACTCTTAGATTCCTACTTATTTTAGATGATGTGCATAATACTTAGTTGAGAGTTATTGTAGGCTTTTTTTATATTTACCTATACATGTATATTTGTCAATTTG…
>TCONS_00041688-[NW_011952227.1]-[+]-[u]-[444]-[2]-novel
TCGAGCTCGGAGCTGCTTGAACGTTTTTATTATTATTATATATTTATATTTCGTTTTCATTTACAAGTTTTCCACGGGTAATAATTTTAATATTTTTATACCGTTTTATACAACAAAGTGTTTATAGATAGGCGTAAATTACAACAAAAACAAAACCAAAAGCGTCGTGCGGCGTCGCGGGCAAAATTTAAAATCCGAAGTTGAGTTCCACTCGTTTCGAACGCAACGGCCTTCGCGGTTTAAAATTTCAAATTTGACGTTTGGACTTTTCATGATGGCGGAGTGTGTTGCTATTGGCGGGCTCTGCGGGGTCAACAACCTGCGCCCGGCGGCCACCAGGAATTAGGATGCTCAACTTTCAGAACATTTGACGTCTGCTCTACCCATGCGGCGGTGACG…
>TCONS_00041695-[NW_011952227.1]-[+]-[u]-[401]-[3]-novel
CTGACAGTTGAAGGAAGTGACATTTCAATTTGTTGTGTTGTTGTGCAAGCTAAGCTTGTTAAATACAGTTTATTTTGGTTTTACTATGATTTATACATTTATCTATTAGTTAATTATGATACTGAAGTGACAAAGAACATTATGATATAGATTGACCTCATTATAATTAGTTTAACTCAATATTTACACTACTTAACGGTGTTTGTTTTGATTTGTGACCTGGCTGTGAATAATGTTGACTACAAGACTATTTGTGACATTTGGATTGTGAGAGTGTGCTGAGTTTTGCTTTCAAACGGGACATTTTAACATGAGGAAACAAATGAACATGAGTGACCCTCTGGACCCGCTGTCTCCGAGCCTCAATGGGAGCTCCTCGCAGCGACCCGGCTTCATGAG…
>TCONS_00041696-[NW_011952227.1]-[+]-[u]-[285]-[2]-novel
CTGACAGTTGAAGGAAGTGACATTTCAATTTGTTGTGTTGTTGTGCAAGCTAAGCTTGTTAAATACAGTTTATTTTGGTTTTACTATGATTTATACATTTATCTATTAGTTAATTATGATACTGAAGTGACAAAGAACATTATGATATAGATTGACCTCATTATAATTAGTTTAACTCAATATTTACACTACTTAACGGGAAACAAATGAACATGAGTGACCCTCTGGACCCGCTGTCTCCGAGCCTCAATGGGAGCTCCTCGCAGCGACCCGGCTTCATGAGCA
>TCONS_00041698-[NW_011952227.1]-[+]-[u]-[982]-[2]-novel
CTCGCAGAGTTTAGTACAGCGCTCAGACAGAGTATCGGGCGCGCGGCTTTGCAGCCGACGACCTTATCTTTATATTCTTCGTTTATTTTCTTTTCTATTCGTTTAATTTGTCGCACGGACCAAACTACGTTCCGGGAACGAAATGGATTGTCTTCTAGTGATTTACAAGTGTTCCAGTGTTTACCGGCGAGTTTAGTTTTGACAGAATCACGTGTGGAACCGAATTGTTGCCGGTTCCGGAGTTTTCAAAGTGTTTATATACGCTGGCGACCTTCAATTACCACAGGTAGAGCTGACGGATCGTCAAAAACGTGCTCAGTGTCAAGTTTAAAGAATTTTGTATACTGTGAATTGTTTTGAATTGTCGTGTGAACAATTCTCCCAGTGCCTATCGTGTGG…
>TCONS_00041699-[NW_011952227.1]-[+]-[u]-[883]-[2]-novel
CTCGCAGAGTTTAGTACAGCGCTCAGACAGAGTATCGGGCGCGCGGCTTTGCAGCCGACGACCTTATCTTTATATTCTTCGTTTATTTTCTTTTCTATTCGTTTAATTTGTCGCACGGACCAAACTACGTTCCGGGAACGAAATGGATTGTCTTCTAGTGATTTACAAGTGTTCCAGTGTTTACCGGCGAGTTTAGTTTTGACAGAATCACGTGTGGAACCGAATTGTTGCCGGTTCCGGAGTTTTCAAAGTGTTTATATACGCTGGCGACCTTCAATTACCACAGGTAGAGCTGACGGATCGTCAAAAACGTGCTCAGTGTCAAGTTTAAAGAATTTTGTATACTGTGAATTGTTTTGAATTGTCGTGTGAACAATTCTCCCAGTGCCTATCGTGTGG…
>TCONS_00041731-[NW_011952227.1]-[-]-[u]-[209]-[2]-novel
AAGAATAAAGTGTATCAAAATGGATGACCTAACAGTTCCCGAGAAAAAAAGTATGGTGCCCTTTCTGAGGCAGCTGTACATCACGACGGCAGTCAGCGTGAACATCATGGGCCACGGCTGCGTCATCGGCATCTCCGCCATCCTGATCCCGAGCCTGCGCCGCCCCGAGTCGAGCATCCACGCCACCCACAGCGAGGAGTCCTGGATAG
>TCONS_00041852-[NW_011952229.1]-[+]-[i]-[601]-[2]-novel
CTACCGTTCGGACCACACTAGTACCAAAATGTGCAGAATTATCATCCTTAGCGCCATTCTGGCGTGCGCCGCGGCGGCCCCCGGGTACCTCGTGGCCCACCACGAGCCCGTGGTCCACACCGTGCACGCTGTGCCGTCCAAGCTGACCATCACCAGCTCCAGCCAGTCCGTGAACCACGGGGGTCACGCCGTGCTCCACGCGCCCGTGGTCCACTCCGTGCCTGTGGTCCACTCCGTGCCGGTGGTCCATTCCGTGCACACCAAGTCCACCATCACCAAGTCGAGCCAGGTCGTGAACCATGGTGGTCACGCTGTGGTCCATGCCCCAGTGGTGCCAGTGGTTCATGCTCAAGCTCATTTAGTGCACTCGACGCCTGTGAAGTCGACCGTGACTAGGAG…
>TCONS_00041879-[NW_011952229.1]-[-]-[u]-[1717]-[2]-novel
TCAAGTTATAAACATACTAGTTTGATATAAGTTAGTATGTCTTCAATATAAGTACCTACTTATATCTAAATAGTTTTTTTTTACATAAAATATGTTTTCTATAAAATGCATCTTATTTATTTAACTCAGATTATTTCAAATAAAATGTTACGTACTCCTTACCATGTTTTACCAAGCCTAATAGACCAGGAGCTAACAATATGAATATGTATGAGATATAATATATATTTGAAAACACCGTCGTGGCTGTTTACCTGTGGTGTAGCGGTTAAGATGGTGGTTTTCATTCCACATTCCACAGGTTGTTGGTTCAATATAAACTTAAAGTTATAAATAAGTTCATTACACACTACACTACACTACACTACATACATTAAACGTTCCTTTACGAAAAAAGCT…
>TCONS_00041992-[NW_011952231.1]-[+]-[i]-[243]-[2]-novel
CTTACTGGCATGAAGGATTAATAAGAGGATCATCGGAAAATTTTAAGATTCCAATGCAATTTACACGTGAACGCGAGATCAATTAGAGTAAGTAACTACTTACCCATGTAGGTAGGTATGTGTAAGTAAACGGTAATAAGTACTTCATAAATCGCATAATAAATGAATTTACAAACTCAACGTAACTTAATTCTTACATTAAAGCCAATATTATATTGATTAGATGCTGTATGGTGCATGGGT
>TCONS_00042055-[NW_011952231.1]-[-]-[i]-[278]-[2]-novel
GTTTACGTTTGTTGTAACTTGCGTGTAATTTAATTTAATTACTATGGAAAATTTATCTCAAGATTCGGACCTATTTAGCCAAGACCTGTTTAGCCAGTATGATGATAATTTTGCTTCGCAAGATTGTGTTGAGAAATTCATCAATGAAATCGATTCAAACGATGCGAAAAATATTCCAACTAAAATGACTAAAGATGAGGAAAGTAAAGCAAATAGTCTATCAAAAACATCTGTACAAGTTGTAGAAAACACACAAGTTGCAAAAACTGCTATAGTAC
>TCONS_00042104-[NW_011952232.1]-[+]-[o]-[350]-[2]-novel
AATATATTGTAGAAGATAGCCACACCGGCTGACGCTCCAGGCAGCGTGTGACGTCATCGAGCTTATAAAAGGCAGCGCGCGCCTTGGCGGCCCTCTTACTTTGGCTCAGGGCGACTAGGGATCGGACGTGTCACTGTCGTATTTTGTAAAAATTGCTTTGTAGGTTAGGATCTAGGTTAGCTTGCTATTTTGTGATTGTTGCTTCCAAATTGCTTAGTTTTAGTTGTAGATTAGTGCTTTGTTCTAATTTGTGTGATTTTCTGTGTGAGGTTAAATTATTAAAAATAAATGTGACGATAGGTTTTTGTGAAACGTGTTTTTTTTTAAGTAAATTAGGCCATAATTCCCTA
>TCONS_00042191-[NW_011952232.1]-[-]-[u]-[561]-[2]-novel
TTAAAACTGTTTTCAGTATGAATTTCACTATGACATGGGTACTGATGATTTGGTTTAAGGTGAGATACGGCTTACAGTATGAATTATGGTGAGATATTGGTATTGACTTGATGATTACGCATCACATATTTTTGGTATTTAGTTTCGCCTTGAAAACTAATTTCAGTATGAATAATGTTTCATCATTCTGGTGTTCAAGTTAAAGACGCATCCAAAATTTTGTCCATTTCCCACTACTCCATCCCGTACTCGTACTCAAAAAAATTGGTTCCTTTTACGGATTGTCTCACCTGATCTTTTTCACTCATTCGAGGTATTTCTTTGCCACAATCGGCTCTCAGGTTATATAGTTGTGCTGACGAGGGTATGAATAGTGTTGTCTCGCTTCGCTCGGCGCTC…
>TCONS_00042194-[NW_011952233.1]-[+]-[u]-[282]-[2]-novel
CCCGTCCGCCCCCGCCGACGTGGTTAACTTGGACTCGGATTAGTTGCAGAAACCCCAAATGTACAGTGCTTAAGTAGATGGTGATGTGTACAGGTCCGGATGTGTAGGTGCTATGCTGAAGTCGGCTGGATGTGAGCTCAGCTGATGGGTACTTGAATGAATGTATGGTTGAACTGCTGAAGTAAATAATGGCCCAAAGGTTCCATCGCCAGAAGGTATTTCAAATGTTATCTATCAAAACTGGATAAAGTTTTTCCGTGGAGATAATATGGTAGTTTAGCC
>TCONS_00042314-[NW_011952234.1]-[+]-[i]-[920]-[2]-novel
ACCTGAGGTTGTTGACATTAGTTAGGTAAGTTTAGATTTATAGGTAATATATATTATTAATGATCTAAAAACTATTATATGAAATCGTTTAGTTGTGATTATTACAAAACATTCCATGAAAAGACGTTTGCTAACATTTTTTATAGTCTGATGATGCAATTATGATCGTGGCAGTTTAAACATTAATCTATGTACCTAGTACTTAATTTTTTTACTGATTAGTTTTTGAGTACAATGCACTTAAGTTTAGGTACACGTTGTTTTTTTGTTTTGTCTCGTGTCACGTTTTTTTACAAACAATGTTTATTTAGAAATCATTTAAGGAATTGCATTTTGATGCTCACTTTACGTTAACGTTTATTTTTAGAAGATTTACATAATCTTAGGTTAGTAGGTTGT…
>TCONS_00042344-[NW_011952234.1]-[-]-[u]-[1308]-[2]-novel
TTCATTATTGTTATGTTCCTGTCCTTTTGGTGTCGTGGGAGTTGTTGAAATAAAATACAAGATTCGATAAATCTATTAACTTTTATTCTTTGCCGATCTGGCTTACAACTCTTAACTTTAACACACAAGTTAATATTGTTCCGGAGAATAGTTGATGACGAGATGAAGTATGGATGACCAATGATGCAGTGGTTTCTGGGTGAGAGTTTTTATATTGCCAAATGATTACGTCAATTGGTTTGCAAAACAAGTCAATTAAAAGATAAGTTTTAGGAATTGGTGATTTAGGTCTTAAAGGTGATCTCTCTATATTTTCACAAAGGTCTCTATTACAGGTTTGATCTCTTACTGTCATTCGTACCGAAGGTTCTACAGTTTTTCTTGAATTACATTGGTTAT…
>TCONS_00042441-[NW_011952235.1]-[+]-[x]-[2761]-[11]-novel
CTGTGTTGGGAAGAAGTTAACTTGTCCAAGGGTAAAGTCACAATACCTTTCACCCCTGAATAGTTGTCAGGAAAAACTTAGGTACATATATGTAAGACTTGAATAATACAACTGTATTTATGATAAGCCATTTATTCTCTGTAGCTATTACAATAGCATAAACATATAAGTACATTAATAATTTATGTGTATTTAACAATGTTTCAGATAGTTTAAGTTTGAATAACAATAAAATTGTTGCTGTTATATTGCTGTACCTATTTGATCCTCATGTTAGCAAATGTTATGTTTCTAATTATGAATGAATAGTGTTTATTAAAGATACAAAACTTGAGAACTTAAAATCGAGGTTGAATAATAATTACATCTCAATACCTATCTATCTATAACAATAAAAAA…
>TCONS_00042442-[NW_011952235.1]-[+]-[x]-[2302]-[9]-novel
CTGTGTTGGGAAGAAGTTAACTTGTCCAAGGGTAAAGTCACAATACCTTTCACCCCTGAATAGTTGTCAGGAAAAACTTAGGTACATATATGTAAGACTTGAATAATACAACTGTATTTATGATAAGCCATTTATTCTCTGTAGCTATTACAATAGCATAAACATATAAGTACATTAATAATTTATGTGTATTTAACAATGTTTCAGATAGTTTAAGTTTGAATAACAATAAAATTGTTGCTGTTATATTGCTGTACCTATTTGATCCTCATGTTAGCAAATGTTATGTTTCTAATTATGAATGAATAGTGTTTATTAAAGATACAAAACTTGAGAACTTAAAATCGAGGTTGAATAATAATTACATCTCAATACCTATCTATCTATAACAATAAAAAA…
>TCONS_00042443-[NW_011952235.1]-[+]-[x]-[2077]-[8]-novel
CTGTGTTGGGAAGAAGTTAACTTGTCCAAGGGTAAAGTCACAATACCTTTCACCCCTGAATAGTTGTCAGGAAAAACTTAGGTACATATATGTAAGACTTGAATAATACAACTGTATTTATGATAAGCCATTTATTCTCTGTAGCTATTACAATAGCATAAACATATAAGTACATTAATAATTTATGTGTATTTAACAATGTTTCAGATAGTTTAAGTTTGAATAACAATAAAATTGTTGCTGTTATATTGCTGTACCTATTTGATCCTCATGTTAGCAAATGTTATGTTTCTAATTATGAATGAATAGTGTTTATTAAAGATACAAAACTTGAGAACTTAAAATCGAGGTTGAATAATAATTACATCTCAATACCTATCTATCTATAACAATAAAAAA…
>TCONS_00042798-[NW_011952238.1]-[+]-[u]-[802]-[2]-novel
GTTTTTTTGTGGAAATATTGGTTCAGAGTTCGGTGATATGAGAATAAAGGGAATCAGCGCAGCAGTTTGGTTTAAGTAAAAAAGGTGTTTTTTTATTGTAGTAAGTAAGACTAAAAAAATATGATTACGTAATTGCTGGAAAAATGCTCCGTCCGTTAAATATAAATTCAATCAGACATTCTTTTAGCAAACAAAACTATTTCTTGATAGATTCCCCAAGTCTAGAGCAAAATACAATTCGATACGTTTTTTTTCTACCTAGCACATTTATTTTCATTCAAACGCGAAAACGTAATCGGCCGGTCATCATTTGAAAGTCGTTTCTAGTTAGGCCTAAATGTAATACCGCACAAAATCTGCCCACTTACAGCGTTAAATGCCGGCACTGGGGTAAAAGGG…
>TCONS_00042828-[NW_011952238.1]-[+]-[u]-[598]-[2]-novel
TCTTGACGGAACGAAGGACGAAGACGAAACTTCATGAAAGGGAGGAGTAGTTTGTGTTTTGTGGTTGTGAAGTGTTTGGTTACTAAATATTTTTCCATTTATTTGTGTCGGTAATCTTTCAAGAAGCTGAATATTGGTCAATTATTTCCTCTACACAAGCAGAGCTGATGCTGGTCTAAGGTAAGATTGATATCTAGCATTTTGTGATCAATTTGTTTGATGTAGCTTTGCCGCTTTCAATTACAAAGCCAAATATGTCGAGTAAAGTAATAGGTTGCTGTAAATGATAACGCTGACTGACTGGTAATAAAATTACGTACAGTAAAACACAGTGATAAGTGTAACAGTGTTGAACTATTCCGCTCTTAATTCTTGGGCTGTAAGTACCTACTTGTAAGA…
>TCONS_00042849-[NW_011952238.1]-[+]-[u]-[633]-[4]-novel
TGAAGACGACTACGGCAAAGCGGACTTCAGCCCGGTCGATGACCCCGATGACAAGGTCCGTATCGAGCCGTTCGCTTCAGAGACGAACAACTTTGGCTCATCCCAGAGCCCGCCCGTCAACCCTCGAGTACTCATTGTGCCAGATGAAACCCCGACGTCTACGGAACAGGAGACGCAAACAGTAATAATACGCGCGTCCAACGAAATACCGACCTCGCCTTCGCCGCCTACCGCTGCCTCACCACCGCCCACCGAGCCTACAACCCAGCCCACTACCGTGGTCACTACGCCGGCGACTGTCCCGACGACGCCGACGACACTAGCGCCACTGACGATGCCGCCGACGACGCAAGCGACTACGCCGCCACCGCCGCCGCCGCCGCCGACCACCACAGACCA…
>TCONS_00042874-[NW_011952238.1]-[-]-[u]-[263]-[2]-novel
CTCGTCAGCACACACGGTCATAGTGATAAATTCAGTCTTCGGATAAAATAGTTGTACCTACAGTGATTTAGTCCACGTTTTCAATTTACTCCGGCCGGTCCCTTGATAAATATCCTGGTAATGAAATATACCTCTACAGTGCGTCCGACATCGAGGTAGTTGCACCAGGATCAAAACTAATGTGCTAGTGTATATTTAATAGCTTGTCTTAGTGAATTTCAGTGAGTGATTTAAGAGTTTTTGTTCATTAGATTCTTGCAGTA
>TCONS_00042880-[NW_011952238.1]-[-]-[o]-[692]-[2]-novel
GTGATATTATGTGCCGGGATTAATTATAAGTAGACGGCTTGTTTCAAGTACCATCTTTTAATATAAGACACAGTCATGTTACGCGGACAAACACATATTAGGTATTATGTTATGACTAAAGTTATAATAACATCTATTCTCATCCTGGAAAAGCTCTATAAAACTTTAGAAGGAAATATATTGTTCTGTATCTAATAAATGGAAAGAAGTTTGGGCTGTGAAGCACTGGTGGCATGCATATTTCAAAATGAAAAATTAGGTTGCCTTGTACAACAAGAGTTATCAAGATTTTAGTATCCAAAGGATGGAATTGTAGGAATGAGTGAGTATAATAGGACTGCTATTGCACTTAGGATAGGTGTATATTAATTTAGGTAGGTACGCAAATTAACTAAGTTT…
>TCONS_00042922-[NW_011952239.1]-[+]-[u]-[572]-[2]-novel
TTTAAAAAAACCTTATCAACTTTTACTTTATAAATGCAAATTGTTGGATTTACCATTGATCACGTGTCGTTTATTTCATTCCTAAATCCAACGTTGGCATAATAATATGCCGTTGGCAGCACTGATTTCCACAAGACGGAAAAAAAACAGTCTGTCAAACTTCTCACAGCAGCTGGCTGCTTGTTTCTACGAAATATTTTTTCTTATTTTTAGAGCTAAGTGATAAAATGGGATTTTAATTAAAAGATAATCTTTTTTTTCCATTAGAGGTCACCGGTCTACCACTGAGACAGCAAAATGGTTGCCACCAGGCCCATAGAACCTACAAAACCTGCCCCATCATTTAAGTAAGTATACCACATATTTAAATACACCATATTTAAATGAAAATTATGAGTA…
>TCONS_00043002-[NW_011952240.1]-[+]-[u]-[550]-[2]-novel
GTCAACAAGTCAATCGTAACGTAAACAAATAAAAGTGATTTTTCATTTATTTTTATTATTTATTATATTTTTACTGTTACAATAGAGTTAGTTATGTTATTGTGGTAGTCAACATATTAAACTGCACCTCTCCTGCATCTAATGACTGATGATCCTCAACGCAGACCCAGTTATGATTTCATGGTAAGTGTTGCACCCATTTATATTGTCGTAAACTCATATCTCAATCGTAACCCGAGTGCCCTCCCACAGCTTCCAACTTCGAATTACCTACCGAACCTATCTGAATCCATTATCACCTGCAGGCATAAGACCAGCATACATAATATCCTCTCTCATTGCTATCTTATTGAGTACACCCTGAAGCTGTCAAGTGACATTTGAATGTAGCACGCCAGC…
>TCONS_00043173-[NW_011952242.1]-[+]-[i]-[877]-[2]-novel
GAAAATCGCTATTCTATTCTGTGACATCACGCGGCTATGAGAGAGTGAGATGAGACATGGGTAGGGAGTTCGTCGTTGTTCGCTTATTGCTTATGACACTTTCATTGCGTGATCAGATCTCCAGTTCATGTAAAATAAACATAACATAATTGCATCCGACTGACTACTAAACCTACATAATATACAACAAAAAAGCGTGAGCAGAACAAAAGGAACTAGGATTCTTTTATTGCATAGATTCTTGGCGTGGCGGTGACAAAACCTAGAGCTGGATTAGGGTTTGTCACGTTAACGTCGATGTTATGTAAGAATTCGCCAGTCAGAAAAGCGTCAGTCGCTGACTGCCCGGGGTGCGCCAGACGTATCGTAAGGTAGAAGTTGATACGTCATACTGGGAGG…
>TCONS_00043191-[NW_011952242.1]-[+]-[u]-[303]-[3]-novel
CCTCGGCTCAGAGGAGCCCCCGCTGCTGTGGCTGGGGCCGGCCAGTGGAGACTGAGTGCGGGTCAGGGACGCCGTCAGATATGCGGCTCTCGAGATCAATGAGCACTTGGAGACGTATTTCGATAGACGGGAGCATGCGCTTGAGACCCTGGAGCTAGGCCGGTCGGCCGAAGAGGTGGGCCGCTGCCTCTACAAGCTGATCTTCCAACTGCTGCTGCTGCTCGAGACCAACAACAAGATGGTGGTGGCGGTGTACCACGCGGCGCTCGATAACCGGGGTGTAGAGATGAGCGCGAGCGTGGC
>TCONS_00043234-[NW_011952243.1]-[+]-[u]-[1102]-[2]-novel
TGTAGAAATATTTTTATACTTAACGAAATATATTGTATTAATTGTTAGAAATATACAACCCCGTAGTGTAGACGTGTTAGAAATTGGTAGTTTATATTGAATGTTTCATGTTGTGAGATTGACGGTTTTTTTACACCCAGAAATATTAACTAAACCAAACCAGTGTACCTACTCTAGTGAACCCTATATCAGCACAACGTAGTGGTCCAAATACGAATTTTATTTAAAACCCATTTATAAAGGAAAAGTGATTTGAACAAAGACTGAGGACTTGAGTGGACTGAGTGAAACGAAATTGGCTAATATCCGATAGCCGAGTAATAGTTGACCTTTATTGGCGGAGAGCTCTTGGGGATTCCTGTTTGCCTGGTACCTACCCCATACTAGTGTGCTTGACCA…
>TCONS_00043248-[NW_011952243.1]-[+]-[u]-[308]-[2]-novel
CTAAGTTCAGTATAAATTGAGAACGAAACTATACTAAACATCAGTATAACATTACATTTGTATCAAGTCAGGATGAAGGGAGCACTTATTGTACTTTTAGTGGCTGTTTTGGCTGTTTCAGCTTATGGATATGGACATGGCGCCACTGAGTCAAGTGAGTCAAGAGCCAATAGCGCGCGTGGCGAGAGGCGCATGCGACCCCAACACGTGCGACAGCAACTGCCGGTACTGTTTCAACGGGAAATGCGACTGTAACCACCATTAGGAAAAAGCGATTCGCTGTGCCGTTCAAGTGTGTGAAAATGAAT
>TCONS_00043249-[NW_011952243.1]-[+]-[u]-[343]-[2]-novel
CTAAGTTCAGTATAAATTGAGAACGAAACTATACTAAACATCAGTATAACATTACATTTGTATCAAGTCAGGATGAAGGGAGCACTTATTGTACTTTTAGTGGCTGTTTTGGCTGTTTCAGCTTATGGATATGATCAAGCACAGTTGCAAGAATTAACCGCTGCGCAGGACATGGCGCCACTGAGTCAAGTGAGTCAAGAGCCAATAGCGCGCGTGGCGAGAGGCGCATGCGACCCCAACACGTGCGACAGCAACTGCCGGTACTGTTTCAACGGGAAATGCGACTGTAACCACCATTAGGAAAAAGCGATTCGCTGTGCCGTTCAAGTGTGTGAAAATGAAT
>TCONS_00043250-[NW_011952243.1]-[+]-[u]-[212]-[2]-novel
GCACTTATTAATTATCTACCTACTACCACTACAAAAATGTAAAGCTATAACAACTTAATAAGAATACACAGTCTTAAAAAAGTACAAAATACACAATAATATTTACAACTATGTAACACATTCTTTCACGCACTATTCTAGTACCTAATTCGATTTTATGTACATTTTACCAACTACAAGAATTTAAACTGTTCCTTTAATCAACTTCAAAG
>TCONS_00043274-[NW_011952243.1]-[-]-[u]-[1835]-[2]-novel
GTACGTACAACTTTTTGCTTACACTTTAAAATTCATGCAAATTTACAGGCCCATACACACAATACTCTTAGTTAAGAGCGTAGTGTTATAGCGCTCAGTGAACAGCCTGTCTCTGTTGCGACCTAGTCTTGAAGTGACATCGGTCATTGTTTTAAATAAATTTGAATTTGTTTTTACAAATAGTAGCATCTCATAAATGTACAAGCAAGGAAATGTTAATATACTGTTGTTGATAAAGTATGGTCGACATGATTCAGTGCTTCTTAAATTAAACATTGCTCGAATACACTGTTTTTGAGCTTTGAATACTTTATCTTTATCTGTGGAGTTGCCCCAGAATATAACTCCATATCGAAGTATTGAAGCTGCATTACCATGATAAGCAGTTAAGAGTGTTTT…
>TCONS_00043280-[NW_011952243.1]-[-]-[u]-[333]-[2]-novel
GCGCGACGTGAATTTACAGAGCTATATTGTCGTTCTGTTCATTTCATAGTAACCAAAGAGAGAAAATCGATTTCTGTACGAAAGATGCCGGCTGTAAAATGAGAAATCTAATATTTTTATTCTGCCTTGTGGTATTTATACTCGTGTCAAATTTAAACATTTCAAATGCCAAATATATTCGCTCCAAAGGACAATGCGGAGACTGTGACGAGTACTGCCATCTACGAGGCAAGAGCGCCGGGACTTGCATGAGGAAAATATGCTACTGCCGAAGAGATAAGTGGACCAGCTGAGCTTTCAAAATAAAGATGGTTGAGAATGGAAAATGATAGG
>TCONS_00043334-[NW_011952244.1]-[+]-[i]-[436]-[2]-novel
GTGATAAATAATATTTTTTGATCATCTTTAATTTGGAAAAATACATCATTTGTATTCTGTAAAGCAGATGTTCCCTTTGAGACAGTATTTCACAAAATAAATGTACAAATGGCTACACGATTATTACCATTGCTATAGTAAATGTCAACCGAGCTATTACCATACGTTATACTAAAGGTGCACCCACATCTGTGCCTACTTCCACGGGAGGTTCAAAACAAGCAAATTTAATGAAGCAGATAGTTTATCATAATTAGTTGTAATTGGAAAGAAATATTTATCTATGTGGTTTTGATATAGGAAAAGTAATGTAGACAGTAACAACGTCTAACTCTTGATTTCTTTTGTTCTAACAAAGTCCGACAGAAATTGATTATTTACCTCAATTATTAAATGTAA…
>TCONS_00043388-[NW_011952245.1]-[+]-[u]-[419]-[3]-novel
CGTCGCCCGCTCGCCGCCCACTCCTCGATCGCCCGCGCGACTCACTCAGTCTTCCACCACGCAGCGCTGCGACTGCTCGCCGCACTCATGCTACACCGACTAGTTTCTCCCGCGACTATTAATATATTATGTGAATGCAACCGTTTAATTCACCCAACACGAATATAAGTGAAATGTTAGTGCTCGTCGGCTGATCTGCGAGACGTAGCGACGCTTTTCACTCGCAAACTTCATGGTACCTGCACGATTTGTTTATAATAAGGAATCCTCTTCCTCTTCCACTACACAGTTATGATTATCAGAATACCATGGCTTCTGCCATTGCTGCTGAGTACATGCACATTCACCTTCACCTCAGGTGGCCCCTTATTCCTGGAGAGATCGAACAAGCCGCTGATA…
>TCONS_00043423-[NW_011952245.1]-[-]-[u]-[732]-[2]-novel
CCCCCCCCGCCTACGCGCCCAGACACCCGCCGCGCTTCTCAAGACCCAGGGGTGGCGGCGGCGGCGGCGAGTTCCGTCCCGTCATTCACTACCGGGACCTGGACGCGCCGCGCGAGCCCGACGAGTTCGGTTAGCACCTCCGCCGTGGGACCGCCCGGGACCCACACCAATGTAGACTAGTGTAACTTACATAATATAAAAGAATATTGTACTAAAACGGTTATGGTAGCTCAACATGTTAGGACATTTTATGACCTTGTGATTGAAACTAAATGTATTAAAAGGAACAATTAACTTATGAAATTATTTCATTGATAATTTTAGTGACCTTGACGTTAAGTAGGTTTAGAGATGATCAATGTATAATAATGTACCTAAGTATTTATGTCTAGGATCTGT…
>TCONS_00043424-[NW_011952245.1]-[-]-[u]-[763]-[2]-novel
CCCCCCGCCTACGCGCCCAGACACCCGCCGCGCTTCTCAAGACCCAGGGAGAATGTGGATCGGTCGCGGCCTATAATAGCGTACAACGATCTCGACTTCCCGGACAGTGGCGATATATTCTAAATTGTGCCGTAAACACGAATTTCGTCCTTATGACAACAGCTGCCTTAAGCATTCCCTACAGTACATTATGTATATTATTATGACAATGAGATATGTAAAATGAACTATATATTTTTAATATTATGGTTAGGTAATATCAAAACAGATCCGCTTAAAATAGTGTTCATCATTAATGTCATTCCAAGTGCCTGAGTCTTAAATTAACTTTTGAGTATTTATGTAATTACCTCGTCATTTAACTGTGGAAAGTCACATCAACTATATTTGCTAATATAA…
>TCONS_00043578-[NW_011952247.1]-[-]-[u]-[907]-[2]-novel
TGATATTGTCAAGTTTTTGTCAAATCAACGCCATGCTCAACTTTATAAGTGGTTTTTAAGCGTAATTTTTCATAAATTCTGAATAATTTTCAACGTTTGGCCTAACGTTTGTGTAAATTAGATAAAACAGGAAGCTCTCCAATATTTTACGTGAAATGAAGTTACACCGATCACTTTAGCCCGGCGATACCTTAAACCGCAACCATGTGCCAATTCCTTGAAGAATGTTGCTCCCTTATGACATGCACGTGCCTGATGTTGGCCCGCACCTTCATGACGATGATAGTGATGATGGAGCACATCATGAGAATGATCATACAGATGTTCTACAACTTCGTCACGTTTCTGCTTCAACTGTGCTCGCTGCTTCCACTCTGCTGCATATTCCTCCTCACCTCT…
>TCONS_00043744-[NW_011952249.1]-[+]-[u]-[394]-[2]-novel
ATATGAATTTGACACTAATTAGTTCGTACTTCGTTTTGGCTTCGCGATGGCCCCACTGTCATGTAGAGTTTTAGCGTTATCGTTAAACATCATGCAGAGATAATTATGCTAAAGTTAAACATACGTAGGTATGAGTGTGAGTCTGTGAGTTTGAAATGATTTATCTCTGAGAGAAGAAGACGTAACTACTGAAAGTTTAGTCCAGAGAATAGGTACTCTGAGATGTCGTAAAGAGCTTAGTTTAGTGCTTAGTTTGTGCACAAAAGCCAACTGAAAATGAAGAAGCGTAAAGTTAAGAAACTTTGACGTTTTAGTTAGACTTAGAACACCAACTTAACTAGATAAATAATTTTACTCGCCTGATGCAGTAGTTTCTGAGGTAGGTAGAGCATTT
>TCONS_00043760-[NW_011952249.1]-[+]-[i]-[914]-[2]-novel
AATTTCGAACTGCAATGTTAAAATCAAATGTGTGTTATAGTTTAAATGTTTAAAATTTCTTTAAGAACATCAATACTGTAGTTAGAAATATCCAAGTCTCATTTTTCCGACCTTGAAATTATTCCGTCCATGTCTGCTTGATCTCAGCTCACAATAGACCACCTCTCGACAAGTTACGAAACTCTATTAACATAAATATGGCTAATTTAACAGACGCCCGATCCTGACAAGTTGGAAGAAATGTGACGTGGCTCCAGGACACTGGGGTATTGGGAGATGAGAATATACTTAGGTACATACGTGGTGTTATGGATAAAAATGGTTAAAATCAATCGAATTATTAAGAAATAAGGAAGCTTATGTCGTTTCCGTCATAAACGGCCGTTTTTAGCGTTTTTA…
>TCONS_00043889-[NW_011952250.1]-[+]-[u]-[761]-[2]-novel
TAAAATTTTTATTATGTTTAATTTGTAATTTAATTATAAATATACAACTGAAAAACCGCAACCTATATTAAAAATATAGAAATAGGTAAAAATGTAAACGCAAATGCACACATTTTACACCGTCCGTCCGTAGTATAATATGATATAAGTAAATAATAGACACACAGACATGTTAAACGTATAACATCCACCTTATTGCATCAAAGTCGCAAGTAAAATTTTGCTCAGACTTAGAATAAAGATTGTAAATTTTTGAACGCAGCCCAATACGTTACTCTGTGAACGTACACAGGTTAGAATTTTAGTTGTCAAGTCAATGTCAAGTGTCAAACCGACCGAGTAAATTTCAGCGCAAGGGCACATGCCGTATAAATTTTAATTTATTTGATATGTAAACAA…
>TCONS_00043930-[NW_011952250.1]-[-]-[u]-[324]-[2]-novel
CCCGCCGAGACCGTGGAGCGACGCGGCCGCCCCGCGCCCCGCGACTGCATTCCGAATTCAAAATTGCTCACACAAACATTTGAAAATCGAACACTTCCCCGGACGTCTGTGGATTTAAGAAAAATATTGTGTTTTGTGCCTGTACTTTTAATGAAATTGTTGAATGAACACAGTTTTGCGAACATTGCGGTGCTTTGTGTGCACGATTGGGGTCAAATAAAAAGCTCACCTCTATGGTCCAGCGCGTGAGGCGCCGGCACCATGCACTCGTTCGACACCATGTCCTACGGGCACAAGAAGTACCGGCCGCCGCTGTCGCCCGCC
>TCONS_00043942-[NW_011952250.1]-[-]-[o]-[1757]-[2]-novel
AATAAACTGATACTATCGTGTTTTGACGTTTGAATATGGATTGAAGACGAATATAGAAGTGGTGTTCCAACATGCACCCTATTTATGATTTAGTCAAGTTTAATCGAGATTCAAGATATGGTGCAAGACCTAACTTTAGGAGTAATAAGCCGAAGTTCATCACTTTAAATATAAACATGAATTAGAAAGTGAAGTCATTGAAAAAATACAGAATCCCATGCACAGCACAGCTTCATTCTATGATCTCCGTTGTCTTCGCGGTACCGTCACGTCTTGTTTGATGTTTACTACAACTTGAGTTAGGGCTGATTTTATAACAGCGAGATCAATGTTATCGGTTTATTTATTAGTTGCTGTCACTGTCTAACTAACACAATAATTCAGACGTGACAACATCAA…
>TCONS_00044037-[NW_011952252.1]-[+]-[u]-[1269]-[3]-novel
GTGGATTTTCATAATAAGTAACAACTTAAAAAGTTTAAAAACCAATATTATGAGTTCCGCAACTCGGCCGTCGTACCGCCAGACGAAATAACTTGTAGAATATCTAGAAAGTTACCCAGGAATGGCCAGGGATCTTCATAAGACCGACCTAGGGAAGTTAAAATTATGAGAAAATAACATCAATGACCTCGACCTTAAATGCGGTCGAAGGGTCTTGAAAAGATGGACGTAACGTAATACCGAGGACTGCCGTGGTAAATGGCAGGATCATAACATACTTAAAGTCGAGGTGCAGCATCCTAAGCCCATCCTAAACTATCAAGCCGCTCAGCTCATCCTCACAGCACCTCACAGCATAGATCCAGCCGCCGCTACCAAGTTGATGTAGAAGTAGACAGA…
>TCONS_00044038-[NW_011952252.1]-[+]-[u]-[1117]-[2]-novel
CCTAGGGAAGTTAAAATTATGAGAAAATAACATCAATGACCTCGACCTTAAATGCGGTCGAAGGGTCTTGAAAAGATGGACGTAACACCGAGGACTGCCGTGGTAAATGGCAGGATCATAACATACTTAAAGTCGAGGTGCAGCATCCTAAGCCCATCCTAAACTATCAAGCCGCTCAGCTCATCCTCACAGCACCTCACAGCATAGATCCAGCCGCCGCTACCAAGTTGATGTAGAAGTAGACAGAGTGATGGCCATAGAGGAAAAGCAGGGAGAGGCCGAACTGCTGACATCATGGGCTAATGCCCTAAAGCCTAAAGGGGACCTTGCAGCAGCTGCCTGTGATGGAGTCAATATCCTCATAGAAATTGCGCAACAGCTATCAAGAAATACAAAGTT…
>TCONS_00044080-[NW_011952253.1]-[+]-[u]-[433]-[3]-novel
TATAAATATTATTAAACAAACATGAAAGAAGTTACTGTTCTCATCTGTAGTATTTGCAATACTGCATTTAATGATAATGAAGAAGTAGTATTGCATATGGTCAACAATCATCAAAATGAACATAATATTGAACAAATCCTAAATAAAATACCTGCAGTTCCAATTCGAATGAAAGCATCTAAATCAAAAAGAAAAGCTTTGAGGATACCTAAGGAATATCAATGTACACATTCGATATGCAACTATAAAACTATTCATTATTCTACCTTTAAAAGACATTTGCTGACACATGAGAAAGTAAGTACTGTTAGAAGGAATTATTCACAACAGCTTTGTGGCCGCACTCTTATCTCGAGGAATAACACAGAATAGAAGAAAGTTGTCTATGACATGTCTTGT…
>TCONS_00044101-[NW_011952253.1]-[+]-[u]-[1107]-[2]-novel
TTTTAGTGTGCCCACAAAACTTCTAATCATTGGCACTACGTCTAAATTGGCTTGCGTTGTGGTCTACTGCCGACAAATTGTGCTTTGTCATTTACCTGAAGTTTTGGAAACCATAAGGTTTAAACATTCAATTGAAACGTTGTCAGTGTTCTGAAAATATATTAATCACTTCTGAGTTAGTTCAGCATTAATTAATATGCGGCCATATTTTATCGCTAACTACGAGCTATTTATATTTCGTTTTTACTGTACCAAATAAAGATAAGTACTCAATTACGCGCCTTATAAGACCATCTAGCCGAGTAACACAATTTTTTCACCTCCATCGTAATTCGTAATGTGTCAGTCAACCACTCATGCGTGCCTGTGACTCATCATTCATCGTCAATTTGGCAAAAA…
>TCONS_00044135-[NW_011952253.1]-[+]-[u]-[279]-[2]-novel
GACAAACTGTAGCAGCCAGTCTCCCTTTACCGAAGCTATTGTGTAGTCTTTTAGAGATTAAAGATATTCTGCGTTGCTCTGTTCAGAGCCTCTGAGAGATATCTTATCTGTGATTCTGTTATCTTGGTCGAGTTTCTTCACAGGTGAAGAGAACTATGTGATACTGCATGTTTTCAGTGAATTTTTGGTTATTTTTAACCTGTAATTGTGTCAGTGGAATGTGTTGTGTGAGTGCGAGTGTGTAGGTTTGGATTCGGGATTACAGGGCTGCAGCTGGCA
>TCONS_00044193-[NW_011952253.1]-[-]-[u]-[1270]-[2]-novel
CAAAAAAGAACGAGTACCATTTGTAACTTTAATACCTATTATGCGGTCACAGTCACAGTCTACGATACTTACATTTGTAAACATTGATTTGCGCCATAATAGCGCCACCCCGCCGTAAGGTCTCCCGCGCAATATACCCACCGATGTGTCGACTGATGACTTAGCCGTACAGTTGAAGTCATCATCTATTTCGTTAACAAAGTTAAGCTCATGTGGAAGCAGCCAAGTCTCCTGTAAAGCTAAGACATCATACGATTTACATAGCTCACGGATATGTTGGGCCGATCTCTTTATATTTTTACAATTAAATGATAATAAATTCATGGTCTTAGCTGTACTATCCATACTTAGTTAGTTAGATGCTTTTTAGCGTAGGCCGCACTATCACGGAATCGCCTG…
>TCONS_00044411-[NW_011952256.1]-[-]-[u]-[480]-[3]-novel
CAGCAACACTACCTACATGCGCTACAGCAGTACGGGCTGAACACGGGTGAAGAGGAAGAGGGCAGCGGGTTCCTGCACCAGCGCAACGTCACCGCGCACGCCAAGCTCATGGCGAGCACGTAGCGAGCGCGCAAGAACATGCGTCTTTGGGGGCGTAACATGCAGCGAACATGCGCCACTAGCGGCGTAGCACGCACTCCCAACTCATTAGTAAACAGGAGGTTGCGTCTATAACCTATGTCGCTTATCAATAAAAATGAAAGGACCAAGTATAACCTTGTCGAAAGGGTTGACCAATCACCAACCAATTCGATGCTTTATAATCTTTCGATGTGGTTTCACACCATTACGAAGTCGTTCACTAGTTTGTACATAGGTTTATTGACTTGTAGATATTAT…
>TCONS_00044413-[NW_011952256.1]-[-]-[u]-[1175]-[2]-novel
TGACAGTTTGGCGCGCGTTTTATTTGGTTGGGCGGCGGCGTTTGTTTATAGATTTCTAATTGAATAACAAAGAAAAGTGTTACAAATAACTGAAATTATATAAGTTTATTGTTTCAATTCATTTGAGAATAATATTTGTGTACCAGAACTATATAAAACTTGTGTGAACTGAACTACCGTTGTATTGAAAACGGTAAGCATTGTCTTGATGCACAAGATGCTTGTTCTATTCTATAATTTATAGTACTTACCTAGTTTAATTGTTGGAGCATCTACAATTCTCAGCTAAGATTGCACCATTTAGCCGTCGTTGAAAGACTCATGGGTTACATTCGAAATATTCCTAGATACAAATTAAACATAGCTACATATTATTATTATTTAAGATTGTAGATTCTC…
>TCONS_00044414-[NW_011952256.1]-[-]-[u]-[403]-[3]-novel
TGTGGTGACAGTTTGGCGCGCGTTTTATTTGGTTGGGCGGCGGCGTTTGTTTATAGATTTCTAATTGAATAACAAAGAAAAGTGTTACAAATAACTGAAATTATATAAGTTTATTGTTTCAATTCATTTGAGAATAATATTTGTGTACCAGAACTATATAAAACTTGTGTGAACTGAACTACCGTTGTATTGAAAACGGACTGGTCAAAATACAGTTTCAGTCAATTGCTGAGTTGGGGACACCATGGCTGAGACGGTAGATATTAATTGGGCAAAAGAAGTAGAAGCAGATGAAGCTCCAAGTCGACGAGCTACAAAGGAAAAATTAAGAGATGGTTCAAACTATAATTCAAAACGAAAAAGAGCAAAACATAACAGTAAAAGTGACAAAGACGAACA…
>TCONS_00044595-[NW_011952258.1]-[+]-[u]-[732]-[2]-novel
CACAGACTAGATTATAATGTCAAAATTGCACTGAGCCGCCCCTTTGAAAAAAGTTCCTATTCTTGCAACGCAAAGCCATTACAATGGCTAATTTTCCTATTTTTGTAAGAAAAACAGCCTGTAATTATACCTACAAAGTGATGTGAAAGTAGTTACTGAGGATACGTGAGGATTGCAAACCAGTCTCCCTGGATATTCAAAGGAGTTGACGGACAATTTGATTGAAGACTTTAGCTCCATGAAACTAGCTGATTTTAGCGTAACAAATAAGGTGAGTATCCACGAACATAATAGAGGTACATGTGAAAGTTTCTTCAACTAAAGGCGGTGATCTATTCGCGAGCAAAACCTCCAATAACCTCTAAGTCCGCGGTCTAAAAAACCTCCAACGAGGTTACA…
>TCONS_00044616-[NW_011952259.1]-[+]-[u]-[712]-[3]-novel
CGGAGGCATAAGTCCTGAGTGGTCACACTTAGCTCGAGTTACTATTGACCAAAGTACTTATGCTAGAGAACTTAAGTTTCTTAAGCTCCTTATTTGTTTGTAATTTTGGTTTAGTACATAACTATGATAGGACGTGTGATGATCTTGTTCTTTGTACTTGTGATAGTTTCTGTAGTGAGTGGTCAGAATAACACGACAGATGCCACGACGGCCGCGCCCGGCGCCGCGACCACCCCTTCTGTTGGGATCATCCCTGGGTTCGTACAACTACTAACAGACCTCGTGTTTGGTGGAATTCAGAAGGCTTGTGAAGATTCTAAAAAGGAGAATCTATTCGAGAAATTATTTGGTTGATAAATTACAAAGTGAACATAATTCGTAAGACATGATGTGATATTG…
>TCONS_00044751-[NW_011952260.1]-[-]-[x]-[377]-[2]-novel
ACCTATACTCTTGACTAGTAAGATAAACCAAGCTTATTTACACATTCAAACACACAGACGGAACTATAATTTTGCCGCAACATCCAACCGTTTAGGAACTTTTGCATTACAATTTACTTAAATTTAAATATTTAAGGCTTAATTTTAATGAACTTGACTTCATGATTCGTTATAGTTTTAGTACCTAGGCTAGGCTAGGTCAGGTCTAGCAGACATGATCTGCGATTTGTATATTTTTTTACTGTCGGTCTCTGAAATGAGATCACGATTTAGTTTTTTTTTGTGTTTATGTAGCTATTAAAAAATAAAATCCCCGAATCGCTTGAATATTTAGTAAAATATCCACCTTTTAAAACGCGTTACATAATCTAGTAATA
>TCONS_00044770-[NW_011952261.1]-[+]-[o]-[897]-[2]-novel
GGGGAGGAATATTTAGGCGTAAGTTGTGAGCAGAGCGCAGTGTGCGGTTGTGTGATTCGTACCGGAACTGAAAGCGCTCTTTAAGATAAGCCGGGTATGATGGGTTAAACAGTATTGAATACAAGAGAGAAAGGATGTGGGTATTCCGGCGAATGGGGAGCCACTTGAGCTTGGTGCGAAACTCGGAAACATGGTCATATTTGCGTAAGCCAAATATGAACCGTATGCAAACATTTTGGAGGCGCTCAAGTTTGTTAAGTTGCTCTTCGGTAAGATCGGTGTAACAAGAGTCGGCATAATCTAGAATAGGAAGAAGTAAGGATTGAGAAAGAACAATTTTGGTGGCCGTGGGTAGGAAATTCCGCAATCTCCGGAGTGAGCCTGCAGAAGCGAACACCT…
>TCONS_00044883-[NW_011952262.1]-[-]-[u]-[445]-[2]-novel
ATACCAACTGTGACTTGACTTTGACTTTGAAATACTTAGTTATCTGCCTACTCAAGTGAAATGTAGATATACCTACCGAGATAATCTATAGCTCTTCCGTAATTTTTATACGTATTGGTCCCGCAATGTTCAGTTTATTTTGTAGGATTCATAGACATCACTGTTAAACCGTATTGAACATATCAATCCGGCTCGAAGGACCATGAAAAGGCTCAGTAAAGTGTGTTTTTAGTCTATGGTTTTGGTGACAATGACAAAGGAAGCGCACGCTACAGTCAAGAAAATCCGTAAAAAACGCTTGGACAAAGACACCTGAGTCATCTTCAGAATGCTGCTAATGCTACTTATGTAAGTACTAACGTTATTAAATACCTACCTACGTATACCACTTCATACCAG…
>TCONS_00044963-[NW_011952263.1]-[-]-[u]-[1711]-[2]-novel
GTAGATAGGTGGAAAATCTCTCCACCTACCTACCTTATTGACTTCTTTAAGTAATAAGCCCACCGATTTTACTTATCCTTGTTGTGAGATATATAGAATTCATATCTTATCTATTTATTTAAGACATACAAGATTTTTATATTTAAATGGTCCCTACGGTACGATACTTTCAAAGAAGCTGTACGCTTCTGAGGTCTTGGGATACCTAAACATGCAGATAGGAAGGAGACAGGATAAATAATAAAGTTGCAATTTCCTTTTTCAAAATAGGCGGCAAAGGAAGCAGAAGTGTTCACAATTTCTATCTTTAAGGTTCGTCTGTCTGGCTGGTGAAGTAACTACAAATTCTACAAGCGAGTGAATTTTCTTCTTCAGGGATTCACTCCTTGCCCGGGCCTT…
>TCONS_00044988-[NW_011952264.1]-[+]-[u]-[1206]-[2]-novel
TACATAATAAGACATTTATTCCAATTTATTAACAATAAAGCAATACAATATTTTAGCTGGTCCCAAGTCACCATAACGCGGAATTATTATAGCCTTGTCCAGGTCACCAGTTACAATTTTAGTGGAACAACAAACAATGAAAAATTTGGAAGGGTTGGCGCGCACGCGAAAAAATATCCACTGGAATTTGATGCCCACTTTACAGACATGTTATTTTAGGATTGACCCAACTTATTGTTACGCAGATAAGGTTCAGTTCAGGTTGAAGGAAGGGTAAAGATAAGTTGGTAAGAGCGAGTATCAGCGGAGGTCGTTCCGGTTTCGTAGCGATGTAAAAACCTACGTAACTATTCTGGTTCGTTTGATGGTAATTGTGCAAAAATGCTGAACATTCTCAGT…
>TCONS_00044999-[NW_011952264.1]-[-]-[u]-[1361]-[2]-novel
CATCTTTCCTACCTACAGCGGCAACCTGGTACTGACTAAAGCTACGCAAATCTGAACGAGATCTTATTCATAACGCCACGATCATACATAGGGGATAATTATGATTATTATCTATGATTTGGAAAACGGTTATAGTTTAAGAAGTTTTAAATAGGTATTATGGGTGTTTAATACATATTGATTTAATGACAATTACACTATTTACTATTGCAGCAATAATGATTATGTTATTTTACAGTATTTATAGGTAGGTATTCTAATATTCATAATGTAATTTTAGGTTTTATAATAATTTAAATATAATTTTAGGTTTCCTAATATCTTCAAAAAGGGGCAAATCAATTCTGATGTATCAAAACTACACGTTCCACCACAATTTTAAAGGGAAAAGATTGATTG…
>TCONS_00045043-[NW_011952264.1]-[-]-[u]-[380]-[2]-novel
AGATGATGATGGTGTTCATTCATTAAAAGTTATATTATTTTCACAGGACTCTAGCAATATCTATACTCATGATGGTTGGAAGAATTGGCACCTTGATAAGTAACGTGGCTTTCCCAATATTACTGGACATGGGATGCGTTATACCTTTCTACTCAATGGCAGCTATTATGTGCGTGCTCACGGCATTGGCAGTGTTCCTACCAGTGAAGAAAACATAATAGTCATAATTATTTTTATGAACAATGTGGGATTTACAAAGTTTCATTGACAATATGTACAAAATGCAAAACTCATGGTAAAACATGAATGTTTATGTTTGAGATTTTATTTTAATAAGTAATTTAATATAATTATTAAATAAATAACGAAACTAACTGGGC
>TCONS_00045274-[NW_011952267.1]-[-]-[o]-[485]-[2]-novel
TACCTTTTAACTCGCACAGATAACACTAACCCTCGACTGTAGTCTGTGTGTTAATTTACATGTGAAATAGCGGGCCTCTCTTGGTGACAATTGTTTCTAAACAAAGCCTAAATTTTAAACGAAGGTGGCTGGCTTGTTTGCTTTTATTTTCTAGGTACCCCTGTCCACCACCACTGTTAAAGATACAGAAGTTGAAGAATATTAAATTTAATTTATGGGTACCTACCTACTAGTACCTACCTACATCGCAAAAAAGCTTTATTGAACGAGAGCTCTTCATTTACCTATCTATCATTCCATTATATTTTTATTATATTCATTACATTATAATATTATGTCATACATTTTTCAATGCCTATTGTCAATACCTAAGTAAATAATTATGTATACCTAAGTAAT…
>TCONS_00045591-[NW_011952272.1]-[+]-[i]-[356]-[2]-novel
ATAACCCTAATCAAACAGCTTCGCTGGACTGTTACGATGGACAGGATATTTTAGGAAGCAATTAAACAATAATGAGATTGATAGATTATTAACTAATTAAAGTCGCATAGGTAGGTACTGTTGGCATTACAAATTACCTGTAAAAATGTAGGTAGGTATGTAGTAAAGTTATGTAGATGTATGTTGGAATGACGTAGACATACCTTCTAATTGTAAACACTTATAATAATAGTATAGGTACAAATAGTATGAGTGTGGAGTATGACTAAACTTCATTCATAAATAATTAAGAGATACGCTATCATTATTATGAGTAAATACATGAATTTATAAATACACAATATACGGTACAGAAC
>TCONS_00045628-[NW_011952272.1]-[-]-[u]-[901]-[3]-novel
AAGGACACGCCGCATCGCTCATTCATCAAGAAACGTGTTCATAAACTAACAAAAAACTTACTCTAACGCCACTCCGTCGCGTCGTCCTCACAACTTATCTACTAATCGTAAACGGCTATAAGTACACTAATAATAATAACTCATCTATGATTTAATTCAAGGCTCCAAACATTTTTCATAGTATACGAAATGAGATTTCACGTGTATTTCGCTACGCATGAAAAAGTATCACCCACATTGTGAATTGTGAGCTACAGCGGCCAGTCTGATAGAACCGCCCGGCCCGCTCGGTCGCGCCGCGACTCTGCTGGATAATAAAAAAAATATACCTGAATTAAAATAATTCAAATATCGAACACTTTTACTTCTTCATCGACCTACGAGGTCACTTTTGTGAAA…
>TCONS_00045806-[NW_011952275.1]-[+]-[u]-[425]-[2]-novel
TTCTACATAAGTACTACCTACTACATATATTTACTTACATTGTAACTAAATAATAATTATGTACCTACTTAAAAGTACCTACTTCAATTAATAATGAGCCCCGATTTACGGCCGTATATCTATACGTTCGTGATTCCAACTACCATCCTGCCTACCATCTGTCCTCTACCTGCCTACTTCACTGCTACCCTGAACACTACTTCCTCCTGAAACCTAACTACACCTAAAGACGCTGGCAGCATTCAGGCCAGTAAGTCCCTTCTTTTGTTATACTTAAATCTTCACATTCGGAATTTTGCCCCGGTTTTTAAAAGTCGCGAACATAAACCAAAATAAGTACTTCTAAATCATAGTGTTACCAACCAGATTCGCTACTTTTCAGCATGGAAGTACTTACGG…
>TCONS_00045807-[NW_011952275.1]-[+]-[u]-[707]-[2]-novel
CTATTTACGTTTTGTTTCCGTTGTTTCGTGCGTGTTGTCAGAGAGCTGGATATTTTATTTCATTACTTTATTGTGCCGTGATGCCGGTCCAACACATGAAGCTTTTGGCTTTTGATAAAATGACCGTGGACACCAGCCTTGCAAAGGTAATTGAATTAAAATATATAGCGTTTCCTTATGGCCAACACACCATCTTCCGACTTCTTCATCAAACATATTTCTTCCACCGAAAAAACACTGATGATGATGGTTAAACAGCATCGCATAATAATACTTAATATGACCGTTACGTAAAGGGATCGCCTCTTTTTCTTCTGTCAACCTGTATGTAGGTATACGCGAACTTTCGCGTGCTCGCTGTTTGACAGAAAAAAGAGGCGATCACTACGTTACTGTTAT…
>TCONS_00045809-[NW_011952275.1]-[+]-[u]-[811]-[2]-novel
TTCCAGTTATGTTATCTATGTGTTATCTACGTAAGTACCTACTTCAAAATAATTTGATAGGACGCCGGCGAACCGTTGTACACTACCCAGTAGGAGCCTACATTAAACAACTGAACAGTGAAGAGAACTCTTTATCTAACTGATAGGTTGTTTTAAAGATATTCAATCGGTTTCTTGTGCCGTGATGCCGGTCCAACACATGAAGCTTTTGGCTTTTGATAAAATGACCGTGGACACCAGCCTTGCAAAGGTAATTGAATTAAAATATATAGCGTTTCCTTATGGCCAACACACCATCTTCCGACTTCTTCATCAAACATATTTCTTCCACCGAAAAAACACTGATGATGATGGTTAAACAGCATCGCATAATAATACTTAATATGACCGTTACGTAAA…
>TCONS_00045857-[NW_011952275.1]-[-]-[u]-[607]-[2]-novel
ACTAGATTGGTAATCTGTGTTGTGGACAATTCTTTTCCAAATCAGAAATAGGTACCACGCCGTTTGTCGCGGACTACAGTTCGCCTGGTGTGATACAGTACTTACTAACAGTTAAAATATACGAGACATCTATTTCAAAACTTATACAGTCAAACTTGGTGGCGACCCCAGGCTCCCCCATACCGTCGACGAGCCGCACGACGCCTGAAGAACTGGCGGAGATGGAGATGGCGGCCTTCAGGGGGCTACAGGGAGATGATCAGGTCGTTTGGGTAGGAATTGAAGCTTTGTGTAAGTAACTATGTGGTATTATGGTCTAAACTGCCATCTGATAGTTGGACTACTCGTATTTGTAATACTGTGTCACAAGGGGGAAAACTGTTCGTCGCCGACTGAGTT…
>TCONS_00045875-[NW_011952275.1]-[-]-[i]-[546]-[2]-novel
CAAATAGGTATTTCAACCTGTCAGGCAATCGGAAAATTGGACGTCAGTTTTATCGCGAATTCGTCGCACTGCCATATCCAATCCGTGCTTATCTAGCATTTCCAGGGACCGTTTCGCCACAGATCATTCAGTCACACTTGGACCGTTCGCGCCAAACCACGGAACGTATTTTAAAATCCGCGTTCCAAATACAAATCGAAAAAAGAAAATTACTTTTGCGCGGTTTTGTTTTTTTTTTCTGCGGCCGGCCAGTACTGTTGTAGTGATGTGACATAACATAACATAGCGTGCATTATTGATTTAGTCCAAGTTGAAAATACTATCTACGGCTTCAATATTGTTTTCTTGGTTTCTCGGAAAGTGCATTTATGTTTCGCTACGATATTGATTCGTAACGGA…
>TCONS_00045911-[NW_011952276.1]-[+]-[o]-[219]-[2]-novel
GTAGAGCAGAGCTGATATTGCCAAGATATCTCCTCCAGTCTCAACGGTTTCCTTCTGAAAGTTCTGCAGTCAGTACTAGTGTACAAAATAGAGTATTATAGTAGAATAGAAACTACCTTATTGTAATTAAATTACATAGTTGCCTATTAAATATTTGACTGTTATCGTTTTAGTTCCATGTAAGACTTGTTGAAATAAAATGTTTTATTATAAAATTAC
>TCONS_00045939-[NW_011952276.1]-[+]-[o]-[2308]-[2]-novel
ATGCTCATTATCTATGACTTGTACTGTATGAGTTGTACATTCTACGATGTTAATACTTCGTTCTTCAAATAGTTCAGTTAATATTTTACAGAATATATCTCTGTGATTTGTTTCTTCGAAATGAACATAAAATCTTTTATTAGGCAAAACAGTTGCAATAATGAATTCTTTCATAAATTCTCTGTTTCCTATTGTAACTTCTAATATTTTTTGACCTTTTCTAGTCAAATCATTAATTTTTAAATCGTTATCTAAGTTTATAGGAAAATTATTTGATTTGATTTAGAATCTATAGCATCATTGGTTACTGTTAAAATATCGTAATCATCATCGTTGTTCTCAGAGTTATCGCTTCGGACTGATAATGTCGTTTCGCTATTATTATCATTATTAATTAAA…
>TCONS_00045955-[NW_011952276.1]-[-]-[u]-[2377]-[2]-novel
TAAAACTAAATTTCTCAAGTAGACTTTGAAGGATATATAAATCAAAATGTACAAATTGAGGTATTATTATTGACAGTAATTTCTTCCGAATAAAACTAACAGGTAAGAATAAAATATAAAACGGGATGCAGTATGAAATTAAAATAATATAAATTTATTGATTTGGTGCATGCAAAATACTCAATATGTTGAAAGTATGGTTGTGCACATGTATATTGTATAACATGTGAACATAAACATATATAATTGTACTTATATACATACAGCAAATGGTTCTATGTATATTGCATTGGGTAACTTTGAGAGGTAAGTATACCCTTTTGACTTAAGTACATGTTTGAATGATGATGGAGTGGATGCATACCTGATTTTCTTGGGAGGATCATTCCATAAGTTGAT…
>TCONS_00045966-[NW_011952276.1]-[-]-[x]-[492]-[2]-novel
GGAGATCCCGGCGCAGCGCCTGCACGCCGCCCTCACCCGCGCCCGCGCCGCGCCGCGCGTCCAGCCCGAGACCAACAACAACACCGTGGAGAAGACACCACATACTTAGCGCAGCTGGACTTGACCAGTGTGTGGGGACGGTGACATGTTCTCATTGTTTAGTGTAAGGATATGGACTGACAAACTTTTATTAATGTATATTTCAAGTCTATCTAAATAATAAAACGGTTTAGGTGGATAGTTGTCCGATCAAGAGAATTTCTATCGGTTATCAATACAATTCTTCTAAAGACTGTTTTTGTGTTAAGAATCATTTATGTTGATTCTGATCAGTTGGTCTATTACTACGCACAGTAGTAAACTATTGATGCATTTGTCACAAAAATGCAACTGATAAAT…
>TCONS_00046056-[NW_011952278.1]-[+]-[u]-[672]-[2]-novel
CCGGTCTGCTAGCTACGGCTGCGTTTCAACGCGAAGGTCAAACCAGCCAGTATCGCTGGAGCCGCGCTCAGATGCTCTGTGTGCGCCGGGCGGGCCGCGCGCGTTTCCGAACGACACTCGCGGATTACGGTACAACAATTACCGAACGCAAAATATTCTTTTTTCGAACACCGTTTTTAAAAACTCTCATCATCTGTGCCGGGGTCGTCCCATCCCTCGTTCGAATTCCGAAAACTGTTCAGAAACTCAATCGGTAAAGTACGACTAGAAAGTTTGCATTGCATTTACAGTATTTTCTATACAAATAGCAGTGGTTGCATGTGTAATAGAGTTTTATTTTGTGCTTTTGTGCCCCCAGTGTAGTTCTGGACGAGTTTTGAGTGTTGCCGAGTTGTTGGT…
>TCONS_00046057-[NW_011952278.1]-[+]-[u]-[515]-[3]-novel
CCGGTCTGCTAGCTACGGCTGCGTTTCAACGCGAAGGTCAAACCAGCCAGTATCGCTGGAGCCGCGCTCAGATGCTCTGTGTGCGCCGGGCGGGCCGCGCGCGTTTCCGAACGACACTCGCGGATTACGGTACAACAATTACCGAACGCAAAATATTCTTTTTTCGAACACCGTTTTTAAAAACTCTCATCATCTGTGCCGGGGTCGTCCCATCCCTCGTTCGAATTCCGAAAACTGTTCAGAAACTCAATCGGTAAAGTACGACTAGAAAGTTTGCATTGCATTTACAGTATTTTCTATACAAATAGCAGTGGTTGCATGTGTAATAGAGTTTTATTTTGTGCTTTTGTGCCCCCAGTGTAGTTCTGGACGAGTTTTGAGTGTTGCCGAGTTGTTGGT…
>TCONS_00046058-[NW_011952278.1]-[+]-[u]-[462]-[3]-novel
CCGGTCTGCTAGCTACGGCTGCGTTTCAACGCGAAGGTCAAACCAGCCAGTATCGCTGGAGCCGCGCTCAGATGCTCTGTGTGCGCCGGGCGGGCCGCGCGCGTTTCCGAACGACACTCGCGGATTACGGTACAACAATTACCGAACGCAAAATATTCTTTTTTCGAACACCGTTTTTAAAAACTCTCATCATCTGTGCCGGGGTCGTCCCATCCCTCGTTCGAATTCCGAAAACTGTTCAGAAACTCAATCGGTAAAGTACGACTAGAAAGTTTGCATTGCATTTACAGTATTTTCTATACAAATAGCAGTGGTTGCATGTGTAATAGAGTTTTATTTTGTGCTTTTGTGCCCCCAGTGTAGTTCTGGACGAGTTTTGAGTGTTGCCGAGTTGTTGGT…
>TCONS_00046135-[NW_011952278.1]-[-]-[i]-[463]-[2]-novel
CGGGGTTCGCGTTGGTTGGTGCTCACGTGTTCCTCAATTTTCGCGTTTCTTGGACCCCTTTCTGGGTCAATTTAACCAGTTAACTCTTGTTTTTTGTCGTAATTGTGGTGCTGGTAAGTGTTTAGTGTTGTGTTCGTCCATAAATCCCTTCTCTTTAAAAGTGTCGGTTCCATTCTAAATAATGGAGCATCATTCGGATCCTCCGATCCGGCTCCCGCCGGATCCCCCTGATGGCGAAATGCTTACACCCGATCAACCCCCGCTATCCCCCCCGATGTTCACGGAACCGTCCCAGGAGACGCGAAAGCGTCCCAGGGATGATCAACTACCGCAAACGCAAGGTTTTAACTGTGTAAATAGTCTAAAATAACCGTAACGACTGCTTCCCAATACTGTGAG…
>TCONS_00046136-[NW_011952278.1]-[-]-[i]-[244]-[2]-novel
GGGTTTTTCCGGGGTTCGCGTTGGTTGGTGCTCACGTGTTCCTCAATTTTCGCGTTTCTTGGACCCCTTTCTGGGTCAATTTAACCAGTTAACTCTTGTTTTTTGTCGTAATTGTGGTGCTGGTTTTAACTGTGTAAATAGTCTAAAATAACCGTAACGACTGCTTCCCAATACTGTGAGCATTGGTCACGTGACTCTGGCCCAGTTAGCCGTGTTAGTCACACACGGCAAAGAGCCATTCAAC
>TCONS_00046212-[NW_011952280.1]-[+]-[u]-[457]-[2]-novel
CCGGCAGCGCTGATACGAGATCGACGTATATTTTCAGTGCACGTTTCGGAGCACAAATATACGATGTTTTGAATGTTTTCGCGCGCATTTTCAGAACCGGATTTCACGATTGGATTTCGAATTTACAGGTTTATTTCAGTTTCAGTTACGGAAACTAAAGTTGTGAGTGAAAGTGGGTGAGATAAGTGTGAGTTCGAATGTAACTTTGTAAACAATGCTGTTTCGATTGAATTGAACTTAGTTTTGTTTATTGGATTACTTATTTGGTTTTTGGCGATTTATTGACCTTCAGCAGATTCTAAGTGCGCGTCCTGCGAGCTGCGAGGCGAGGAGTGGAAACGGCGCGACAGTGAATTGTATTAATTAATAATTCAATACGTATCGTATAATAATATTCTG…
>TCONS_00046280-[NW_011952280.1]-[-]-[u]-[847]-[2]-novel
TAAAGCACAACAAAATGGTCTTCATGCAAACTCTAGGTAAAACAGGACTGCATTGACCGTTGTTGAAATAATTAAAAAAAGAGCGGGGACTGCATTCGACGTTGTGATTTTTTTCTAAAAGTGGAGGACGTCAAATGCAGTCAGTGTCCATCAGTGGGTTAAATATTAGGAGTTTGTTATCGAATGCAATCGATTAAGGTACATCCATACAATTCATTAAAAATATTTTGTTACATGTAGGTACTTACAACAATAAATTGTTCGTTAGACCAAGGCGCCCATGAGATAATCAATCTTCTTTCAGACTTTTATATTTACTTATGTCAATGAATTATTTTTAAAGATTTAGCAAAGTCTAAATTAAACACTAATATGTATGAGTTAAAAATAGAAATTGAC…
>TCONS_00046281-[NW_011952280.1]-[-]-[x]-[605]-[2]-novel
AGGCAGTGTGCCGGCATGTGCACCAGCAAACCATCACTCAACTCCCATACAAAAATGTTGTGCGTTTTTATGAGTTTCACCGTCAATCTAGTGTCCATCAATGTGTATGAATACCTAGGAATTTTGTGTGAAATGGTAAATTTGTATCCATAGCCTTCCTGCTGTTAGGTCAACAAAAATGATAGTATGTACTTAATATTTTCATACTTAAATACTTTTGTATATTTATAGTGATTTTTTTACTACTATAAAACTACAGAAAATTCTAGGCAACCTAAGGTACTAGCAGGTGTCATTTTGGGCTACTAACAATAAAATGAACCATTGAGCGTAATAGTGTATTTTCCGCCGCAACTTTGTACTCTTTGTAGATTAAGTCAGTCTGTGAGATTTCATCTT…
>TCONS_00046284-[NW_011952280.1]-[-]-[x]-[392]-[2]-novel
TAACAGTGCAAGAAAAATTGAGCTTAAGAATAACTTATTCAAGATATAACAATTTATATGTCATTTGTCTAAAATCGCTTAAAATATAACATCTAAGTGCCTATTTCATAATGTCTGGACAACGGTTATTAGTTCGATAAAAACATGCTGTCAATCTCTTAAATTAATAAAATTGTTAGGCATAGACAGAACAATGCAACGGTGTTAGACAAGTCAGTGCAGCGAGCTTTTTATAATCTCGATATTTTCAGACACTAAGAAACCAGTAGGCACTTAGCGCTTAGTATTTATTTTGTTTCCTTTCGTTTTATGATGTCCCATAGTTACTGCAGTGTGCAATAGATAAATCAATGATGTTATGTAAAAAATATTATTTACGGTGGTAAAATATT
>TCONS_00046307-[NW_011952281.1]-[+]-[x]-[912]-[2]-novel
CTTTCAACTTGTTGGCTCCTCGTAACTGGTCGATGATGCTGGTGAGTCTGTTCTCTCTCTGGTTCCCACTTCTTCCTTCATCAGCTGCATCACCATCACCACTCTTATTCACTAGTTCACTTTCATCACCACTTCTCACTTCACCGTCTAAGTTTATCACTAGTTTAGGTTCGTCTGTCTCTACTTTTATTTTTGTTTCCTCTAAAGTTTCATGTCTTTTGATTTTTATTAGTTCATCGTCAATATCAGCGAATTTTTTATCACTTTCAATTTTAGTATTAGAATTTGCCATTGTTATGTTTTTGATGAATCTAATCCACAAAAAGTGTCAACATTAATATCTTCAACACTTATACCGCCGAATCTCACAGTATTTCACCGGCACAACACTTTCTTACA…
>TCONS_00046309-[NW_011952281.1]-[+]-[x]-[412]-[2]-novel
CTTTCAACTTGTTGGCTCCTCGTAACTGGTCGATGATGCTGGTGAGTCTGTTCTCTCTCTGGTTCCCACTTCTTCCTTCATCAGCTGCATCACCATCACCACTCTTATTCACTAGTTCACTTTCATCACCACTTCTCACTTCACCGTCTAAGTTTATCACTAGTTTAGGTTCGTCTGTCTCTACTTTTATTTTTGTTTCCTCTAAAGTTTCATGTCTTTTGATTTTTATTAGTTCATCGTCAATATCAGCGAATTTTTTATCACTTTCAATTTTAGTATTAGAATTTGCCATTGTTATGTTTTTGATGAATAAAATATCACGAAACGCACAGTCACAATGATTAAGCGATAACCTCTTTGCTGTAATCAGCGGTGTGGTATCGAACTCCTTGTTCGCAG…
>TCONS_00046416-[NW_011952282.1]-[+]-[u]-[968]-[2]-novel
CATATAAATACTTACCTACTTACGTAATTATTTCATTTAACTTTTGAATATTTTCCAATGCTTGCTTTTTATCATCATCACTTTACATATGTGTCGCATTTAGGTTGTAACTGTAACATTAGATCCTGCTCTACATTAGTTAGATTACCTACTTAGATTACCAACCATAGACATACCCAAAATACGCATGCACCGAAACAGTCTAATCAAAAAAACCTTTTGTGTATTCCAGCCGGTGGCGAGACTCTAGCGATATGTGGTTTGTCCGCGATACAGCAGGTTACAAGGTGATTGCGCAGAGGGCGCGCGTCCACTCACCTCTGTCCTTGGCAGGCGCGGCCCGACGACCGACGGGGCCCAGACTGATAAAACCTCTCCCCCGAGAAACAGGGGACCTCC…
>TCONS_00046523-[NW_011952283.1]-[+]-[u]-[594]-[2]-novel
GTTGCAGTTTGTAAACAGCCAGGTATGCGCTGTGAAAAAGTTTGCAATGCTTTCTTAAGTCAATCAATGAAATAACGGGAAATTATGGTGGTTTTATTGGAGCTATTAGAATGTTGTATTTTATGGACCGACTTATAATATTATTGAGGTATTGAAATTGGAACTAACGTTGTAGAATTAAATAAACCTAGTGCCAAAATTTTATAAAGAAATTGATAGGTGAATAAATTCAATTGTCTAGTTGTAGGAGTATTGAATCTCTTATGTACCTATGTGAAGAGTATTTGAATCGATTACTGATTTTAACGTATTAATGTGAAGTATTGTGGGCAGAAATGGCTGGAGTACGACTTATTTTGGTGCCTAAAATATAAAAGGTATTAGGAATAAAAACATGCG…
>TCONS_00046535-[NW_011952283.1]-[+]-[x]-[327]-[2]-novel
TAGAGTAGCTGCGATCGGCTGGAACCCATCGTAGAACAGTTGACTGATCATCATGCGGTAAAGCAGTTCCCGGTTCTTCACAACATTCCTGGGGTCTACTTCTGCATTGTTTTCCTTCATTTTCGCTATTTAAATGGTTTTATATTACTAAATCGAGAATTCAAACCGGGAAACAACAAAACAGCGAGGTTATGTTTGAAAACAAATGACGTTCGACATTGACGTTTCAGTTTTTTCTTTATTGTCTATGGAAATATGCTTATAGAGATGTGACAATGTTTCTTAATGTAACGGTAACGTTATTTTATGTCGTATAATAAATCAAAA
>TCONS_00046808-[NW_011952287.1]-[+]-[u]-[1006]-[2]-novel
TTAAATGTTTGGTGAAAATCACCCTGTCAATCGGTTTTCTGCAACTGGAATATGCCACAGGGCCACACCATATACTATACTTATTAACTGAAGTAAGCACACTCTTTTAGCCACACAAAATCGCCTCCACATCTTAAAAAGCACCTGTTTTGAAGGCTTTTAACTTTTACGTGAGATGCCAAATTACCAATAATGTAATAGTTTGGCTCTACACTCAGCAGCTGTTGGACGCTGGCCAATGTAATAAGTGAGAGATTTCACGTTATATTTGTTGACCGAATGCGACGGAGAAAATGCACGTAAAATTTTTCTGACGGGGTCATTTGAGAGTAGTGCGCTTACTTGCAACTTGTATTAGGGATTACAGGCGTGTTATGTACCAAATGGACAAGAAAAATA…
>TCONS_00046811-[NW_011952287.1]-[+]-[u]-[608]-[2]-novel
ATCGTTACCAAATTAAGACGTAACAATTAATCAGTAACTATACCAATCCATCATAGCAACAATTTTTATTGCCCATTTATTAATCAAGCAAACAATTCGCATTCAATAAATAATACTCTTATTAATTGGCATCCACGTCGTGGGGATGTTTCTGATGCTGTTAATAATGAAGTCTGATCAGGTCTGGTGGCGGCCGGCAGGGGGCGCAGCGGCGGCGCGGCGCCGGGCCCGAGCGATCAATACGCGCCGACCGCGGCCGAGGCCCCACGGAAACACCCGAAGCCCCCCGAAGATAGGCGGAAAAACCCGAATGCGCGCCGCACATGACAAATGTCACTGCGAAACCGCTCAGCAAGTCTCAGCCCTCGCTGAAAACCGTGAAAAACAGACAAAAGTGCA…
>TCONS_00046823-[NW_011952287.1]-[-]-[x]-[713]-[6]-novel
TACCGATGTTCTTCTTAATTAGTTTTAGGACGTTTTTGAGCAGTTGGTTCATGTGGTCCGCTGTCACCATTGTTACGTGGTTTCCGCCGCTGGGCGTGACGTTGTCGGGTCCCTGCGCCCACCAGAACGGCAGGGACGAGCACAGCAGCGGCAGCACCACATCAATGACGTGAGCACAGCAGCGGCAGCACCACGTCAATGACATGAGGGGAGTCTGAATACGTCTTGTCCGAGTCGACGAATTGCTCGACCAATCCGAGGATCGTTTCGAGCGTCGGCATGCTTTGCTCCATGCGCGCCATTACGTCTTGAGCTTCAAGCGAGTGGTCGGCGATCCTGTTCAGCAGTGAGAACTGGTTGTGCTTGTTGAGATGAGGCTCCAGGAAGGCCACAGGGAAC…
>TCONS_00046824-[NW_011952287.1]-[-]-[x]-[924]-[7]-novel
TACCGATGTTCTTCTTAATTAGTTTTAGGACGTTTTTGAGCAGTTGGTTCATGTGGTCCGCTGTCACCATTGTTACGTGGTTTCCGCCGCTGGGCGTGACGTTGTCGGGTCCCTGCGCCCACCAGAACGGCAGGGACGAGCACAGCAGCGGCAGCACCACATCAATGACGTGAGCACAGCAGCGGCAGCACCACGTCAATGACATGAGGGGAGTCTGAATACGTCTTGTCCGAGTCGACGAATTGCTCGACCAATCCGAGGATCGTTTCGAGCGTCGGCATGCTTTGCTCCATGCGCGCCATTACGTCTTGAGCTTCAAGCGAGTGGTCGGCGATCCTGTTCAGCAGTGAGAACTGGTTGTGCTTGTTGAGATGAGGCTCCAGGAAGGCCACAGGGAAC…
>TCONS_00046853-[NW_011952287.1]-[-]-[i]-[272]-[2]-novel
GCTCGCTCGCGCTCAGTCCGGTTCGATTTGGACCAAATGATAGGATGATAAGGTCGGCTTTTACTTGCTGGGATTATTTAAACTCAAACAAACATGCGTTCTGTATGAATCTTTATTTGCGTCTAATAAGAAATGTTAAACTGGTAAGTGGACTGTATGTATAGATAGGTAGACACTCATAATGCAATCATAAGCGGGGCGGCAGATTACAACTTGACAGCCAATTTTTTTTTTTAATTTATTTTAGGCGGGAATCCATTATAACACAACCA
>TCONS_00046871-[NW_011952288.1]-[+]-[i]-[839]-[2]-novel
GAATCGGCAACATAAGAGCAAGCGTTTCCGTAACGTGGCATTCGAAGTCGGTCATTTGAAGCGGCCACATTTCGGACAGCTCGCAATTACCTCAATAACGAATAGCTCACATTCACTCATCTATCACCGAATATAGCGCCATTGTGTCCGTATTCCGAAATGAGCTTTTATTTGTTTTAACCCACGGTAAAGGTAATGGTAGGTGCTTACCTATATTATACCTATTGCATTTGGTATTTGGTGCACCCTGGGCAGTCAGCGACTAACAACTGCTCTGATTAGCTAATTCTCTCACAAAGGTCACAAACCCTAGTTAAGCCCTTGTTTTAGTCACAGACGCCCTAAGAACAACATAGCGTACCAAACTACGCAAACATCTTAAATTTATGGATTGTGGAC…
>TCONS_00047087-[NW_011952290.1]-[-]-[u]-[1654]-[2]-novel
CATTCTCTCGTGCACATTCGCGATCAGGTTCATTCATATTTCGGAAAACTAATGTGTAGTTTGTATAAAAATATTGCTACTAGATAGTAGGCATACAATTTGTGCATAGTATATTATGTGTGAAAAACAGTTACTGGGTGTGATCATCAAGTTTTTTTCGGATTTGTCGCCATGCCACCTCGTCGTGTCAGTCTGGATTAGTCAAGGTAAGTAGAGATGTACCTACAAGTGTTGAGAGGCGATATGGTAAAAGGTACGTAATATATAATACATAAATAGTCGATGTTTTGCCTGAAGTTTCTACTGAAAAGTTATACGAGTATCAATAGCAATAGTTACACCAAACATACTGGAGCATTATTTACTGTAGGTAGTTTTCCACCTACCAAGGGTTGGCTG…
>TCONS_00047247-[NW_011952293.1]-[-]-[u]-[459]-[2]-novel
GATGAGGTTCATCTGTGAAGTCCACATCATTGGCCGGATAGTGTTACTTGCCCAAACCCAGCTAGTATCAATGGTGGATATTCACAGTGAAGGACTCACAGTAGAAACAGTAGCGAACTTCGTACCAACATTAAAACACTTGTGTAGGTTAACAATAAGGAGTTGTTTAAGAAATAGTGGAGTGAAGTCTAGCCGACAACTTCCAAAGGTCTTAGAGCTTTTACCACTGCCGCGTGCTATACTTGCCTTTCTAAGATATTTTTAAGAAAGTTCAATAGTTTTAAATCATAAGTACGCAATGATATTATTATTTTGCCTGAAAATATGGGTGTTACAATAAGTCTGAAGCCAAGGCTTGTGAAGAAGTAAAAATACTGCAGTTGCTATGATGACTTCTGT…
>TCONS_00047289-[NW_011952294.1]-[-]-[u]-[634]-[2]-novel
CCGACTCTCGCCGGAAAAACTAACACAAACTTTTTGCTTCCGCTACCTCAATCGAATCTCAAATTCAAATTTGGAACTTTTTATTCTTTTGTTGCGCTCGCGTCTTCAACGGATTGTTTGGTTCGTGTGTATGCGATGTGTGAATGAATTTCAGTGACCTGTGATTTTTAAGGTACCCTTCAATCAGAGCTGTCCATCACAGACCAAAATGGATGAAGACGGTGTAACATGAAGACAAAAATGATCCCTTTGCTCCTAGCCAGTAGCAGTTGCCAAATACAAAACAGACTCGTTACTGTCATAGTACAATCAACTCCGAGGGAACTTACAATCAGTTGTTCGCTGTTCAGTGCTAAACTATTACCGTGAATCAAATGTTTGTTTGAGAAAAGTTTTTTT…
>TCONS_00047304-[NW_011952295.1]-[+]-[u]-[373]-[2]-novel
CAAAAATGAAAAATTATTTTCTTCAAGTTGCTTCACCTGCGTTTCCCTACTAATCTTTGAACGAAATTACTTCTTTCATTCACGTGAAGTTCATTATTGTTTTGTGCATTCAGCTTTGTTATTGGTCGTCATCAGTTGTGTCGAGGAAAAACATGAACGGCCAGCTGTTTTTGTTCTTCTCAGTGTTTAAAATTCACCATGAATCTAAATTGAATAGTGTCAATTCATCTTGAAACCGTGACATTTTGTGGATTGTGAGTGATTATTAATTTGAAGATACAAAATTGTTTCGCCAAAGGCAGCACACTCAGATACAGATAGCTGCGCGGTGACTGTGCGGGACTATCAGTGTAGTGTTGTGGTGGTGATGGGG
>TCONS_00047314-[NW_011952295.1]-[+]-[u]-[293]-[2]-novel
GAAATACGAAAAATCAATACAATGAAGTTTGGTATTTCTGTCGCGTAGCACGGCAACATTATTCTGTGACATGACAGCCAGCTGTGTGGAATAGATTGCATTGGAAGAAAAATAACTCGAAAAGCGTAGCCGTCCTTGATGTGTCATCAAATTCAATAATTTCTACAAAACGTGGTGCCTTTCCGTGCGTTTCTAGACCATCCGCGTGGCTCGCTCACCTGGCAGCTTCAGAATCTCATAGCTGCGCGGTGACTGTGCGGGACTATCAGTGTAGTGTTGTGGTGGTGATGGGG
>TCONS_00047371-[NW_011952295.1]-[-]-[u]-[504]-[2]-novel
GTTCAATGGGACTGGCAACACTGTAAAAATCATCATGAATCCGCGCGAATTGTCTTGCGAATTGACAGGCAGGAACGAAGAAAAATCTTTATTAAACAGTTTGGGCATTTCAAATCTCAATGTAACCAAAAAGTTATCCAAATAAACAGATCAATCAGCAGCAAGTGAAGAAAAACAATGGCTTTTCCGTTGTTTTCTGGAGTGGGAATTACAGTTATTACAGTTAACAAGACTTGGATAGCGGCGCAAGCGCCCAAATGAGAACAGATGTAGGTAAATATGATTGAAAATAATCTCATCCAACGAGCATCAAGGAGATTATGGCAGCAAACCAAAGTGCCATGCCAGTATTGTATTCGGGTGATCTTGGCTATTTTTTCGGGAATGCCACCGCTGCCC…
>TCONS_00047372-[NW_011952295.1]-[-]-[u]-[412]-[2]-novel
GTTCAATGGGACTGGCAACACTGTAAAAATCATCATGAATCCGCGCGAATTGTCTTGCGAATTGACAGGCAGGAACGAAGAAAAATCTTTATTAAACAGTTTGGGCATTTCAAATCTCAATGTAACCAAAAAGTTATCCAAATAAACAGATCAATCAGCAGCAAGTGAAGAAAAACAATGGCTTTTCCGTTGTTTTCTGGAGTGGGAATTACAGTTATTACAGTTAACAAGACTTGGATAGCGGCGCAAGCGCCCAAATGAGAACAGATGTAGCTTGGCTATTTTTTCGGGAATGCCACCGCTGCCCCCGGGCCATGCCTCTATAATGAGAAGGTAAGTGTAGAAATACATTATTTTAAAACAATAAAGGGTAAAAATTTCCATTAGCGTCATTCGAAA…
>TCONS_00047497-[NW_011952297.1]-[+]-[u]-[559]-[3]-novel
AGCATGTGGACAGATGTGAGAGAATGCGTCTGACCCAGATGTCGTCCCGAGAGTCCTGGGTAAAAGCTTTGAATAAAAAAGTATTTTCTTTTTGGCGTTAAAAGCTTTTAAAGCTGTTTTTTATAACGATAATATTTTTTTATAAAAAAAGTGCCTGACGATTTGGCCCAGCGATTACGCAATAGCAAAAATACATTTATTTTATTACACTTTTATATAATTTTCATAGAAATTTGAAAAATATTATACGTTAATGAATTTTATTAATAGTTTATTAAATCACTCAATTATATTTTAAAGGCTCGAACAAAATGTAGATACATAGACATGTAGAAAGAATAGGTTAACAAATTTATATGATGAAGTCATTTATAATACATTATGTTTTATTTACATTTT…
>TCONS_00047546-[NW_011952298.1]-[+]-[u]-[666]-[2]-novel
CGCCGCGCCCGCCCCCCCGAGGCCTCTCTGCACGCATTATAACTCGGTCGGTTCCCTGCGAAGGTCCACGTCCTACGTCCTGAAGGAGCCGCGAGACACTGCCAAGAAACACGTTCAAATTATTGCGTAGCCCAGCGAGAAACACTTCGTTGAATGTGTTACGTTGTTATAGTGCGCCTGTGGAATGCATACTCAACCTGGAGATCAATTTACTTGCATAAGTAGGTACAATAAGGGGCAGCGAAACCTGACTGCTCTTAGAATGACAGTGCTAGCTTAGAGGGGTCAGTTTTATTTGCACCTGTCTGTACGATTACATACTTATGTTTGCCAATATTAGTGCCTCTGATTTGGACGAAAATTCAGTCATGAAAGATTGGTCATGACTGAATTTTTGGG…
>TCONS_00047607-[NW_011952298.1]-[-]-[i]-[970]-[2]-novel
GTTAACTATGACTCATTCTATAACACATTTTGTGTGGATGATAAGCTTCAATTAAACATACTTATATATTTTCCTTTCATTTGCTATTTTCATGTTAGAAATTAAATCATTATTTAGTACAGCTAGTATGAAATGTTGCATGTTTAATACTAAAATGATTTTCCATCGTGTTCGAAATCCGGTGAAGAATGATGATGTCATTGTTCGATTATTTTTATCGTTTAATTGTTTTTGAGGTGAAAATGCAAATTTGTAGCTAATTGACCCCGTTTTAGTTGTCACGAAATGGCAGCTCTGCCACAAAGAAGTGCAATTTAGCACATTTGGCACATCTGATGCAAATTTTATACTTGTGGTTTTAAAAATGCGATAAAAATACGAGTTTTTATAAATATCTGT…
>TCONS_00047633-[NW_011952299.1]-[+]-[u]-[806]-[2]-novel
CTACAACTACACAAGTCTGTCACACGGATTATAAATTAAGATTTGCTTTGCATGCTGCATCTGATATTTAAACGTGTACAACTTTTACTTTCATGATGTGTCGGCATTTTTAAACAGTAGGTACCGGGCTTTGACGTCAACTACCTCACTTACTCGTACCGCAGATCTCGGGATTATATTCAGTACAGTGTTATTATGATTATTTATACAATAACTGATATAGAGGGTCATTATTTTGTACTGTCCTCTACTCAGCGAGTAGTAGTAGTAGTACCTCTGATACGACTTTTGCTACACTTTGTGTATGTATAAGTAAATTGAAAAAAAGGTCATTGTCAATTTTCCAACTAAATACCCAACGCAAATCAGCAGGGTATCTAGCAATCATAAAGTCCGCAA…
>TCONS_00047675-[NW_011952299.1]-[-]-[u]-[978]-[2]-novel
GGTTGTTTTAGTAAATTAAAAAGGAGGTCAACGACTTTCCAAAATGGCTATTTTCTTTAAATTGTTATAAATGAACATGTTAAATCCTATTCTAAAATATTAATTGTTTTTGTGATTCATTTGATTGAGATAAATAAGCATAAATACTATAATGACATTTTAAAAGTAAGTAATTGATTACGGATGTTCCGCAAAATGGAGGCAACTGTCAGAGTGAAAAAGTGTTGTAAAAAAACGTGTAATGGCGGTTTTTATGGAACAATAAAAAGGCATCATTTGTTACCGAAAATTCGTTTTTGCTTGTAAATCCCCTGATTTCCTATATCAGAAGTGGATACGCGCGCGCTAAACTGAAATGCCGAAAGGAAAAAAGAAAAATCGACACCGATTGACCAGTGG…
>TCONS_00047751-[NW_011952300.1]-[-]-[i]-[691]-[2]-novel
AGTCATAGGGCATAGCATGCACATTGCATTTGATAAGAAACCCCAAAGAACAACCTAGCTCGGCTAGCCAAGCGTGCATTACCCTATAACAGGGTATTAAAAAGAAAACCGTTTTCCCTGCTTCCTTAGAAAATGTATCCTAACTAATAACACACATTAAGTGTATTAACGCACCAATTCCCTGCAAAATTGGATGTTTTTCCAGTCAGTGAGTCTGTTAATTTAGGTTATGTCATGAGAGGGAAGACTTTACAGATACATAAAATATGTGATTATATGTATAGTAAGTTCAAATCTACATAATATGCACCTACCAAATTTTCGTGAAAATACAGTTTCTTAAAATTTCAGCCAACGACGTGACTTAATGGAAAAAAAATGGAAGCTGGACAAATTATG…
>TCONS_00047901-[NW_011952302.1]-[-]-[u]-[701]-[2]-novel
CGAGAGTGCCTGCGGGATCATGTAGTGAGAGTTATGGGTGAAGGCGACGGACAGCAACTTCAACACGCAGCCGGAGACGTTCGACAACATCTGGAACATTCGCGGCGTGCTCAGCAACGCCTACCACCGCGTCAAAGTGCAGCTTTGATTACAGACATAACTTTAATAGTCCAACTTTCATAATTTGTAGTGCGATCCCGAATAATGTTGACACTTCTCGATAGGTTAGTCAAAAGGCGGTGCTCTAGAATTTGTATCTTTCTAAGCGCCCCTAACTGTAAATGTTGGAACTAATAAAACGCAAATAATTCAGTTATGGAATAGCCTATCGAAAAGGTGTCATTCGCGATGGCAGTATCGACAACTAGGGCCATCAAGCCCATCAAATATAGTATGGCC…
>TCONS_00047919-[NW_011952303.1]-[+]-[u]-[446]-[2]-novel
CATAAATTCATGTTTGTTAGTTATTTAAACTACCTAATGATAATGAATGGGCCATTGTTGACACAGGAGTGATCAGTTTAAATGAGATAATAGACGCAGAGCCGTCCAGTTGGACCTTGGCAGTCGCTCGCCGGACGACTATTCTATACATAGGCACATCAACTAACAGCTATTGTGAACTAAAGCGCCCAGTTGCATTCTAAGCACCATACGATGTCGCGACATCTAGAGGTTGCTATATTCGTGTGGTATACAACTGTGTTGTTAGTTTTAGCGAAACCGAAGCAGAATGTGGTGAAATCATATTCGGAGTTGCACAAATGTGAGCTCAGCGAAGAGCTTAAGACGGAGATAGCCTCGTACGACAGTGTGGTGAATGATATTATAGATTTTGCAGTT…
>TCONS_00047924-[NW_011952303.1]-[+]-[u]-[600]-[2]-novel
GTCTTTCCGGCCGGGATTGGTTTTGAATTTGGAGTTGCCTCGGCGAGTGTAGCGCTGTGTGGGGGCGGTGGTGTCGGGGACCTCCGTGGCGGGGTCGGTGCTGTCGGGGGGCGCCGTCGCCTTCGTGCGCCTCAGGAAGTTGCTCCGACGGTCCTTCTGTGCCTGTGGAAGAATATATTGGGTCACACATGGCTGCGGAAAACAACATACGACTATTGAACTATTATTACAAAAAAGTAATTTATTTGACAGAATTGTAGAATAAATTAACTTTATTCCTGTGTTTACTTTATTAACCCTGCAATCCCTATCTCTGCGGAATTTGTAGATTGATTTGATTTTAACAAGAAATTAAAGTAATTTTAACTAATGTATTCTATAAATTCCAATAGATATTAA…
>TCONS_00048002-[NW_011952304.1]-[+]-[u]-[486]-[2]-novel
CATTTTCGTTTGGCTTTTAACTCAGCTGGTCATCGACTGTTTTGGTTTAAGTACTTGTCTTCTTCATCATGATTGCAATAATGCAGGTAATCAGTAATCACTATAGTTGTTTGTAAGTATCTCGGTACATAGGTCGGAACACAGCCTATGATTTATGTGTTCAGGTACTATACTGGTGCCATCTGGTGCTTACTTACTACATTATCTATTAGTAGGTAAGTAACTAATTACTTACCTAACCGGAGGTAAGTTCCATCTACAACGAAGTTACCCAATATCGAAAAACCTTAACAACAGTATTTAAATTCAATGTGTGAGAGAAAGCATGTCCTCAGTTGAGTTACATGACTCAGGTAAGTAAATATATTATGTATACCTAGATGTCTTTTTACTGACTTA…
>TCONS_00048019-[NW_011952304.1]-[+]-[u]-[426]-[2]-novel
CGCCGGCGCGGGAGTACCGCAAGTACTGATGCCCGACCACAGCACGAGGAAAGATTAACTGTTCGAGAATTAGGATAATATAATACATAAGGTACTTATTACCTACTAAAATCAGATACCATATCTTGACTGGATGCCCAACTTGACCAATATGTATTTAGTCTTCTGGGTAGTTTTCTTTATTAGATTTTTTGCTGCAATATTGTATTGATTTGGTGTTATAATTTACATGTTAGGTAAAACCATTCCTTCTGTTGTAAGTAAATGGCAAGACTACGAATATTGTATAAGTTTATGAAGTTAACATTTATGATAATGTTTTAATTTTTAATGTGTGAATTACATTATGTATGTTTAGGGCACGCTTTGTGTAAAATATTAGGTACAATTAAATTTAAG…
>TCONS_00048086-[NW_011952305.1]-[+]-[x]-[878]-[3]-novel
GTATATTGGAAGAAAATAGTAGAAAACTTCGCTGATGAAGTGGGTAACACTGTTCGAGGGTGAGTGACGAAAATTACGTTTTTTATTTTTTGAACTTGTTAACATTTTTTGGTTAAATGTACCAACCTTTGTGAATACGTTAATTTGGTAAGTAGGTATACGTCTCAAAATATACTTAATTTAATATAACTAGGTTATTATTAGTTTGACCACATAAACATGTTCTTACCTACCTACCCTATCAATAGTATCGACATTTCATCTAATCTACTACAATACTATCGATAATATCGGGGTTTTTTTTCTTTAACTATCGATAGATAAGTAAACAATCGATAGTGGCTTATCACACCACTACAGATTTTAGTGCTACTGCCAAAGGAAAAAGTCGTAGTCGAG…
>TCONS_00048099-[NW_011952305.1]-[+]-[o]-[659]-[2]-novel
CTTACAAGGAACCGTCAGTTACAGAAAAAAAATATCAAGTAATTAAAAATAAGTAATCCTTTTTTATCGTAACCCAAGCGAGATATCGCGAGATCTCGGCCGGTATATATAGTCAAGCCAGTGAGTCGGTAGCCATTGACTGCGGTGATCCAACAGGCATTCAACCAACATGGCGATTCTGCATCAAGCTGTGGTGCTCCTCGGCGCGGCGCTCTGCGTCTCCGCCGCCACCAAGCCCCACGTCATCATGATCATGGCTGACGACATGGTGAGTGCACCAATCATTTATTCTTCTTCTTCTAAGAGCTAGACTAGTTGGTCATAGAGGTGAAAGGAGCCAGCCAGACTAGCGTCAGTCGGAAGCGCCAAACGCGTAAAGTCACTCGTGATACTTCCGAG…
>TCONS_00048190-[NW_011952306.1]-[-]-[u]-[1085]-[2]-novel
GAGCCTCTAACGTGCGCGCACGCATGTGTTACTGTGTGATCGTGTCTCGCACTGGTGCCTGAGTTAAGTGAACTTGACAAAGTTTAACTGTAACCGTTACTGTTACCTGTTACGTTTGTTTAGCATATCTACATTCCTGTTGCACCTTATATCATAGCATCAACATGACGTCGCCAGCCATCACCAAGTCGCCCGACAACCAGAAGGGAGAGAAGAAGTCGCCGAGCCACTCCGCTGGGGCGCCAGCGGAGGCCGCGGCCACCGAGCCCGCCGCGGCCAGTGCGCCCGCGCCGCCCGCAGAGACCTTCAGCTGGCTGCGGATCTTCAAGCTGGCCGACCTCATGATGAAGCAGGGCTGCTAGATCACTAGACCCAAGCAGAAGAATGAAAGGAACATCG…
>TCONS_00048202-[NW_011952306.1]-[-]-[u]-[1779]-[2]-novel
GCCCGCCCTCGCACGCGGCAGTACGCGCGCCCTCCGCTAGGCGGCGCCACGAGCCCGCCCTAACAAAACACCACAATATTATAGCTTATTTTGTCGAGATTTGTGTAAACAAACGCTGAAATTGTTTAATAAGCTTGTATTCAGTTGTTGTCGGTCGTGTTCAGTGATGTAGTAGTACAGTGGACTGTCGGGTGAAGCTCTGAACATGTGACTTTCGGCGTGAGGGTGTCGTAAGATGCTGACTCGGACGTTGCGTCGCCACAGTTCCCTTTTGTTGTTCAACCCACGAATAGTACAAAGATATCGAACTTAAACAAATAAACGTAGATTTTACAAGGCGTTAGAAGAAATAACTCTTATTTTGGGTAATATATTTAGTGTGGACGTTATCGGGAGGAT…
>TCONS_00048275-[NW_011952307.1]-[-]-[u]-[4089]-[2]-novel
TTCAATTTAAAACTTTTTTGTACAAGATACGTACAGACTATGAAATTATAAAAGTATTTCTTGTGTGAATAACGGATTGAGCTCATTTGTGTAGCAAATTAACATTCTAGAATATTATTTTCAAGACGAAATCATTCAGCAATTACAAGCTAAAGGGGACCAAATACGATTTGATTTATTTACTGGAAACATTCACACTGACACTCTTGATTTTTTAACAATTCTGACATAAATAACAAGACTATTAAACTTAAAAATAACGCGGGGTAATACATCACTGTAGGCAGTTTCCCGAATGTTTAATTCAAATACGTCGTTATTTATTAATTTATTAGCCATATATTTATAAACATACCATAGGTTAAGGTTATTATCTTTTAAAGATTTCTAGATAGGTTA…
>TCONS_00048276-[NW_011952307.1]-[-]-[o]-[3246]-[3]-novel
CCAGGAGAGCCGGCCCATCAGCTGATCTACGCTCCGCAGTACGCTGACTACGCTAACTACGCTGCGCTGACGGCCGCCGCCAACCCGCTGCTGACCGCCGAGTACGCCGCCGCCGACCATACGGGTGTGGTGCGGAGGGCTGCCGGTCGCTTAACGCAAGTGAGGGAACACCCTTACCAGCGCACGGCCTTGCCAGCGCCCTAAGCCCGCCGAAATACCCTTACTGCCGCCATTTTGTTCACAAGGTGAGTGCTAACGACGAGGAGGAACTAACAGGAGTCGCGGCCGCCCACGATCTCGACCAATCCTGGCCAATCCTGGCCAAACCCAGCCAACCTCGGCCAACCTCGGCCAAAGCCGCCGCGTAACACTCTCATCGGAACATCGACCACATGTAGC…
>TCONS_00048345-[NW_011952308.1]-[-]-[u]-[2760]-[2]-novel
GGGCGCAGCCCCGCGTTACAACTACCGCCTATGCGAATATACAACATCCCTCCACCTTATATTGTTCTTATCAGTAACTAACTTAATGCTAAAAAAACCTATTTAATATATTAAAGCTCTGTTGGGTTGGCTCGTCTTGTTCATCCCTTTGGCTGGTGTCACTCGACGTAGACCCGCTCGAGAAGGCCGGTGAGAACACGTGTTTGATTCCGTTACGCAAACAAAATTCCCTAAATTCATGTGAGGAGAAGGACGTACCATTATCGCTTACTAGAGTATGCGGCACTCCTGTACGAGACATAAAATCGTACATTTTATTAATAACCGCTTTGCTGTTATATGTAGAATTCATAGTATAACATTCGACCCATTTACTATACGCATCAACGATTATAAGGA…
>TCONS_00048443-[NW_011952309.1]-[-]-[u]-[587]-[2]-novel
GGAATGACCTGGCAAGTTCTTGCTAACATTCTTCATCAGTCACATTTTCTATCTAAATGACTCTGTCTGTATATTGTACATGGTTGCCTGTAAGAGATCGCTCTTATCGATAAGGCCGCCGATTGCTCCTAGTTAAGTTTTTTTTTTGTATATGGTGGCCTATAAAGACATTCTATTCTATATTTACCATCATTGGTCTGGCTCTCTCTCATTCCTATATGTAACATGTTGTGTATGTATATGTGTGGTACAGTACGTGTGTTGTGTTACAGCGGCGGCGGCGGCGGAGGCGCGCGGGGACGACGCGGACGCGGCGCCGGCGCACTGGCAGCCCTTCGCGGACTCCGAGCGCGACAACGACGACTCGTATAGGAGGTACTGACTGAGGGAGAAGAGTGG…
>TCONS_00048456-[NW_011952309.1]-[-]-[u]-[936]-[2]-novel
ACTAGTATTTTGAGCAGTTTCTCAGACTCGATATTGTAAAACCACAGAGTCAAAACATAACACAGATGGATGATAAGACCAGCTTTTCTTTTTAATCTTAGCAGTTCTCCCAAACTGAAATTTCGTAGAGCGTATATAGATAATATATGATATGTATGCGTCCGTTTACTCTTCTTATGTTTTAAAAGAACTCATACGAAAGTAAAGCCAGCTGCGCGGTAACTTTTAGACCGTCTGGTTTAAAGACAAAAAGACAGGCGGAACCTGCAATTTTCTTTTTAACATCTGAGCAATAAAGTTTTTTGGTAGCCACTCGGGGATACTAGCCCGTCTGGTGGAACTAAGATGGTTTTTGCCCAAAAGCCTATTTTATCCTTTTGTTCTCGAGAGCTTAATTGT…
>TCONS_00048470-[NW_011952309.1]-[-]-[u]-[831]-[2]-novel
TAGGTGAACTAAACTTTATAAGTTTATTAGAAAAGGTGCCAACTTTTTACAAACTTTAAAATATCGAAAGTAACTTTCGTAAATGCTTCAAAATAAATCCCAAGCTATTGAGCTGTCAAAGTCAATGACTGTCAGTCAAAAATCTTAAATGTCAAATTTCTTGTTTTGATTTTACGTGATATTGTTTTGTGAGTATTTAATTTAAAATTCAAACAAATGAAGATCTGTTAAATACTTTAATCGTAGATATTTAAGTGCCAGAGATTTGTGTATTGTGAAGTGTAACAATATTTGTGCTTCGAACATTGGTAAATAATATTTTTTCCCGTTGGCATTTACCCAGATTTCTTGATTTATTTGAGTGATTTGTGAATCAAAATCGTGATATCTGCAATTATC…
>TCONS_00048482-[NW_011952309.1]-[-]-[u]-[598]-[2]-novel
AACCATTTCTTCGTCAATAGTTGTTGGATACAGAAAACGAAAACATGATTATATTTTGGTGGAACGATAGTAAGTTCCATAGCCAGGGTTGCGGAGCCATGGCCAGGCAGTTAGTAAGGGCCCAGCTGGGAATACCATTAATAGTTATGGAACAAACTCCAAATGTTCACGACCAACCAAGCATGATGTGAAGAGCGAGAATAACGCAGGTTTTGGTGGTTTGGATTTGGTATCATACATAGATAGATACAAACCTGTATCTATTAAATAATAACATATTATTCCTCAACCTCTAGTGTCCCACTGCTGGGCAAAGGTCTCTCCTTGAACTTTCCACTTATCCCTTTCTTGGGCCTGCTCACACCATTCCGTGCTAAAATTATCCAGGTCGTTCCGCCA…
>TCONS_00048579-[NW_011952310.1]-[-]-[x]-[685]-[2]-novel
CTTAGATCAACCTTTGTGCCATTCAGAATTACTTATATACTTTACAAGCACGATGAAGAAAGTCTTTGCTAGTGTTATAATACATGGCTATATGAAAAGTAGCAAAAAGTCACTGTCCAAAGAATGTAAATTTAATTAATATCTATTGGAATTTATAGAATACATTAGTTAAAATTACTTTAATTTCTTGTTAAAATCAAATCAATCTACAAATTCCGCAGAGATAGGGATTGCAGGGTTAATAAAGTAAACACAGGAATAAAGTTAATTTATTCTACAATTCTGTCAAATAAATTACTTTTTTGTAATAATGGTTCAGTAGTCGTATGTTGTTTTCCGCAGCCACGAGTGACCCAATATATTCTTCCACAGGCCCAGAAGGACCGCCGGAACAACTTC…
>TCONS_00048601-[NW_011952311.1]-[+]-[u]-[882]-[4]-novel
[truncated: 801 more rows]

## Sheet: lncRNAs reported before
LncRNA name	type	overlapped mRNAs	annotated in NCBI database	overlapped with lincRNAs reported by Etebari et al
TCONS_00000091	o	XM_011563770
TCONS_00000193	u
TCONS_00000361	u
TCONS_00000442	u			lincRNA_7
[truncated: 1,305 more rows]
