# Supplementary material for: Genome-wide identification of lncRNAs associated with chlorantraniliprole resistance in diamondback moth Plutella xylostella (L.)
Source: BMC Genomics. 2017 May 15;18:380. doi: 10.1186/s12864-017-3748-9 (PMC5433093; doi:10.1186/s12864-017-3748-9)
Supplement: Supplementary file 3 — Differentially expressed lncRNAs between CHS and CHR as well as CHS and ZZ. (XLSX 26 kb) [file 12864_2017_3748_MOESM3_ESM.xlsx]

## Sheet: CHR vs CHS
LncRNA id	baseMean CHS	baseMean CHR	FoldChange	log2FoldChange	p-val	Up_Down	overlapped protein-coding genes	class_code	overlapped with known lncRNAs in P. xylostella
TCONS_00000650	73.9109	276.717	3.74393	1.90455	1.8e-09	Up		u
TCONS_00000795	373.163	157.326	0.421602	-1.24604	0.0164104	Down		u
TCONS_00001205	198.454	95.7749	0.482606	-1.05108	0.0116601	Down		u	XR_961233.1;
TCONS_00001745	210.349	82.5381	0.392386	-1.34965	0.00145428	Down	XM_011551241.1	i
TCONS_00002710	15.9745	1.14546	0.0717053	-3.80178	0.0172182	Down	XM_011554952.1	i	lincRNA_156
TCONS_00003618	33.2339	0.820421	0.0246863	-5.34015	0.000496249	Down	XM_011559392.1	o
TCONS_00004814	266.031	588.9	2.21365	1.14643	3.67e-07	Up		u	lincRNA_295
TCONS_00005509	0	68.0527	Inf	Inf	1.6e-06	Up		u
TCONS_00005582	13.9744	60.3934	4.32172	2.11161	0.00160921	Up		u
TCONS_00005808	30.4715	117.175	3.8454	1.94313	3.8e-05	Up	XM_011565093.1	o
TCONS_00006226	213.39	104.683	0.49057	-1.02747	0.0401375	Down	XM_011566323.1	i
TCONS_00008143	210.649	0	Inf	Inf	0.0362885	Down		u	XR_961186.1; lincRNA_493; lincRNA_494
TCONS_00009264	13.9744	0.273474	0.0195696	-5.67524	0.0114966	Down		u	XR_961221.1;
TCONS_00009556	48.5633	7.31134	0.150553	-2.73166	0.000397722	Down	XM_011570763.1	i
TCONS_00010066	16.782	49.6929	2.96108	1.56613	0.0259757	Up	XM_011570841.1	i
TCONS_00011267	46.402	215.346	4.64088	2.2144	0.000247092	Up	XM_011549615.1	o
TCONS_00011965	13.3657	0.763638	0.057134	-4.12951	0.0353421	Down		u
TCONS_00013329	367.194	1170.23	3.18696	1.67218	4.76e-07	Up		u
TCONS_00014425	36.0049	175.751	4.8813	2.28727	5.11e-05	Up		u	XR_960476.1;
TCONS_00021208	36.0287	4.37558	0.121447	-3.0416	0.00351007	Down	XM_011552885.1	o
TCONS_00021270	11.7018	0	Inf	Inf	0.0101554	Down		u
TCONS_00021843	12.6224	0	Inf	Inf	0.00718031	Down	XM_011553163.1	o
TCONS_00022697	0	18.5487	Inf	Inf	0.000551197	Up	XM_011553423.1	i
TCONS_00023040	11.3442	0	Inf	Inf	0.0156732	Down		u
TCONS_00023231	51.0144	163.7	3.20889	1.68208	0.00186049	Up	XM_011553574.1	o
TCONS_00023958	11.4997	49.9403	4.34276	2.11861	0.00327128	Up		u
TCONS_00026360	18.7977	0	Inf	Inf	0.0386441	Down	XM_011554615.1	o
TCONS_00026361	0.692402	21.4345	30.9568	4.95218	0.00169053	Up	XM_011554615.1	o
TCONS_00028299	20.7499	2.56802	0.12376	-3.01438	0.0226863	Down		u	lincRNA_1614
TCONS_00028505	53.2554	123.659	2.32199	1.21536	0.00782359	Up		u
TCONS_00028687	255.596	75.9296	0.297069	-1.75113	3.72e-07	Down	XM_011555362.1	o
TCONS_00030788	10.6545	58.5647	5.49669	2.45856	0.0383497	Up		u	lincRNA_1747
TCONS_00033373	22.8458	158.652	6.94447	2.79586	2.61e-10	Up		u	XR_961212.1;
TCONS_00035209	112.331	50.2635	0.44746	-1.16017	0.0252211	Down		u	lincRNA_1985
TCONS_00036472	73.602	35.6777	0.484738	-1.04472	0.0474238	Down		u	lincRNA_2058
TCONS_00036474	18.7379	76.2446	4.069	2.02467	0.000501861	Up		u	lincRNA_2058
TCONS_00037163	58.1804	3.43637	0.059064	-4.08158	0.0012262	Down		u
TCONS_00038959	139.282	0	Inf	Inf	1.92e-15	Down		u	XR_960788.1;
TCONS_00040148	85.5351	32.574	0.380826	-1.3928	0.0223396	Down		u	XR_960909.1; lincRNA_2276
TCONS_00041352	133.249	401.605	3.01394	1.59165	8.93e-10	Up		u
TCONS_00042104	188.651	83.0951	0.440471	-1.18288	0.000629136	Down	XM_011559816.1	o
TCONS_00043249	2964.03	12234.6	4.12768	2.04533	1.37e-12	Up		u
TCONS_00044413	76.2163	27.6104	0.362264	-1.46489	0.0102644	Down		u	lincRNA_2514
TCONS_00045274	12.2386	57.1803	4.67211	2.22408	0.00623722	Up	XM_011560866.1	o
TCONS_00046057	9.35682	51.0746	5.45854	2.44852	0.00138908	Up		u	lincRNA_2612
TCONS_00047372	0	33.7751	Inf	Inf	0.00099846	Up		u	lincRNA_2683
TCONS_00048729	50.6818	15.1396	0.298719	-1.74314	0.0119823	Down		u
TCONS_00050127	3.11581	28.7974	9.24236	3.20826	0.00461898	Up		u
TCONS_00050632	55.2604	21.2676	0.384861	-1.37759	0.0433777	Down		u
TCONS_00052776	4.06874	28.0615	6.89685	2.78594	0.0171995	Up		u
TCONS_00053664	161.125	71.9992	0.446854	-1.16213	0.0020212	Down		u
TCONS_00054720	0	181.42	Inf	Inf	1.88e-06	Up		u
TCONS_00056025	538.836	189.412	0.351521	-1.50832	0.000830902	Down		u
TCONS_00056076	15.8561	55.6469	3.50949	1.81126	0.0100924	Up		u
TCONS_00056155	100.031	48.3401	0.483249	-1.04916	0.0262816	Down		u
TCONS_00057515	77.3684	20.1918	0.260983	-1.93797	0.00210759	Down	XM_011565072.1	o
TCONS_00059047	87.2443	232.023	2.65947	1.41114	2.27e-05	Up		u
TCONS_00059120	203.005	83.7719	0.412659	-1.27698	0.00222976	Down	XM_011565669.1	o
TCONS_00060570	65.247	28.6545	0.43917	-1.18715	0.0419935	Down		u
TCONS_00060957	133.404	46.4378	0.348098	-1.52244	0.0414452	Down		u
TCONS_00062255	0	119	Inf	Inf	0.03213	Up		u
TCONS_00065766	2.67827	22.4773	8.39246	3.06909	0.0151865	Up		u
TCONS_00067909	6.75268	27.838	4.12251	2.04352	0.0350046	Up		u
TCONS_00068093	160.889	0	Inf	Inf	5.13e-05	Down		u

## Sheet: ZZ vs CHS
LncRNA id	baseMean CHS	baseMean ZZ	FoldChange	log2FoldChange	p-val	Up_Down	overlapped protein-coding genes	class_code	overlapped with known lncRNAs in P. xylostella
TCONS_00000650	75.5832	281.218	3.72064	1.89555	2.21e-05	Up		u
TCONS_00000750	248.36	106.895	0.430403	-1.21624	0.0322501	Down	XM_011570136.1	o
TCONS_00001745	215.182	102.072	0.47435	-1.07597	0.00075001	Down	XM_011551241.1	i
TCONS_00002696	103.32	218.051	2.11045	1.07755	0.000723903	Up	XM_011554920.1	i
TCONS_00003049	32.6902	85.5624	2.61737	1.38812	0.00767504	Up		u
TCONS_00003618	34.0233	5.09194	0.14966	-2.74024	0.014456	Down	XM_011559392.1	o
TCONS_00003885	44.7993	4.80113	0.10717	-3.22203	0.000247227	Down		u	lincRNA_221
TCONS_00004968	24.3419	60.325	2.47824	1.30931	0.0369758	Up	XM_011562996.1	i
TCONS_00005509	0	44.0826	Inf	Inf	4.18e-05	Up		u
TCONS_00007659	6.90457	36.4548	5.27981	2.40049	0.00770442	Up		u
TCONS_00008336	0	8.25823	Inf	Inf	0.0442291	Up		u
TCONS_00009401	266.19	71.7026	0.269366	-1.89236	2.74e-09	Down		u
TCONS_00011267	47.5707	314.306	6.60714	2.72403	5.24e-17	Up	XM_011549615.1	o
TCONS_00011269	261.497	45.782	0.175077	-2.51394	1.09e-06	Down	XM_011549615.1	o	lincRNA_673
TCONS_00011964	100.784	542.772	5.3855	2.42908	5.16e-14	Up		u
TCONS_00012086	0	56.2476	Inf	Inf	1.05e-10	Up		u
TCONS_00013329	375.559	1539.78	4.09996	2.03561	8.39e-36	Up		u
TCONS_00015791	61.3447	24.2128	0.3947	-1.34117	0.0264673	Down		u
TCONS_00017539	59.5549	123.959	2.08143	1.05757	0.0111004	Up		u
TCONS_00017842	78.2307	171.1	2.18712	1.12903	0.00495874	Up		u
TCONS_00018170	783.967	297.443	0.379408	-1.39818	4.96e-05	Down		u
TCONS_00019595	22.766	82.616	3.62893	1.85954	0.000875943	Up	XM_011552374.1	o
TCONS_00019598	125.661	307.854	2.44988	1.29271	6.19e-06	Up	XM_011552374.1	o
TCONS_00020127	20.7762	90.6364	4.36252	2.12516	0.0107541	Up		u
TCONS_00022357	81.7526	37.1132	0.45397	-1.13933	0.0263487	Down	XM_011553299.1	i
TCONS_00022697	0	18.1131	Inf	Inf	0.030596	Up	XM_011553423.1	i
TCONS_00023958	11.7605	84.949	7.22327	2.85265	3.24e-06	Up		u
TCONS_00024833	76.0712	177.052	2.32745	1.21875	0.000663861	Up		u
TCONS_00026933	37.5766	100.927	2.6859	1.42541	0.00308884	Up		u
TCONS_00027277	75.0538	251.129	3.34599	1.74243	3.43e-05	Up		u
TCONS_00028420	20.8719	57.1339	2.73736	1.45279	0.0220904	Up		u	lincRNA_1623; lincRNA_1624
TCONS_00028505	54.4917	371.157	6.81126	2.76792	2.99e-08	Up		u
TCONS_00031403	164.582	81.4797	0.495069	-1.0143	0.0153584	Down		u
TCONS_00031475	0	180.806	Inf	Inf	4.31e-05	Up	XM_011556193.1	i
TCONS_00032346	9.32469	36.8259	3.9493	1.9816	0.0204336	Up		u
TCONS_00034644	14.0335	89.4072	6.37097	2.67151	3.26e-05	Up		u
TCONS_00035109	9.33123	55.1537	5.91066	2.56332	0.00679744	Up	XM_011557401.1	i
TCONS_00035209	114.997	45.7414	0.397761	-1.33003	0.00258888	Down		u	lincRNA_1985
TCONS_00037191	192.127	652.926	3.39841	1.76486	2.48e-16	Up		u
TCONS_00039189	1.34147	30.6599	22.8554	4.51446	0.000269616	Up	XM_011558773.1	i
TCONS_00039670	331.174	153.992	0.46499	-1.10473	0.0471287	Down	XM_011558941.1	o
TCONS_00040148	87.4752	42.4724	0.485536	-1.04235	0.032443	Down		u	XR_960909.1; lincRNA_2276
TCONS_00040362	29.8788	114.46	3.8308	1.93765	0.00296281	Up	XM_011559157.1	i
TCONS_00040892	29.057	73.1935	2.51896	1.33283	0.0152402	Up	XM_011559302.1	i
TCONS_00041352	136.371	273.777	2.00759	1.00546	0.000938958	Up		u
TCONS_00041992	43.3737	7.87861	0.181645	-2.46081	0.0251511	Down	XM_011559738.1	i	lincRNA_2383
TCONS_00042104	192.971	31.7606	0.164588	-2.60307	7.15e-11	Down	XM_011559816.1	o
TCONS_00043249	3029.86	10353.2	3.41706	1.77276	2.54e-08	Up		u
TCONS_00043388	112.937	29.7406	0.263339	-1.925	0.0094735	Down		u	XR_960843.1;
TCONS_00044883	60.3275	15.8429	0.262614	-1.92898	0.00335312	Down		u
TCONS_00047087	11.7977	43.1091	3.65402	1.86948	0.0156709	Up		u
TCONS_00047372	0	10.5627	Inf	Inf	0.0171864	Up		u	lincRNA_2683
TCONS_00048942	14.5649	43.9097	3.01476	1.59204	0.032162	Up		u
TCONS_00049939	21.7282	0.322123	0.0148251	-6.07581	0.0359052	Down		u
TCONS_00050811	8.37407	0	Inf	Inf	0.0387865	Down	XM_011562821.1	i
TCONS_00051152	44.2759	2.83964	0.0641351	-3.96274	0.00926711	Down		u
TCONS_00052631	181.273	476.534	2.62883	1.39442	1.14e-07	Up	XM_011563431.1	i
TCONS_00054278	59.4889	130.913	2.20062	1.13791	0.0146331	Up		u
TCONS_00056025	551.175	203.414	0.369054	-1.4381	0.00516251	Down		u
TCONS_00056956	40.8649	95.9295	2.34748	1.23111	0.0105397	Up		u
TCONS_00056993	57.6164	891.253	15.4687	3.95128	0.00159969	Up		u
TCONS_00057165	186.457	89.9998	0.482684	-1.05085	0.0321428	Down		u
TCONS_00057166	44.4665	12.3669	0.278117	-1.84624	0.024907	Down		u
TCONS_00057187	101.975	47.3816	0.464641	-1.10581	0.0156644	Down		u	lincRNA_3208
TCONS_00057515	79.1621	19.3894	0.244933	-2.02954	0.000450025	Down	XM_011565072.1	o
TCONS_00058360	233.768	9.63553	0.0412184	-4.60057	6.78e-05	Down		u	XR_961029.1;
TCONS_00058361	525.181	27.2131	0.0518166	-4.27044	0.00218298	Down		u	XR_961029.1;
TCONS_00059120	207.683	90.0605	0.433644	-1.20542	0.0430336	Down	XM_011565669.1	o
TCONS_00059525	133.294	36.7279	0.275541	-1.85966	0.00422488	Down		u	XR_961047.1;
TCONS_00059992	0.706015	15.6606	22.1816	4.47129	0.031441	Up	XM_011565958.1	o
TCONS_00060687	84.061	192.001	2.28407	1.19161	0.0409112	Up		u
TCONS_00060765	35.2609	76.0631	2.15715	1.10913	0.0454644	Up	XM_011566231.1	o
TCONS_00060956	115.853	9.78792	0.084486	-3.56514	2.33e-10	Down		u
TCONS_00060957	136.479	63.5413	0.465575	-1.10291	0.0428206	Down		u
TCONS_00061466	20.0568	62.4869	3.11549	1.63946	0.00889162	Up		u
TCONS_00061533	54.2263	22.5236	0.415363	-1.26756	0.0482506	Down		u
TCONS_00062255	0	38.603	Inf	Inf	0.0498577	Up		u
TCONS_00062531	43.8436	2.87095	0.0654816	-3.93277	0.000293911	Down		u	XR_961097.1;
TCONS_00064869	0	13.9383	Inf	Inf	0.00415494	Up		u
TCONS_00065690	91.5177	215.364	2.35325	1.23465	0.000157456	Up	XM_011568375.1	i
TCONS_00065766	2.74042	48.4401	17.6761	4.14373	8.86e-06	Up		u
TCONS_00067432	96.1799	45.8276	0.476478	-1.06952	0.0398428	Down		u	lincRNA_3787
TCONS_00067909	6.92934	38.8119	5.60109	2.48571	0.0301632	Up		u

## Sheet: common
LncRNA	Log2 Foldchange(CHR/CHS)	Log2 Foldchange(ZZ/CHS)	up_down	LncRNA type
TCONS_00000650	1.90455	1.89555	Up	u
TCONS_00001745	-1.34965	-1.07597	Down	i
TCONS_00003618	-5.34015	-2.74024	Down	o
TCONS_00005509*	Inf	Inf	Up	u
TCONS_00011267	2.2144	2.72403	Up	o
TCONS_00013329	1.67218	2.03561	Up	u
TCONS_00022697*	Inf	Inf	Up	i
TCONS_00023958	2.11861	2.85265	Up	u
TCONS_00028505	1.21536	2.76792	Up	u
TCONS_00035209	-1.16017	-1.33003	Down	u
TCONS_00040148	-1.3928	-1.04235	Down	u
TCONS_00041352	1.59165	1.00546	Up	u
TCONS_00042104	-1.18288	-2.60307	Down	o
TCONS_00043249	2.04533	1.77276	Up	u
TCONS_00047372*	Inf	Inf	Up	u
TCONS_00056025	-1.50832	-1.4381	Down	u
TCONS_00057515	-1.93797	-2.02954	Down	o
TCONS_00059120	-1.27698	-1.20542	Down	o
TCONS_00060957	-1.52244	-1.10291	Down	u
TCONS_00062255*	Inf	Inf	Up	u
TCONS_00065766	3.06909	4.14373	Up	u
TCONS_00067909	2.04352	2.48571	Up	u
Note: * Specifically expressed in both CHR and ZZ strains.
