# Supplementary material for: Genome-wide identification of lncRNAs associated with chlorantraniliprole resistance in diamondback moth Plutella xylostella (L.)
Source: BMC Genomics. 2017 May 15;18:380. doi: 10.1186/s12864-017-3748-9 (PMC5433093; doi:10.1186/s12864-017-3748-9)
Supplement: Supplementary file 4 — Protein-coding genes 10 kb upstream or downstream of the differently expressed lncRNAs. (XLSX 45 kb) [file 12864_2017_3748_MOESM4_ESM.xlsx]

## Sheet: CHS vs CHR
Neighboring lncRNAs and mRNAs	annotation	enriched GO terms	GO term annotation	enriched KEGG pathway	KEGG pathway annotion
TCONS_00000650
XM_011567289.1	uncharacterized LOC105395304
XM_011561240.1	E3 ubiquitin-protein ligase RNF181-like	GO:0016874;GO:0008270;GO:0016567	ligase activity|zinc ion binding|protein ubiquitination
TCONS_00000795
XM_011549868.1	uncharacterized LOC105380337	GO:0005615;GO:0004252	extracellular space|serine-type endopeptidase activity
XM_011570338.1	trypsin CFT-1-like	GO:0005615;GO:0004252	extracellular space|serine-type endopeptidase activity
XM_011570326.1	trypsin, alkaline C-like	GO:0005615;GO:0004252	extracellular space|serine-type endopeptidase activity
XM_011570313.1	trypsin, alkaline B-like	GO:0005615;GO:0004252	extracellular space|serine-type endopeptidase activity
TCONS_00001205
XM_011570996.1	uncharacterized LOC105398770, transcript variant X1
XM_011571002.1	uncharacterized LOC105398770, transcript variant X2
XM_011571009.1	uncharacterized LOC105398770, transcript variant X3
XM_011571010.1	zinc finger protein 569-like	GO:0005634;GO:0003677;GO:0046872;GO:0003700;GO:0006355;GO:0006351	nucleus|DNA binding|metal ion binding|transcription factor activity, sequence-specific DNA binding|regulation of transcription, DNA-templated|transcription, DNA-templated
XM_011571036.1	uncharacterized LOC105398810, transcript variant X1
XM_011571046.1	uncharacterized LOC105398810, transcript variant X2
XM_011571054.1	uncharacterized LOC105398810, transcript variant X3
XM_011571066.1	uncharacterized LOC105398828
TCONS_00001745
XM_011551767.1	T-related protein	GO:0005634;GO:0003677;GO:0042803;GO:0000981;GO:0001709;GO:0007442;GO:0007443;GO:0007509;GO:0007494;GO:0007280;GO:0045944;GO:0006351	nucleus|DNA binding|protein homodimerization activity|RNA polymerase II transcription factor activity, sequence-specific DNA binding|cell fate determination|hindgut morphogenesis|Malpighian tubule morphogenesis|mesoderm migration involved in gastrulation|midgut development|pole cell migration|positive regulation of transcription from RNA polymerase II promoter|transcription, DNA-templated
XM_011551232.1	oxidative stress-induced growth inhibitor 1-like, transcript variant X1	GO:0008083;GO:0030154;GO:0007275;GO:0030308;GO:0043065	growth factor activity|cell differentiation|multicellular organismal development|negative regulation of cell growth|positive regulation of apoptotic process
XM_011551241.1	oxidative stress-induced growth inhibitor 1-like, transcript variant X2	GO:0008083;GO:0030154;GO:0007275;GO:0030308;GO:0043065	growth factor activity|cell differentiation|multicellular organismal development|negative regulation of cell growth|positive regulation of apoptotic process
TCONS_00002710
XM_011554942.1	cytospin-A-like	GO:0005737;GO:0005921;GO:0005819;GO:0007049;GO:0051301;GO:0060325	cytoplasm|gap junction|spindle|cell cycle|cell division|face morphogenesis
XM_011554952.1	TBC1 domain family member 10A-like	GO:0005737;GO:0005886;GO:0005096;GO:0043547;GO:0043087;GO:0042147	cytoplasm|plasma membrane|GTPase activator activity|positive regulation of GTPase activity|regulation of GTPase activity|retrograde transport, endosome to Golgi
TCONS_00003618
XM_011558411.1	cytochrome b5-like, transcript variant X1	GO:0012505;GO:0005789;GO:0016021;GO:0005811;GO:0020037;GO:0046872;GO:0055114;GO:0045610;GO:0035206	endomembrane system|endoplasmic reticulum membrane|integral component of membrane|lipid particle|heme binding|metal ion binding|oxidation-reduction process|regulation of hemocyte differentiation|regulation of hemocyte proliferation
XM_011558419.1	cytochrome b5-like, transcript variant X2	GO:0012505;GO:0005789;GO:0016021;GO:0005811;GO:0020037;GO:0046872;GO:0055114;GO:0045610;GO:0035206	endomembrane system|endoplasmic reticulum membrane|integral component of membrane|lipid particle|heme binding|metal ion binding|oxidation-reduction process|regulation of hemocyte differentiation|regulation of hemocyte proliferation
XM_011558430.1	uncharacterized LOC105387665
XM_011558441.1	metacaspase-1-like
XM_011559392.1	protein transport protein Sec16B-like	GO:0005634;GO:0005674;GO:0003677;GO:0001096;GO:0016740;GO:0022008;GO:0032968;GO:0045944;GO:0060261;GO:0006367	nucleus|transcription factor TFIIF complex|DNA binding|TFIIF-class transcription factor binding|transferase activity|neurogenesis|positive regulation of transcription elongation from RNA polymerase II promoter|positive regulation of transcription from RNA polymerase II promoter|positive regulation of transcription initiation from RNA polymerase II promoter|transcription initiation from RNA polyme…
TCONS_00004814
XM_011563310.1	ras-related protein Rab-27A-like	GO:0016324;GO:0030425;GO:0070382;GO:0070062;GO:0005794;GO:0005764;GO:0042470;GO:0032585;GO:0001750;GO:0030141;GO:0030667;GO:0033093;GO:0019003;GO:0005525;GO:0003924;GO:0019904;GO:0019882;GO:0007596;GO:0097278;GO:0043316;GO:0006887;GO:1990182;GO:0006886;GO:0030318;GO:0032402;GO:0036257;GO:0071985;GO:0043320;GO:1903435;GO:0045921;GO:0010628;GO:0050766;GO:1903428;GO:1903307;GO:0009306;GO:0006605;GO:…	apical plasma membrane|dendrite|exocytic vesicle|extracellular exosome|Golgi apparatus|lysosome|melanosome|multivesicular body membrane|photoreceptor outer segment|secretory granule|secretory granule membrane|Weibel-Palade body|GDP binding|GTP binding|GTPase activity|protein domain specific binding|antigen processing and presentation|blood coagulation|complement-dependent cytotoxicity|cytotoxic T…
TCONS_00005509
XM_011564247.1	putative fatty acyl-CoA reductase CG5065	GO:0016021;GO:0005778;GO:0005777;GO:0080019;GO:0050062;GO:0008611;GO:0035336;GO:0010025	integral component of membrane|peroxisomal membrane|peroxisome|fatty-acyl-CoA reductase (alcohol-forming) activity|long-chain-fatty-acyl-CoA reductase activity|ether lipid biosynthetic process|long-chain fatty-acyl-CoA metabolic process|wax biosynthetic process
TCONS_00005808
XM_011565563.1	WD repeat-containing protein 24-like			ko04150	mTOR signaling pathway
XM_011565093.1	ras-related protein Ral-a	GO:0005622;GO:0005886;GO:0005525;GO:0003924;GO:0030165;GO:0007298;GO:0050829;GO:0007391;GO:0045087;GO:0045824;GO:0046329;GO:0007464;GO:0007265;GO:0022604;GO:0008593	intracellular|plasma membrane|GTP binding|GTPase activity|PDZ domain binding|border follicle cell migration|defense response to Gram-negative bacterium|dorsal closure|innate immune response|negative regulation of innate immune response|negative regulation of JNK cascade|R3/R4 cell fate commitment|Ras protein signal transduction|regulation of cell morphogenesis|regulation of Notch signaling pathway	ko04014;ko04015;ko04072;ko05200;ko05212	Ras signaling pathway|Rap1 signaling pathway|Phospholipase D signaling pathway|Pathways in cancer|Pancreatic cancer
TCONS_00006226
XM_011566287.1	probable nuclear hormone receptor HR3, transcript variant X3	GO:0005634;GO:0043565;GO:0003707;GO:0004887;GO:0008270;GO:0006351	nucleus|sequence-specific DNA binding|steroid hormone receptor activity|thyroid hormone receptor activity|zinc ion binding|transcription, DNA-templated
XM_011566280.1	probable nuclear hormone receptor HR3, transcript variant X2	GO:0005634;GO:0043565;GO:0003707;GO:0004887;GO:0008270;GO:0006351	nucleus|sequence-specific DNA binding|steroid hormone receptor activity|thyroid hormone receptor activity|zinc ion binding|transcription, DNA-templated
XM_011566294.1	probable nuclear hormone receptor HR3, transcript variant X4	GO:0005634;GO:0043565;GO:0003707;GO:0004887;GO:0008270;GO:0006351	nucleus|sequence-specific DNA binding|steroid hormone receptor activity|thyroid hormone receptor activity|zinc ion binding|transcription, DNA-templated
XM_011566273.1	probable nuclear hormone receptor HR3, transcript variant X1	GO:0005634;GO:0043565;GO:0003707;GO:0004887;GO:0008270;GO:0006351	nucleus|sequence-specific DNA binding|steroid hormone receptor activity|thyroid hormone receptor activity|zinc ion binding|transcription, DNA-templated
XM_011566302.1	probable nuclear hormone receptor HR3, transcript variant X5	GO:0005634;GO:0043565;GO:0003707;GO:0004887;GO:0008270;GO:0006351	nucleus|sequence-specific DNA binding|steroid hormone receptor activity|thyroid hormone receptor activity|zinc ion binding|transcription, DNA-templated
XM_011566316.1	probable nuclear hormone receptor HR3, transcript variant X7	GO:0005634;GO:0043565;GO:0003707;GO:0004887;GO:0008270;GO:0006351	nucleus|sequence-specific DNA binding|steroid hormone receptor activity|thyroid hormone receptor activity|zinc ion binding|transcription, DNA-templated
XM_011566309.1	probable nuclear hormone receptor HR3, transcript variant X6	GO:0005634;GO:0043565;GO:0003707;GO:0004887;GO:0008270;GO:0006351	nucleus|sequence-specific DNA binding|steroid hormone receptor activity|thyroid hormone receptor activity|zinc ion binding|transcription, DNA-templated
XM_011566323.1	probable nuclear hormone receptor HR3, transcript variant X8	GO:0005634;GO:0043565;GO:0003707;GO:0004887;GO:0008270;GO:0006351	nucleus|sequence-specific DNA binding|steroid hormone receptor activity|thyroid hormone receptor activity|zinc ion binding|transcription, DNA-templated
XM_011566331.1	probable nuclear hormone receptor HR3, transcript variant X9	GO:0005634;GO:0043565;GO:0003707;GO:0004887;GO:0008270;GO:0006351	nucleus|sequence-specific DNA binding|steroid hormone receptor activity|thyroid hormone receptor activity|zinc ion binding|transcription, DNA-templated
XM_011566339.1	probable nuclear hormone receptor HR3, transcript variant X10	GO:0005634;GO:0043565;GO:0003707;GO:0004887;GO:0008270;GO:0006351	nucleus|sequence-specific DNA binding|steroid hormone receptor activity|thyroid hormone receptor activity|zinc ion binding|transcription, DNA-templated
TCONS_00008143
XM_011570140.1	uncharacterized LOC105398087
XM_011570141.1	uncharacterized LOC105398088
XM_011570142.1	ejaculatory bulb-specific protein 3-like	GO:0005576;GO:0007552;GO:0045297;GO:0009615	extracellular region|metamorphosis|post-mating behavior|response to virus
XM_011570143.1	ejaculatory bulb-specific protein 3-like	GO:0005576;GO:0007552;GO:0045297;GO:0009615	extracellular region|metamorphosis|post-mating behavior|response to virus
TCONS_00009264
XM_011570594.1	apyrase	GO:0005789;GO:0070062;GO:0032580;GO:0016021;GO:0005509;GO:0004382;GO:0004871;GO:0045134;GO:0043123;GO:0030166	endoplasmic reticulum membrane|extracellular exosome|Golgi cisterna membrane|integral component of membrane|calcium ion binding|guanosine-diphosphatase activity|signal transducer activity|uridine-diphosphatase activity|positive regulation of I-kappaB kinase/NF-kappaB signaling|proteoglycan biosynthetic process	ko00230;ko00240	Purine metabolism|Pyrimidine metabolism
TCONS_00009556
XM_011570763.1	uncharacterized LOC105398619
XM_011570703.1	uncharacterized LOC105398575, transcript variant X1
XM_011570704.1	uncharacterized LOC105398575, transcript variant X2
XM_011570705.1	uncharacterized LOC105398575, transcript variant X3
TCONS_00010066
XM_011570841.1	GTPase-activating protein and VPS9 domain-containing protein 1-like	GO:0005829;GO:0016020;GO:0032794;GO:0005096;GO:0005085;GO:0017112;GO:0006897;GO:0043547;GO:0051223;GO:0032483;GO:0007165	cytosol|membrane|GTPase activating protein binding|GTPase activator activity|guanyl-nucleotide exchange factor activity|Rab guanyl-nucleotide exchange factor activity|endocytosis|positive regulation of GTPase activity|regulation of protein transport|regulation of Rab protein signal transduction|signal transduction
TCONS_00011267
XM_011549658.1	cytochrome b5 reductase 4-like	GO:0005783;GO:0004128;GO:0020037;GO:0046872	endoplasmic reticulum|cytochrome-b5 reductase activity, acting on NAD(P)H|heme binding|metal ion binding	ko00520	Amino sugar and nucleotide sugar metabolism
XM_011549660.1	FAS-associated factor 2-like	GO:0005783;GO:0005811;GO:0030433;GO:0006986	endoplasmic reticulum|lipid particle|ER-associated ubiquitin-dependent protein catabolic process|response to unfolded protein
XM_011549615.1	dynein light chain 1, axonemal-like			ko05016	Huntington's disease
XM_011549661.1	cytochrome b5 reductase 4-like	GO:0005783;GO:0004128;GO:0020037;GO:0046872	endoplasmic reticulum|cytochrome-b5 reductase activity, acting on NAD(P)H|heme binding|metal ion binding	ko00520	Amino sugar and nucleotide sugar metabolism
XM_011549616.1	FAS-associated factor 2-like	GO:0005783;GO:0005811;GO:0030433;GO:0006986	endoplasmic reticulum|lipid particle|ER-associated ubiquitin-dependent protein catabolic process|response to unfolded protein
XM_011549617.1	calmodulin-like	GO:0005509	calcium ion binding
TCONS_00013329
XM_011550340.1	protein yellow-like, transcript variant X1	GO:0005576;GO:0060179;GO:0042438;GO:0007275	extracellular region|male mating behavior|melanin biosynthetic process|multicellular organismal development
XM_011550342.1	protein yellow-like, transcript variant X2	GO:0005576;GO:0060179;GO:0042438;GO:0007275	extracellular region|male mating behavior|melanin biosynthetic process|multicellular organismal development
XM_011550377.1	gelsolin-like	GO:0005884;GO:0005829;GO:0005576;GO:0003779;GO:0005509;GO:0030041;GO:0051014;GO:0045010;GO:0051016;GO:0006909	actin filament|cytosol|extracellular region|actin binding|calcium ion binding|actin filament polymerization|actin filament severing|actin nucleation|barbed-end actin filament capping|phagocytosis
TCONS_00014425
XM_011550739.1	fatty-acid amide hydrolase 2-like	GO:0016021;GO:0016884;GO:0016787	integral component of membrane|carbon-nitrogen ligase activity, with glutamine as amido-N-donor|hydrolase activity
XM_011550798.1	S-adenosylmethionine decarboxylase proenzyme-like	GO:0004014;GO:0050829;GO:0006557;GO:0008295;GO:0006597	adenosylmethionine decarboxylase activity|defense response to Gram-negative bacterium|S-adenosylmethioninamine biosynthetic process|spermidine biosynthetic process|spermine biosynthetic process	ko00270;ko00330	Cysteine and methionine metabolism|Arginine and proline metabolism
TCONS_00021208
XM_011552885.1	uncharacterized LOC105382909
XM_011552935.1	protein lyl-1-like
XM_011552886.1	uncharacterized LOC105382910
TCONS_00021843
XM_011553163.1	peptidyl-prolyl cis-trans isomerase G-like	GO:0005886;GO:0035091;GO:0010314;GO:0001708;GO:0007398;GO:0008286;GO:0006629;GO:0008152;GO:0007422;GO:0045464;GO:2001020;GO:0030730	plasma membrane|phosphatidylinositol binding|phosphatidylinositol-5-phosphate binding|cell fate specification|ectoderm development|insulin receptor signaling pathway|lipid metabolic process|metabolic process|peripheral nervous system development|R8 cell fate specification|regulation of response to DNA damage stimulus|sequestering of triglyceride
TCONS_00022697
XM_011553423.1	microtubule-associated protein Jupiter, transcript variant X1	GO:0005829;GO:0005874;GO:0005875;GO:0005634;GO:0005819;GO:0008017;GO:0005200;GO:0031116	cytosol|microtubule|microtubule associated complex|nucleus|spindle|microtubule binding|structural constituent of cytoskeleton|positive regulation of microtubule polymerization
XM_011553424.1	microtubule-associated protein Jupiter, transcript variant X2	GO:0005829;GO:0005874;GO:0005875;GO:0005634;GO:0005819;GO:0008017;GO:0005200;GO:0031116	cytosol|microtubule|microtubule associated complex|nucleus|spindle|microtubule binding|structural constituent of cytoskeleton|positive regulation of microtubule polymerization
TCONS_00023040
XM_011553554.1	myosin light chain kinase, smooth muscle-like	GO:0032154;GO:0005737;GO:0005856;GO:0030027;GO:0005524;GO:0046872;GO:0004687	cleavage furrow|cytoplasm|cytoskeleton|lamellipodium|ATP binding|metal ion binding|myosin light chain kinase activity	ko04810;ko04510;ko04020;ko04022;ko04270;ko04971;ko04921;ko04611	Regulation of actin cytoskeleton|Focal adhesion|Calcium signaling pathway|cGMP - PKG signaling pathway|Vascular smooth muscle contraction|Gastric acid secretion|Oxytocin signaling pathway|Platelet activation
XM_011553527.1	40S ribosomal protein S16, transcript variant X1	GO:0005840;GO:0003735;GO:0006412	ribosome|structural constituent of ribosome|translation	ko03010	Ribosome
XM_011553528.1	40S ribosomal protein S16, transcript variant X2	GO:0005840;GO:0003735;GO:0006412	ribosome|structural constituent of ribosome|translation	ko03010	Ribosome
XM_011553555.1	uncharacterized LOC105383505	GO:0045177;GO:0005737;GO:0000132;GO:0060487;GO:0007399	apical part of cell|cytoplasm|establishment of mitotic spindle orientation|lung epithelial cell differentiation|nervous system development
XM_011553531.1	MIT domain-containing protein 1	GO:0070062;GO:0019898;GO:0043231;GO:0031902;GO:0030496;GO:0035091;GO:0019904;GO:0042803;GO:0000920;GO:0000281;GO:0032091;GO:0006810	extracellular exosome|extrinsic component of membrane|intracellular membrane-bounded organelle|late endosome membrane|midbody|phosphatidylinositol binding|protein domain specific binding|protein homodimerization activity|cell separation after cytokinesis|mitotic cytokinesis|negative regulation of protein binding|transport
TCONS_00023231
XM_011553574.1	serine protease 42-like	GO:0016021;GO:0005886;GO:0004252;GO:0051017;GO:0007010;GO:0006508;GO:0035220	integral component of membrane|plasma membrane|serine-type endopeptidase activity|actin filament bundle assembly|cytoskeleton organization|proteolysis|wing disc development
TCONS_00023958
XM_011553808.1	uncharacterized LOC105383713
TCONS_00026360
XM_011554615.1	uncharacterized LOC105384384	GO:0005634;GO:0005524;GO:0003677;GO:0004386	nucleus|ATP binding|DNA binding|helicase activity
XM_011554590.1	NADH dehydrogenase [ubiquinone] 1 beta subcomplex subunit 7-like	GO:0005743;GO:0005758;GO:0005747;GO:0005739;GO:0008137	mitochondrial inner membrane|mitochondrial intermembrane space|mitochondrial respiratory chain complex I|mitochondrion|NADH dehydrogenase (ubiquinone) activity	ko04932;ko05010;ko05012;ko05016;ko00190	Non-alcoholic fatty liver disease (NAFLD)|Alzheimer's disease|Parkinson's disease|Huntington's disease|Oxidative phosphorylation
XM_011554592.1	U2 small nuclear ribonucleoprotein A'-like	GO:0005681;GO:0003723;GO:0006397;GO:0008380	spliceosomal complex|RNA binding|mRNA processing|RNA splicing	ko03040	Spliceosome
XM_011554591.1	serine/threonine-protein kinase Nek8-like	GO:0097546;GO:0097543;GO:0005737;GO:0005856;GO:0072372;GO:0005524;GO:0046872;GO:0004674;GO:0007017;GO:0009887;GO:0006468;GO:0035330	ciliary base|ciliary inversin compartment|cytoplasm|cytoskeleton|primary cilium|ATP binding|metal ion binding|protein serine/threonine kinase activity|microtubule-based process|organ morphogenesis|protein phosphorylation|regulation of hippo signaling
XM_011554593.1	uncharacterized protein YJR142W-like	GO:0044715	8-oxo-dGDP phosphatase activity
TCONS_00026361
XM_011554615.1	uncharacterized LOC105384384	GO:0005634;GO:0005524;GO:0003677;GO:0004386	nucleus|ATP binding|DNA binding|helicase activity
XM_011554590.1	NADH dehydrogenase [ubiquinone] 1 beta subcomplex subunit 7-like	GO:0005743;GO:0005758;GO:0005747;GO:0005739;GO:0008137	mitochondrial inner membrane|mitochondrial intermembrane space|mitochondrial respiratory chain complex I|mitochondrion|NADH dehydrogenase (ubiquinone) activity	ko04932;ko05010;ko05012;ko05016;ko00190	Non-alcoholic fatty liver disease (NAFLD)|Alzheimer's disease|Parkinson's disease|Huntington's disease|Oxidative phosphorylation
XM_011554592.1	U2 small nuclear ribonucleoprotein A'-like	GO:0005681;GO:0003723;GO:0006397;GO:0008380	spliceosomal complex|RNA binding|mRNA processing|RNA splicing	ko03040	Spliceosome
XM_011554591.1	serine/threonine-protein kinase Nek8-like	GO:0097546;GO:0097543;GO:0005737;GO:0005856;GO:0072372;GO:0005524;GO:0046872;GO:0004674;GO:0007017;GO:0009887;GO:0006468;GO:0035330	ciliary base|ciliary inversin compartment|cytoplasm|cytoskeleton|primary cilium|ATP binding|metal ion binding|protein serine/threonine kinase activity|microtubule-based process|organ morphogenesis|protein phosphorylation|regulation of hippo signaling
XM_011554593.1	uncharacterized protein YJR142W-like	GO:0044715	8-oxo-dGDP phosphatase activity
TCONS_00028505
XM_011555264.1	U4/U6 small nuclear ribonucleoprotein Prp3-like	GO:0016607;GO:0005634;GO:0005681;GO:0046540;GO:0000244	nuclear speck|nucleus|spliceosomal complex|U4/U6 x U5 tri-snRNP complex|spliceosomal tri-snRNP complex assembly
TCONS_00028687
XM_011555320.1	uncharacterized LOC105385016
XM_011555321.1	uncharacterized LOC105385018
XM_011555322.1	xaa-Pro aminopeptidase 1-like	GO:0005737;GO:0070062;GO:0004177;GO:0030145;GO:0070006;GO:0042803;GO:0010815;GO:0006508	cytoplasm|extracellular exosome|aminopeptidase activity|manganese ion binding|metalloaminopeptidase activity|protein homodimerization activity|bradykinin catabolic process|proteolysis
XM_011555360.1	xaa-Pro aminopeptidase 1-like	GO:0005737;GO:0070062;GO:0004177;GO:0030145;GO:0070006;GO:0042803;GO:0010815;GO:0006508	cytoplasm|extracellular exosome|aminopeptidase activity|manganese ion binding|metalloaminopeptidase activity|protein homodimerization activity|bradykinin catabolic process|proteolysis
XM_011555361.1	histone chaperone asf1	GO:0005700;GO:0035059;GO:0001103;GO:0016568;GO:0006325;GO:0048813;GO:0007517;GO:0045746;GO:0000122;GO:0006334;GO:0048024;GO:0006351	polytene chromosome|RCAF complex|RNA polymerase II repressing transcription factor binding|chromatin modification|chromatin organization|dendrite morphogenesis|muscle organ development|negative regulation of Notch signaling pathway|negative regulation of transcription from RNA polymerase II promoter|nucleosome assembly|regulation of mRNA splicing, via spliceosome|transcription, DNA-templated
XM_011555362.1	uncharacterized LOC105385048
TCONS_00030788
XM_011555992.1	coiled-coil domain-containing protein 51-like, transcript variant X1	GO:0016021;GO:0005739;GO:0005654	integral component of membrane|mitochondrion|nucleoplasm
XM_011555993.1	coiled-coil domain-containing protein 51-like, transcript variant X2	GO:0016021;GO:0005739;GO:0005654	integral component of membrane|mitochondrion|nucleoplasm
TCONS_00033373
XM_011556837.1	52 kDa repressor of the inhibitor of the protein kinase-like
TCONS_00035209
XM_011557407.1	homeotic protein antennapedia, transcript variant X1	GO:0005737;GO:0005634;GO:0003677;GO:0043565;GO:0003705;GO:0009948;GO:0007507;GO:0048542;GO:0007494;GO:0042694;GO:0014019;GO:0045944;GO:0007383;GO:0007384	cytoplasm|nucleus|DNA binding|sequence-specific DNA binding|transcription factor activity, RNA polymerase II distal enhancer sequence-specific binding|anterior/posterior axis specification|heart development|lymph gland development|midgut development|muscle cell fate specification|neuroblast development|positive regulation of transcription from RNA polymerase II promoter|specification of segmental…
TCONS_00037163
XM_011558072.1	protein CLP1 homolog, transcript variant X1	GO:0005849;GO:0005524;GO:0031124	mRNA cleavage factor complex|ATP binding|mRNA 3'-end processing	ko03015	mRNA surveillance pathway
XM_011558073.1	protein CLP1 homolog, transcript variant X2	GO:0005849;GO:0005524;GO:0031124	mRNA cleavage factor complex|ATP binding|mRNA 3'-end processing
TCONS_00038959
XM_011558709.1	uncharacterized LOC105387906	GO:0070062;GO:0016020;GO:0042645;GO:0005739;GO:0005525;GO:0003924;GO:0044822;GO:0003746;GO:0032543;GO:0070125;GO:0006996;GO:0006414	extracellular exosome|membrane|mitochondrial nucleoid|mitochondrion|GTP binding|GTPase activity|poly(A) RNA binding|translation elongation factor activity|mitochondrial translation|mitochondrial translational elongation|organelle organization|translational elongation
TCONS_00041352
XM_011559476.1	uncharacterized LOC105388546
XM_011559477.1	proteoglycan 4-like, transcript variant X1	GO:0016021;GO:0005886	integral component of membrane|plasma membrane
XM_011559478.1	proteoglycan 4-like, transcript variant X2	GO:0016021;GO:0005886	integral component of membrane|plasma membrane
TCONS_00042104
XM_011559816.1	uncharacterized LOC105388813
TCONS_00043249
XM_011560176.1	CYC02 protein-like
TCONS_00044413
XM_011560552.1	exportin-6	GO:0005737;GO:0005730;GO:0005654;GO:0005634;GO:0005886;GO:0008565;GO:0006611	cytoplasm|nucleolus|nucleoplasm|nucleus|plasma membrane|protein transporter activity|protein export from nucleus
TCONS_00045274
XM_011560865.1	5'-nucleotidase-like	GO:0031225;GO:0008253;GO:0046872;GO:0000166;GO:0009166	anchored component of membrane|5'-nucleotidase activity|metal ion binding|nucleotide binding|nucleotide catabolic process	ko00760;ko00230;ko00240	Nicotinate and nicotinamide metabolism|Purine metabolism|Pyrimidine metabolism
XM_011560866.1	carbonyl reductase [NADPH] 1-like	GO:0005737;GO:0047021;GO:0004090;GO:0050221;GO:0017144;GO:0042373	cytoplasm|15-hydroxyprostaglandin dehydrogenase (NADP+) activity|carbonyl reductase (NADPH) activity|prostaglandin-E2 9-reductase activity|drug metabolic process|vitamin K metabolic process
XM_011560867.1	lipase member H-B-like	GO:0005576;GO:0016020;GO:0052689;GO:0016042	extracellular region|membrane|carboxylic ester hydrolase activity|lipid catabolic process
TCONS_00047372
XM_011561649.1	phosphatidylinositol 3-kinase catalytic subunit type 3-like	GO:0005770;GO:0030496;GO:0035032;GO:0016303;GO:0005524;GO:0042149;GO:0000910;GO:0045022;GO:0016236;GO:0036092;GO:0048015	late endosome|midbody|phosphatidylinositol 3-kinase complex, class III|1-phosphatidylinositol-3-kinase activity|ATP binding|cellular response to glucose starvation|cytokinesis|early endosome to late endosome transport|macroautophagy|phosphatidylinositol-3-phosphate biosynthetic process|phosphatidylinositol-mediated signaling
TCONS_00048729
XM_011562120.1	histidine triad nucleotide-binding protein 3-like	GO:0070062;GO:0005739;GO:0005730;GO:0016787;GO:0000166	extracellular exosome|mitochondrion|nucleolus|hydrolase activity|nucleotide binding
XM_011562121.1	motile sperm domain-containing protein 2-like	GO:0016021;GO:0016020	integral component of membrane|membrane
XM_011562127.1	nuclear pore complex protein Nup98-Nup96-like	GO:0005635;GO:0042405;GO:0031965;GO:0034399;GO:0005643;GO:0044615;GO:0031080;GO:0005634;GO:0017056;GO:0006260;GO:0051028;GO:0051292;GO:0015031	nuclear envelope|nuclear inclusion body|nuclear membrane|nuclear periphery|nuclear pore|nuclear pore nuclear basket|nuclear pore outer ring|nucleus|structural constituent of nuclear pore|DNA replication|mRNA transport|nuclear pore complex assembly|protein transport
TCONS_00050632
XM_011562751.1	sperm mitochondrial-associated cysteine-rich protein-like, transcript variant X1
XM_011562752.1	sperm mitochondrial-associated cysteine-rich protein-like, transcript variant X2
XM_011562755.1	uncharacterized LOC105391289
TCONS_00052776
XM_011563477.1	eukaryotic translation initiation factor 4 gamma 2-like	GO:0005737;GO:0016281;GO:0016020;GO:0044822;GO:0008135;GO:0003743;GO:0006446	cytoplasm|eukaryotic translation initiation factor 4F complex|membrane|poly(A) RNA binding|translation factor activity, RNA binding|translation initiation factor activity|regulation of translational initiation
XM_011563478.1	eukaryotic translation initiation factor 4 gamma 2-like
TCONS_00053664
XM_011563748.1	nuclear protein localization protein 4 homolog	GO:0005829;GO:0005654;GO:0005634;GO:0043130;GO:0031625;GO:0008270;GO:0098586;GO:0022008;GO:0043161;GO:0006511	cytosol|nucleoplasm|nucleus|ubiquitin binding|ubiquitin protein ligase binding|zinc ion binding|cellular response to virus|neurogenesis|proteasome-mediated ubiquitin-dependent protein catabolic process|ubiquitin-dependent protein catabolic process	ko04141	Protein processing in endoplasmic reticulum
TCONS_00054720
XM_011564138.1	synaptopodin 2-like protein	GO:0008270	zinc ion binding
TCONS_00056025
XM_011564603.1	putative odorant-binding protein A10	GO:0005576	extracellular region
TCONS_00056076
XM_011564618.1	la protein homolog	GO:0005634;GO:0030529;GO:0008098;GO:0003677;GO:0003729;GO:0000166;GO:0006396	nucleus|ribonucleoprotein complex|5S rRNA primary transcript binding|DNA binding|mRNA binding|nucleotide binding|RNA processing	ko05322	Systemic lupus erythematosus
TCONS_00056155
XM_011564637.1	dihydrolipoyllysine-residue succinyltransferase component of 2-oxoglutarate dehydrogenase complex, mitochondrial-like	GO:0070062;GO:0016020;GO:0005739;GO:0043209;GO:0005634;GO:0045252;GO:0005886;GO:0004149;GO:0006103;GO:0033512;GO:0006734;GO:0006099	extracellular exosome|membrane|mitochondrion|myelin sheath|nucleus|oxoglutarate dehydrogenase complex|plasma membrane|dihydrolipoyllysine-residue succinyltransferase activity|2-oxoglutarate metabolic process|L-lysine catabolic process to acetyl-CoA via saccharopine|NADH metabolic process|tricarboxylic acid cycle	ko00310;ko00020;ko01200	Lysine degradation|Citrate cycle (TCA cycle)|Carbon metabolism
TCONS_00057515
XM_011565068.1	uncharacterized Golgi apparatus membrane protein-like protein CG5021, transcript variant X1	GO:0030173;GO:0009306;GO:0016192	integral component of Golgi membrane|protein secretion|vesicle-mediated transport
XM_011565070.1	uncharacterized Golgi apparatus membrane protein-like protein CG5021, transcript variant X2	GO:0030173;GO:0009306;GO:0016192	integral component of Golgi membrane|protein secretion|vesicle-mediated transport
XM_011565071.1	serine/threonine-protein kinase SMG1-like	GO:0005737;GO:0005634;GO:0005524;GO:0016301;GO:0046872;GO:0044822;GO:0046983;GO:0004674;GO:0000724;GO:0000184;GO:0018105;GO:0046854;GO:0046777	cytoplasm|nucleus|ATP binding|kinase activity|metal ion binding|poly(A) RNA binding|protein dimerization activity|protein serine/threonine kinase activity|double-strand break repair via homologous recombination|nuclear-transcribed mRNA catabolic process, nonsense-mediated decay|peptidyl-serine phosphorylation|phosphatidylinositol phosphorylation|protein autophosphorylation
XM_011565072.1	TATA element modulatory factor-like	GO:0005783;GO:0005794;GO:0000139;GO:0005634;GO:0003677;GO:0001675;GO:0071407;GO:0042742;GO:0033327;GO:0032275;GO:0008584;GO:0043066;GO:0010629;GO:0001819;GO:2000845;GO:0061136;GO:0006355;GO:0030317;GO:0007286;GO:0007289;GO:0006351	endoplasmic reticulum|Golgi apparatus|Golgi membrane|nucleus|DNA binding|acrosome assembly|cellular response to organic cyclic compound|defense response to bacterium|Leydig cell differentiation|luteinizing hormone secretion|male gonad development|negative regulation of apoptotic process|negative regulation of gene expression|positive regulation of cytokine production|positive regulation of testos…
TCONS_00059047
XM_011565620.1	calcium-independent protein kinase C-like	GO:0005622;GO:0016020;GO:0005524;GO:0046872;GO:0004697;GO:0035556	intracellular|membrane|ATP binding|metal ion binding|protein kinase C activity|intracellular signal transduction
XM_011565621.1	jmjC domain-containing protein 7
XM_011565629.1	uncharacterized LOC105393818
XM_011565630.1	facilitated trehalose transporter Tret1-like	GO:0016021;GO:0005886;GO:0015574;GO:0015771	integral component of membrane|plasma membrane|trehalose transmembrane transporter activity|trehalose transport
TCONS_00059120
XM_011565668.1	ribonucleoside-diphosphate reductase large subunit	GO:0005971;GO:0005524;GO:0004748;GO:0006919;GO:0009263;GO:0006260;GO:0042246	ribonucleoside-diphosphate reductase complex|ATP binding|ribonucleoside-diphosphate reductase activity, thioredoxin disulfide as acceptor|activation of cysteine-type endopeptidase activity involved in apoptotic process|deoxyribonucleotide biosynthetic process|DNA replication|tissue regeneration	ko00480;ko00230;ko00240	Glutathione metabolism|Purine metabolism|Pyrimidine metabolism
XM_011565669.1	magnesium transporter NIPA2	GO:0005769;GO:0016021;GO:0005886;GO:0015095	early endosome|integral component of membrane|plasma membrane|magnesium ion transmembrane transporter activity
XM_011565670.1	barrier-to-autointegration factor B	GO:0005694;GO:0005635;GO:0003677	chromosome|nuclear envelope|DNA binding
XM_011565671.1	syntaxin-5	GO:0005801;GO:0012505;GO:0005783;GO:0005794;GO:0000139;GO:0016021;GO:0005886;GO:0031201;GO:0042803;GO:0005484;GO:0000149;GO:0000902;GO:0008283;GO:0006878;GO:0055070;GO:0006888;GO:0006887;GO:0007030;GO:0006886;GO:0035167;GO:0007112;GO:0000281;GO:0045930;GO:0007269;GO:0006909;GO:0009306;GO:0060305;GO:0007283;GO:0016081;GO:0048278;GO:0006906;GO:0016192	cis-Golgi network|endomembrane system|endoplasmic reticulum|Golgi apparatus|Golgi membrane|integral component of membrane|plasma membrane|SNARE complex|protein homodimerization activity|SNAP receptor activity|SNARE binding|cell morphogenesis|cell proliferation|cellular copper ion homeostasis|copper ion homeostasis|ER to Golgi vesicle-mediated transport|exocytosis|Golgi organization|intracellular …	ko04130	SNARE interactions in vesicular transport
XM_011565672.1	pre-mRNA-processing factor 40 homolog A, transcript variant X1	GO:0016607;GO:0005685;GO:0071004;GO:0003723;GO:0000398	nuclear speck|U1 snRNP|U2-type prespliceosome|RNA binding|mRNA splicing, via spliceosome	ko03040	Spliceosome
XM_011565673.1	pre-mRNA-processing factor 40 homolog A, transcript variant X2	GO:0016607;GO:0005685;GO:0071004;GO:0003723;GO:0000398	nuclear speck|U1 snRNP|U2-type prespliceosome|RNA binding|mRNA splicing, via spliceosome	ko03040	Spliceosome
TCONS_00060957
XM_011566307.1	aldose reductase-like	GO:0005737;GO:0004032	cytoplasm|alditol:NADP+ 1-oxidoreductase activity	ko00040;ko00051;ko00052;ko00561	Pentose and glucuronate interconversions|Fructose and mannose metabolism|Galactose metabolism|Glycerolipid metabolism
TCONS_00062255
XM_011566859.1	spectrin beta chain-like	GO:0016327;GO:0030424;GO:0045169;GO:0016328;GO:0005811;GO:0031594;GO:0005886;GO:0008091;GO:0045170;GO:0003779;GO:0030506;GO:0008092;GO:0008017;GO:0005546;GO:0005200;GO:0051693;GO:0007411;GO:0016199;GO:0007409;GO:0045478;GO:0042062;GO:0048790;GO:0007026;GO:0007399;GO:0007274;GO:0072499;GO:0007009;GO:0050807;GO:0030721	apicolateral plasma membrane|axon|fusome|lateral plasma membrane|lipid particle|neuromuscular junction|plasma membrane|spectrin|spectrosome|actin binding|ankyrin binding|cytoskeletal protein binding|microtubule binding|phosphatidylinositol-4,5-bisphosphate binding|structural constituent of cytoskeleton|actin filament capping|axon guidance|axon midline choice point recognition|axonogenesis|fusome …
TCONS_00065766
XM_011568399.1	polypeptide N-acetylgalactosaminyltransferase 5-like, transcript variant X1	GO:0012505;GO:0000139;GO:0005795;GO:0016021;GO:0030246;GO:0046872;GO:0004653;GO:0009312;GO:0006486	endomembrane system|Golgi membrane|Golgi stack|integral component of membrane|carbohydrate binding|metal ion binding|polypeptide N-acetylgalactosaminyltransferase activity|oligosaccharide biosynthetic process|protein glycosylation
XM_011568400.1	polypeptide N-acetylgalactosaminyltransferase 5-like, transcript variant X2	GO:0012505;GO:0000139;GO:0005795;GO:0016021;GO:0030246;GO:0046872;GO:0004653;GO:0009312;GO:0006486	endomembrane system|Golgi membrane|Golgi stack|integral component of membrane|carbohydrate binding|metal ion binding|polypeptide N-acetylgalactosaminyltransferase activity|oligosaccharide biosynthetic process|protein glycosylation
XM_011568401.1	polypeptide N-acetylgalactosaminyltransferase 5-like, transcript variant X3	GO:0012505;GO:0000139;GO:0005795;GO:0016021;GO:0030246;GO:0046872;GO:0004653;GO:0009312;GO:0006486	endomembrane system|Golgi membrane|Golgi stack|integral component of membrane|carbohydrate binding|metal ion binding|polypeptide N-acetylgalactosaminyltransferase activity|oligosaccharide biosynthetic process|protein glycosylation
Note: Only 52 differentially expressed lncRNAs between CHS and CHR are listed in this table,because there are no protein-coding genes 10 kb upstream or downstream of the other 12 differently expressed lncRNAs.

## Sheet: CHS vs ZZ
Neighboring lncRNAs and mRNAs	annotation	enriched GO terms	GO term annotation	enriched KEGG pathway	KEGG pathway annotion
TCONS_00000650
XM_011567289	uncharacterized LOC105395304
XM_011561240	E3 ubiquitin-protein ligase RNF181-like	GO:0016874;GO:0008270;GO:0016567	ligase activity|zinc ion binding|protein ubiquitination
TCONS_00000750
XM_011570136	protein RCC2 homolog	GO:0034506;GO:0031901;GO:0005874;GO:0030496;GO:1990023;GO:0005730;GO:0005634;GO:0005886;GO:0008017;GO:0044822;GO:0019904;GO:0019901;GO:0048365;GO:0031267;GO:0090630;GO:0051301;GO:0072356;GO:0045184;GO:0048041;GO:0007229;GO:0007067;GO:0051895;GO:0034260;GO:1900025;GO:0051987;GO:0010971;GO:0030334;GO:0010762;GO:1900027	chromosome, centromeric core domain|early endosome membrane|microtubule|midbody|mitotic spindle midzone|nucleolus|nucleus|plasma membrane|microtubule binding|poly(A) RNA binding|protein domain specific binding|protein kinase binding|Rac GTPase binding|small GTPase binding|activation of GTPase activity|cell division|chromosome passenger complex localization to kinetochore|establishment of protein …
XM_011570145	uncharacterized LOC105398090
XM_011549681	uncharacterized LOC105380175
XM_011549689	anion exchange protein 2-like	GO:0016021;GO:0005452	integral component of membrane|inorganic anion exchanger activity
TCONS_00001745
XM_011551767	T-related protein	GO:0005634;GO:0003677;GO:0042803;GO:0000981;GO:0001709;GO:0007442;GO:0007443;GO:0007509;GO:0007494;GO:0007280;GO:0045944;GO:0006351	nucleus|DNA binding|protein homodimerization activity|RNA polymerase II transcription factor activity, sequence-specific DNA binding|cell fate determination|hindgut morphogenesis|Malpighian tubule morphogenesis|mesoderm migration involved in gastrulation|midgut development|pole cell migration|positive regulation of transcription from RNA polymerase II promoter|transcription, DNA-templated
XM_011551232	oxidative stress-induced growth inhibitor 1-like, transcript variant X1	GO:0008083;GO:0030154;GO:0007275;GO:0030308;GO:0043065	growth factor activity|cell differentiation|multicellular organismal development|negative regulation of cell growth|positive regulation of apoptotic process
XM_011551241	oxidative stress-induced growth inhibitor 1-like, transcript variant X2	GO:0008083;GO:0030154;GO:0007275;GO:0030308;GO:0043065	growth factor activity|cell differentiation|multicellular organismal development|negative regulation of cell growth|positive regulation of apoptotic process
TCONS_00002696
XM_011554920	eukaryotic translation initiation factor 4E transporter-like
TCONS_00003049
XM_011556151	uncharacterized LOC105385726	GO:0005576	extracellular region
XM_011556164	attractin-like
TCONS_00003618
XM_011558411	cytochrome b5-like, transcript variant X1	GO:0012505;GO:0005789;GO:0016021;GO:0005811;GO:0020037;GO:0046872;GO:0055114;GO:0045610;GO:0035206	endomembrane system|endoplasmic reticulum membrane|integral component of membrane|lipid particle|heme binding|metal ion binding|oxidation-reduction process|regulation of hemocyte differentiation|regulation of hemocyte proliferation
XM_011558419	cytochrome b5-like, transcript variant X2	GO:0012505;GO:0005789;GO:0016021;GO:0005811;GO:0020037;GO:0046872;GO:0055114;GO:0045610;GO:0035206	endomembrane system|endoplasmic reticulum membrane|integral component of membrane|lipid particle|heme binding|metal ion binding|oxidation-reduction process|regulation of hemocyte differentiation|regulation of hemocyte proliferation
XM_011558430	uncharacterized LOC105387665
XM_011558441	metacaspase-1-like
XM_011559392	protein transport protein Sec16B-like	GO:0005634;GO:0005674;GO:0003677;GO:0001096;GO:0016740;GO:0022008;GO:0032968;GO:0045944;GO:0060261;GO:0006367	nucleus|transcription factor TFIIF complex|DNA binding|TFIIF-class transcription factor binding|transferase activity|neurogenesis|positive regulation of transcription elongation from RNA polymerase II promoter|positive regulation of transcription from RNA polymerase II promoter|positive regulation of transcription initiation from RNA polymerase II promoter|transcription initiation from RNA polyme…
TCONS_00003885
XM_011559505	uncharacterized LOC105388564
XM_011559514	uncharacterized LOC105388573
XM_011559525	uncharacterized LOC105388584	GO:0005634;GO:0003824;GO:0035064	nucleus|catalytic activity|methylated histone binding
TCONS_00004968
XM_011562996	uncharacterized LOC105391512, transcript variant X1	GO:0005737;GO:0005634;GO:0005667;GO:0003677;GO:0046872;GO:0003700;GO:0045138;GO:0040018;GO:0006351;GO:0007179	cytoplasm|nucleus|transcription factor complex|DNA binding|metal ion binding|transcription factor activity, sequence-specific DNA binding|nematode male tail tip morphogenesis|positive regulation of multicellular organism growth|transcription, DNA-templated|transforming growth factor beta receptor signaling pathway
XM_011563004	uncharacterized LOC105391512, transcript variant X2	GO:0005737;GO:0005634;GO:0005667;GO:0003677;GO:0046872;GO:0003700;GO:0045138;GO:0040018;GO:0006351;GO:0007179	cytoplasm|nucleus|transcription factor complex|DNA binding|metal ion binding|transcription factor activity, sequence-specific DNA binding|nematode male tail tip morphogenesis|positive regulation of multicellular organism growth|transcription, DNA-templated|transforming growth factor beta receptor signaling pathway
TCONS_00005509
XM_011564247	putative fatty acyl-CoA reductase CG5065	GO:0016021;GO:0005778;GO:0005777;GO:0080019;GO:0050062;GO:0008611;GO:0035336;GO:0010025	integral component of membrane|peroxisomal membrane|peroxisome|fatty-acyl-CoA reductase (alcohol-forming) activity|long-chain-fatty-acyl-CoA reductase activity|ether lipid biosynthetic process|long-chain fatty-acyl-CoA metabolic process|wax biosynthetic process
TCONS_00007659
XM_011570088	probable peroxisomal acyl-coenzyme A oxidase 1	GO:0005777;GO:0003995;GO:0003997;GO:0009055;GO:0000062;GO:0050660;GO:0052890;GO:0006635;GO:0033539;GO:0033540;GO:0019395;GO:0006091;GO:0055088;GO:0006629;GO:0006693	peroxisome|acyl-CoA dehydrogenase activity|acyl-CoA oxidase activity|electron carrier activity|fatty-acyl-CoA binding|flavin adenine dinucleotide binding|oxidoreductase activity, acting on the CH-CH group of donors, with a flavin as acceptor|fatty acid beta-oxidation|fatty acid beta-oxidation using acyl-CoA dehydrogenase|fatty acid beta-oxidation using acyl-CoA oxidase|fatty acid oxidation|genera…
TCONS_00008336
XM_011570256	uncharacterized LOC105398201
XM_011570257	lysine-specific demethylase 3A-A	GO:0005634;GO:0051213;GO:0046872;GO:0016568;GO:0006355;GO:0006351	nucleus|dioxygenase activity|metal ion binding|chromatin modification|regulation of transcription, DNA-templated|transcription, DNA-templated
XM_011570259	uncharacterized LOC105398204
XM_011570260	uncharacterized LOC105398205
TCONS_00011267
XM_011549658	cytochrome b5 reductase 4-like	GO:0005783;GO:0004128;GO:0020037;GO:0046872	endoplasmic reticulum|cytochrome-b5 reductase activity, acting on NAD(P)H|heme binding|metal ion binding	ko00520	Amino sugar and nucleotide sugar metabolism
XM_011549660	FAS-associated factor 2-like	GO:0005783;GO:0005811;GO:0030433;GO:0006986	endoplasmic reticulum|lipid particle|ER-associated ubiquitin-dependent protein catabolic process|response to unfolded protein
XM_011549615	dynein light chain 1, axonemal-like			ko05016	Huntington's disease
XM_011549661	cytochrome b5 reductase 4-like	GO:0005783;GO:0004128;GO:0020037;GO:0046872	endoplasmic reticulum|cytochrome-b5 reductase activity, acting on NAD(P)H|heme binding|metal ion binding	ko00520	Amino sugar and nucleotide sugar metabolism
XM_011549616	FAS-associated factor 2-like	GO:0005783;GO:0005811;GO:0030433;GO:0006986	endoplasmic reticulum|lipid particle|ER-associated ubiquitin-dependent protein catabolic process|response to unfolded protein
XM_011549617	calmodulin-like	GO:0005509	calcium ion binding
TCONS_00011269
XM_011549658	cytochrome b5 reductase 4-like	GO:0005783;GO:0004128;GO:0020037;GO:0046872	endoplasmic reticulum|cytochrome-b5 reductase activity, acting on NAD(P)H|heme binding|metal ion binding	ko00520	Amino sugar and nucleotide sugar metabolism
XM_011549660	FAS-associated factor 2-like	GO:0005783;GO:0005811;GO:0030433;GO:0006986	endoplasmic reticulum|lipid particle|ER-associated ubiquitin-dependent protein catabolic process|response to unfolded protein
XM_011549615	dynein light chain 1, axonemal-like			ko05016	Huntington's disease
XM_011549661	cytochrome b5 reductase 4-like	GO:0005783;GO:0004128;GO:0020037;GO:0046872	endoplasmic reticulum|cytochrome-b5 reductase activity, acting on NAD(P)H|heme binding|metal ion binding	ko00520	Amino sugar and nucleotide sugar metabolism
XM_011549616	FAS-associated factor 2-like	GO:0005783;GO:0005811;GO:0030433;GO:0006986	endoplasmic reticulum|lipid particle|ER-associated ubiquitin-dependent protein catabolic process|response to unfolded protein
XM_011549617	calmodulin-like	GO:0005509	calcium ion binding
TCONS_00012086
XM_011550001	uncharacterized LOC105380434
XM_011550003	alpha-scruin-like
XM_011550027	uncharacterized LOC105380459	GO:0042641;GO:0005903;GO:0005856;GO:0005793;GO:0000139;GO:0016020;GO:0016459;GO:0005802;GO:0051015;GO:0043531;GO:0005524;GO:0044822;GO:0031032;GO:0090164;GO:0016477;GO:0007030;GO:0090161;GO:0048194;GO:0043066;GO:0050714	actomyosin|brush border|cytoskeleton|endoplasmic reticulum-Golgi intermediate compartment|Golgi membrane|membrane|myosin complex|trans-Golgi network|actin filament binding|ADP binding|ATP binding|poly(A) RNA binding|actomyosin structure organization|asymmetric Golgi ribbon formation|cell migration|Golgi organization|Golgi ribbon formation|Golgi vesicle budding|negative regulation of apoptotic pro…
TCONS_00013329
XM_011550340	protein yellow-like, transcript variant X1	GO:0005576;GO:0060179;GO:0042438;GO:0007275	extracellular region|male mating behavior|melanin biosynthetic process|multicellular organismal development
XM_011550342	protein yellow-like, transcript variant X2	GO:0005576;GO:0060179;GO:0042438;GO:0007275	extracellular region|male mating behavior|melanin biosynthetic process|multicellular organismal development
XM_011550377	gelsolin-like	GO:0005884;GO:0005829;GO:0005576;GO:0003779;GO:0005509;GO:0030041;GO:0051014;GO:0045010;GO:0051016;GO:0006909	actin filament|cytosol|extracellular region|actin binding|calcium ion binding|actin filament polymerization|actin filament severing|actin nucleation|barbed-end actin filament capping|phagocytosis
TCONS_00015791
XM_011551132	upstream stimulatory factor 2	GO:0005654;GO:0005634;GO:0043425;GO:0046982;GO:0042803;GO:0043565;GO:0003705;GO:0003700;GO:0007595;GO:0019086;GO:0055088;GO:0045944;GO:0000432;GO:0000430;GO:0006366	nucleoplasm|nucleus|bHLH transcription factor binding|protein heterodimerization activity|protein homodimerization activity|sequence-specific DNA binding|transcription factor activity, RNA polymerase II distal enhancer sequence-specific binding|transcription factor activity, sequence-specific DNA binding|lactation|late viral transcription|lipid homeostasis|positive regulation of transcription fro…
XM_011551133	zinc finger protein 652-A-like	GO:0005654;GO:0046872;GO:0003700;GO:0044212;GO:0000122;GO:0045944;GO:0006351	nucleoplasm|metal ion binding|transcription factor activity, sequence-specific DNA binding|transcription regulatory region DNA binding|negative regulation of transcription from RNA polymerase II promoter|positive regulation of transcription from RNA polymerase II promoter|transcription, DNA-templated
XM_011551135	protein FAM177A1-like
TCONS_00017539
XM_011551663	uncharacterized LOC105381860
TCONS_00017842
XM_011551786	conserved oligomeric Golgi complex subunit 4-like	GO:0000139;GO:0017119;GO:0007030;GO:0015031	Golgi membrane|Golgi transport complex|Golgi organization|protein transport
TCONS_00018170
XM_011551855	uncharacterized LOC105382039
XM_011551856	HIG1 domain family member 2A, mitochondrial-like	GO:0016021;GO:0005743;GO:0070469;GO:0043066;GO:0055114	integral component of membrane|mitochondrial inner membrane|respiratory chain|negative regulation of apoptotic process|oxidation-reduction process
XM_011551893	uncharacterized LOC105382069
TCONS_00019595
XM_011552301	uncharacterized LOC105382423	GO:0072669;GO:0044822	tRNA-splicing ligase complex|poly(A) RNA binding
XM_011552373	uncharacterized LOC105382480	GO:0005737;GO:0004190;GO:0003677;GO:0003887;GO:0004519;GO:0046872;GO:0003723;GO:0003964;GO:0015074;GO:0006310	cytoplasm|aspartic-type endopeptidase activity|DNA binding|DNA-directed DNA polymerase activity|endonuclease activity|metal ion binding|RNA binding|RNA-directed DNA polymerase activity|DNA integration|DNA recombination
XM_011552374	RNA-binding protein 25-like	GO:0005737;GO:0016607;GO:0005681;GO:0003729;GO:0000166;GO:0006915;GO:0006397;GO:0000381;GO:0042981;GO:0008380	cytoplasm|nuclear speck|spliceosomal complex|mRNA binding|nucleotide binding|apoptotic process|mRNA processing|regulation of alternative mRNA splicing, via spliceosome|regulation of apoptotic process|RNA splicing	ko03040	Spliceosome
XM_011552375	dedicator of cytokinesis protein 7-like	GO:0030424;GO:0045178;GO:0005925;GO:0030426;GO:0005622;GO:0043005;GO:0005085;GO:0048365;GO:0090630;GO:0007409;GO:0045200;GO:0002244;GO:0022027;GO:0000226;GO:0031175;GO:0043473;GO:0033138;GO:0050767;GO:0007264	axon|basal part of cell|focal adhesion|growth cone|intracellular|neuron projection|guanyl-nucleotide exchange factor activity|Rac GTPase binding|activation of GTPase activity|axonogenesis|establishment of neuroblast polarity|hematopoietic progenitor cell differentiation|interkinetic nuclear migration|microtubule cytoskeleton organization|neuron projection development|pigmentation|positive regulat…
XM_011552376	early endosome antigen 1-like	GO:0000795;GO:0007131	synaptonemal complex|reciprocal meiotic recombination
XM_011552302	uncharacterized LOC105382424
TCONS_00019598
XM_011552373	uncharacterized LOC105382480	GO:0005737;GO:0004190;GO:0003677;GO:0003887;GO:0004519;GO:0046872;GO:0003723;GO:0003964;GO:0015074;GO:0006310	cytoplasm|aspartic-type endopeptidase activity|DNA binding|DNA-directed DNA polymerase activity|endonuclease activity|metal ion binding|RNA binding|RNA-directed DNA polymerase activity|DNA integration|DNA recombination
XM_011552374	RNA-binding protein 25-like	GO:0005737;GO:0016607;GO:0005681;GO:0003729;GO:0000166;GO:0006915;GO:0006397;GO:0000381;GO:0042981;GO:0008380	cytoplasm|nuclear speck|spliceosomal complex|mRNA binding|nucleotide binding|apoptotic process|mRNA processing|regulation of alternative mRNA splicing, via spliceosome|regulation of apoptotic process|RNA splicing	ko03040	Spliceosome
XM_011552375	dedicator of cytokinesis protein 7-like	GO:0030424;GO:0045178;GO:0005925;GO:0030426;GO:0005622;GO:0043005;GO:0005085;GO:0048365;GO:0090630;GO:0007409;GO:0045200;GO:0002244;GO:0022027;GO:0000226;GO:0031175;GO:0043473;GO:0033138;GO:0050767;GO:0007264	axon|basal part of cell|focal adhesion|growth cone|intracellular|neuron projection|guanyl-nucleotide exchange factor activity|Rac GTPase binding|activation of GTPase activity|axonogenesis|establishment of neuroblast polarity|hematopoietic progenitor cell differentiation|interkinetic nuclear migration|microtubule cytoskeleton organization|neuron projection development|pigmentation|positive regulat…
XM_011552376	early endosome antigen 1-like	GO:0000795;GO:0007131	synaptonemal complex|reciprocal meiotic recombination
XM_011552302	uncharacterized LOC105382424
TCONS_00020127
XM_011552472	aldo-keto reductase AKR2E4-like	GO:0016491;GO:0008202	oxidoreductase activity|steroid metabolic process	ko00040;ko00051;ko00052;ko00561	Pentose and glucuronate interconversions|Fructose and mannose metabolism|Galactose metabolism|Glycerolipid metabolism
TCONS_00022357
XM_011553299	ATP-binding cassette sub-family G member 1-like	GO:0005768;GO:0009897;GO:0005794;GO:0016021;GO:0043231;GO:0005739;GO:0005654;GO:0005886;GO:0055037;GO:0043531;GO:0005524;GO:0017127;GO:0034437;GO:0005548;GO:0046982;GO:0042803;GO:0034041;GO:0019534;GO:0042987;GO:0033344;GO:0042632;GO:0008203;GO:0030301;GO:0034436;GO:0034375;GO:0032367;GO:0034374;GO:0010888;GO:0010745;GO:0033700;GO:0055091;GO:0045542;GO:0010875;GO:0010872;GO:0006355;GO:0055099;GO:…	endosome|external side of plasma membrane|Golgi apparatus|integral component of membrane|intracellular membrane-bounded organelle|mitochondrion|nucleoplasm|plasma membrane|recycling endosome|ADP binding|ATP binding|cholesterol transporter activity|glycoprotein transporter activity|phospholipid transporter activity|protein heterodimerization activity|protein homodimerization activity|sterol-transp…
TCONS_00022697
XM_011553423	microtubule-associated protein Jupiter, transcript variant X1	GO:0005829;GO:0005874;GO:0005875;GO:0005634;GO:0005819;GO:0008017;GO:0005200;GO:0031116	cytosol|microtubule|microtubule associated complex|nucleus|spindle|microtubule binding|structural constituent of cytoskeleton|positive regulation of microtubule polymerization
XM_011553424	microtubule-associated protein Jupiter, transcript variant X2	GO:0005829;GO:0005874;GO:0005875;GO:0005634;GO:0005819;GO:0008017;GO:0005200;GO:0031116	cytosol|microtubule|microtubule associated complex|nucleus|spindle|microtubule binding|structural constituent of cytoskeleton|positive regulation of microtubule polymerization
TCONS_00023958
XM_011553808	uncharacterized LOC105383713
TCONS_00024833
XM_011554051	UBX domain-containing protein 6	GO:0005737;GO:0070062;GO:0005815;GO:0005730;GO:0005634	cytoplasm|extracellular exosome|microtubule organizing center|nucleolus|nucleus	ko04141	Protein processing in endoplasmic reticulum
XM_011554053	structural maintenance of chromosomes protein 4	GO:0005694;GO:0005829;GO:0005634;GO:0005524;GO:0046982;GO:0051301;GO:0007076	chromosome|cytosol|nucleus|ATP binding|protein heterodimerization activity|cell division|mitotic chromosome condensation	ko04111	Cell cycle - yeast
XM_011554050	putative laccase-11	GO:0005576;GO:0005507;GO:0052716;GO:0046274	extracellular region|copper ion binding|hydroquinone:oxygen oxidoreductase activity|lignin catabolic process
TCONS_00026933
XM_011554845	probable citrate synthase 2, mitochondrial	GO:0005759;GO:0004108;GO:0005975;GO:0006099	mitochondrial matrix|citrate (Si)-synthase activity|carbohydrate metabolic process|tricarboxylic acid cycle	ko00020;ko00630;ko01200;ko01210;ko01230	Citrate cycle (TCA cycle)|Glyoxylate and dicarboxylate metabolism|Carbon metabolism|2-Oxocarboxylic acid metabolism|Biosynthesis of amino acids
TCONS_00027277
XM_011554951	glutamate--cysteine ligase regulatory subunit	GO:0017109;GO:0030234;GO:0004357;GO:0035226;GO:0046982;GO:0008637;GO:0006534;GO:0006536;GO:0006750;GO:0006749;GO:2001237;GO:0043524;GO:0035229;GO:0050880;GO:0051900;GO:0042493;GO:0051409;GO:0006979	glutamate-cysteine ligase complex|enzyme regulator activity|glutamate-cysteine ligase activity|glutamate-cysteine ligase catalytic subunit binding|protein heterodimerization activity|apoptotic mitochondrial changes|cysteine metabolic process|glutamate metabolic process|glutathione biosynthetic process|glutathione metabolic process|negative regulation of extrinsic apoptotic signaling pathway|negat…	ko00270;ko00480	Cysteine and methionine metabolism|Glutathione metabolism
TCONS_00028420
XM_011555238	endocuticle structural glycoprotein SgAbd-5-like	GO:0042302	structural constituent of cuticle
XM_011555239	endocuticle structural glycoprotein SgAbd-5-like	GO:0042302	structural constituent of cuticle
TCONS_00028505
XM_011555264	U4/U6 small nuclear ribonucleoprotein Prp3-like	GO:0016607;GO:0005634;GO:0005681;GO:0046540;GO:0000244	nuclear speck|nucleus|spliceosomal complex|U4/U6 x U5 tri-snRNP complex|spliceosomal tri-snRNP complex assembly
TCONS_00031475
XM_011556193	pre-mRNA-splicing factor ATP-dependent RNA helicase PRP16-like	GO:0071013;GO:0005737;GO:0016020;GO:0005654;GO:0005634;GO:0005524;GO:0004004;GO:0044822;GO:0010467;GO:0031124;GO:0006406;GO:0000398;GO:0008380;GO:0006369;GO:0006366	catalytic step 2 spliceosome|cytoplasm|membrane|nucleoplasm|nucleus|ATP binding|ATP-dependent RNA helicase activity|poly(A) RNA binding|gene expression|mRNA 3'-end processing|mRNA export from nucleus|mRNA splicing, via spliceosome|RNA splicing|termination of RNA polymerase II transcription|transcription from RNA polymerase II promoter	ko03040	Spliceosome
XM_011556194	integrin-linked protein kinase, transcript variant X1	GO:0030054;GO:0005911;GO:0043034;GO:0005737;GO:0005829;GO:0043198;GO:0031012;GO:0005925;GO:0030027;GO:0016020;GO:0043025;GO:0005654;GO:0005886;GO:0043234;GO:0030017;GO:0001725;GO:0043195;GO:0005524;GO:0019901;GO:0004674;GO:0004871;GO:0001658;GO:0007569;GO:0007050;GO:0034329;GO:0008283;GO:0007160;GO:0045197;GO:0043206;GO:0010761;GO:0007229;GO:0032288;GO:0022011;GO:0010667;GO:2000178;GO:0043524;GO:…	cell junction|cell-cell junction|costamere|cytoplasm|cytosol|dendritic shaft|extracellular matrix|focal adhesion|lamellipodium|membrane|neuronal cell body|nucleoplasm|plasma membrane|protein complex|sarcomere|stress fiber|terminal bouton|ATP binding|protein kinase binding|protein serine/threonine kinase activity|signal transducer activity|branching involved in ureteric bud morphogenesis|cell agin…	ko04510;ko05213;ko05100;ko04360;ko03320	Focal adhesion|Endometrial cancer|Bacterial invasion of epithelial cells|Axon guidance|PPAR signaling pathway
XM_011556195	integrin-linked protein kinase, transcript variant X2	GO:0030054;GO:0005911;GO:0043034;GO:0005737;GO:0005829;GO:0043198;GO:0031012;GO:0005925;GO:0030027;GO:0016020;GO:0043025;GO:0005654;GO:0005886;GO:0043234;GO:0030017;GO:0001725;GO:0043195;GO:0005524;GO:0019901;GO:0004674;GO:0004871;GO:0001658;GO:0007569;GO:0007050;GO:0034329;GO:0008283;GO:0007160;GO:0045197;GO:0043206;GO:0010761;GO:0007229;GO:0032288;GO:0022011;GO:0010667;GO:2000178;GO:0043524;GO:…	cell junction|cell-cell junction|costamere|cytoplasm|cytosol|dendritic shaft|extracellular matrix|focal adhesion|lamellipodium|membrane|neuronal cell body|nucleoplasm|plasma membrane|protein complex|sarcomere|stress fiber|terminal bouton|ATP binding|protein kinase binding|protein serine/threonine kinase activity|signal transducer activity|branching involved in ureteric bud morphogenesis|cell agin…	ko04510;ko05213;ko05100;ko04360;ko03320	Focal adhesion|Endometrial cancer|Bacterial invasion of epithelial cells|Axon guidance|PPAR signaling pathway
TCONS_00034644
XM_011557263	uncharacterized LOC105386654
TCONS_00035109
XM_011557401	uncharacterized LOC105386773	GO:0005847;GO:0003730;GO:0003729;GO:0017022;GO:0006379;GO:0006378;GO:0022008	mRNA cleavage and polyadenylation specificity factor complex|mRNA 3'-UTR binding|mRNA binding|myosin binding|mRNA cleavage|mRNA polyadenylation|neurogenesis
TCONS_00035209
XM_011557407	homeotic protein antennapedia, transcript variant X1	GO:0005737;GO:0005634;GO:0003677;GO:0043565;GO:0003705;GO:0009948;GO:0007507;GO:0048542;GO:0007494;GO:0042694;GO:0014019;GO:0045944;GO:0007383;GO:0007384	cytoplasm|nucleus|DNA binding|sequence-specific DNA binding|transcription factor activity, RNA polymerase II distal enhancer sequence-specific binding|anterior/posterior axis specification|heart development|lymph gland development|midgut development|muscle cell fate specification|neuroblast development|positive regulation of transcription from RNA polymerase II promoter|specification of segmental…
TCONS_00037191
XM_011558088	cell growth regulator with RING finger domain protein 1-like	GO:0043231;GO:0005654;GO:0008270;GO:0007050	intracellular membrane-bounded organelle|nucleoplasm|zinc ion binding|cell cycle arrest
TCONS_00039189
XM_011558759	putative phosphatidate phosphatase	GO:0045177;GO:0005887;GO:0005918;GO:0042577;GO:0016791;GO:0008195;GO:0042803;GO:0050829;GO:0016311;GO:0035234;GO:0009880;GO:0008354;GO:0035233;GO:0045824;GO:0007424;GO:0046839;GO:0006644;GO:0007280;GO:0019991;GO:0007165	apical part of cell|integral component of plasma membrane|septate junction|lipid phosphatase activity|phosphatase activity|phosphatidate phosphatase activity|protein homodimerization activity|defense response to Gram-negative bacterium|dephosphorylation|ectopic germ cell programmed cell death|embryonic pattern specification|germ cell migration|germ cell repulsion|negative regulation of innate imm…
XM_011558773	uncharacterized LOC105387961	GO:0005856;GO:0030018;GO:0008233;GO:0007517;GO:0007528	cytoskeleton|Z disc|peptidase activity|muscle organ development|neuromuscular junction development
TCONS_00039670
XM_011558930	tail-anchored protein insertion receptor WRB-like	GO:0005789;GO:0016021;GO:0007507;GO:0060041;GO:0071816	endoplasmic reticulum membrane|integral component of membrane|heart development|retina development in camera-type eye|tail-anchored membrane protein insertion into ER membrane
XM_011558931	solute carrier family 25 member 36-A-like, transcript variant X1	GO:0016021;GO:0005743;GO:0055085	integral component of membrane|mitochondrial inner membrane|transmembrane transport
XM_011558932	solute carrier family 25 member 36-A-like, transcript variant X2	GO:0016021;GO:0005743;GO:0055085	integral component of membrane|mitochondrial inner membrane|transmembrane transport
XM_011558939	2-hydroxyacyl-CoA lyase 1-like, transcript variant X1	GO:0005782;GO:0005777;GO:0016830;GO:0048037;GO:0042802;GO:0000287;GO:0005102;GO:0030976;GO:0044255;GO:0001561;GO:0051259;GO:0044281	peroxisomal matrix|peroxisome|carbon-carbon lyase activity|cofactor binding|identical protein binding|magnesium ion binding|receptor binding|thiamine pyrophosphate binding|cellular lipid metabolic process|fatty acid alpha-oxidation|protein oligomerization|small molecule metabolic process	ko04146	Peroxisome
XM_011558940	2-hydroxyacyl-CoA lyase 1-like, transcript variant X2	GO:0005782;GO:0005777;GO:0016830;GO:0048037;GO:0042802;GO:0000287;GO:0005102;GO:0030976;GO:0044255;GO:0001561;GO:0051259;GO:0044281	peroxisomal matrix|peroxisome|carbon-carbon lyase activity|cofactor binding|identical protein binding|magnesium ion binding|receptor binding|thiamine pyrophosphate binding|cellular lipid metabolic process|fatty acid alpha-oxidation|protein oligomerization|small molecule metabolic process	ko04146	Peroxisome
XM_011558941	2-hydroxyacyl-CoA lyase 1-like, transcript variant X3	GO:0005782;GO:0005777;GO:0016830;GO:0048037;GO:0042802;GO:0000287;GO:0005102;GO:0030976;GO:0044255;GO:0001561;GO:0051259;GO:0044281	peroxisomal matrix|peroxisome|carbon-carbon lyase activity|cofactor binding|identical protein binding|magnesium ion binding|receptor binding|thiamine pyrophosphate binding|cellular lipid metabolic process|fatty acid alpha-oxidation|protein oligomerization|small molecule metabolic process	ko04146	Peroxisome
XM_011558938	solute carrier family 25 member 36-like	GO:0016021;GO:0005743;GO:0055085	integral component of membrane|mitochondrial inner membrane|transmembrane transport
XM_011558978	uncharacterized LOC105388126
XM_011558933	2-hydroxyacyl-CoA lyase 1-like, transcript variant X1	GO:0005782;GO:0005777;GO:0016830;GO:0048037;GO:0042802;GO:0000287;GO:0005102;GO:0030976;GO:0044255;GO:0001561;GO:0051259;GO:0044281	peroxisomal matrix|peroxisome|carbon-carbon lyase activity|cofactor binding|identical protein binding|magnesium ion binding|receptor binding|thiamine pyrophosphate binding|cellular lipid metabolic process|fatty acid alpha-oxidation|protein oligomerization|small molecule metabolic process	ko04146	Peroxisome
XM_011558934	2-hydroxyacyl-CoA lyase 1-like, transcript variant X2	GO:0005782;GO:0005777;GO:0016830;GO:0048037;GO:0042802;GO:0000287;GO:0005102;GO:0030976;GO:0044255;GO:0001561;GO:0051259;GO:0044281	peroxisomal matrix|peroxisome|carbon-carbon lyase activity|cofactor binding|identical protein binding|magnesium ion binding|receptor binding|thiamine pyrophosphate binding|cellular lipid metabolic process|fatty acid alpha-oxidation|protein oligomerization|small molecule metabolic process	ko04146	Peroxisome
XM_011558935	2-hydroxyacyl-CoA lyase 1-like, transcript variant X3	GO:0005782;GO:0005777;GO:0016830;GO:0048037;GO:0042802;GO:0000287;GO:0005102;GO:0030976;GO:0044255;GO:0001561;GO:0051259;GO:0044281	peroxisomal matrix|peroxisome|carbon-carbon lyase activity|cofactor binding|identical protein binding|magnesium ion binding|receptor binding|thiamine pyrophosphate binding|cellular lipid metabolic process|fatty acid alpha-oxidation|protein oligomerization|small molecule metabolic process	ko04146	Peroxisome
XM_011558937	tail-anchored protein insertion receptor WRB-like	GO:0005789;GO:0016021;GO:0007507;GO:0060041;GO:0071816	endoplasmic reticulum membrane|integral component of membrane|heart development|retina development in camera-type eye|tail-anchored membrane protein insertion into ER membrane
TCONS_00040362
XM_011559157	uncharacterized LOC105388275
TCONS_00040892
XM_011559302	tyrosine-protein kinase Src64B, transcript variant X1	GO:0005829;GO:0031234;GO:0045172;GO:0005886;GO:0005524;GO:0004715;GO:0004713;GO:0005102;GO:0030036;GO:0034332;GO:0007411;GO:0030154;GO:0016477;GO:0007349;GO:0007391;GO:0090136;GO:0007301;GO:0008302;GO:0008335;GO:0036058;GO:0007293;GO:0030708;GO:0045087;GO:0007254;GO:0030717;GO:0007611;GO:0007616;GO:0016319;GO:0045886;GO:0008355;GO:0048477;GO:0007424;GO:0030723;GO:0007300;GO:0030046;GO:0038083;GO:…	cytosol|extrinsic component of cytoplasmic side of plasma membrane|germline ring canal|plasma membrane|ATP binding|non-membrane spanning protein tyrosine kinase activity|protein tyrosine kinase activity|receptor binding|actin cytoskeleton organization|adherens junction organization|axon guidance|cell differentiation|cell migration|cellularization|dorsal closure|epithelial cell-cell adhesion|femal…	ko04810;ko04510;ko04520;ko04530;ko04540;ko04144;ko04012;ko04013;ko04015;ko04370;ko01521;ko05203;ko05205;ko05219;ko05100;ko05120;ko05131;ko05152;ko05161;ko04360;ko04912;ko04915;ko04917;ko04919;ko04921;ko04062;ko04611;ko04727;ko04750	Regulation of actin cytoskeleton|Focal adhesion|Adherens junction|Tight junction|Gap junction|Endocytosis|ErbB signaling pathway|MAPK signaling pathway - fly|Rap1 signaling pathway|VEGF signaling pathway|EGFR tyrosine kinase inhibitor resistance|Viral carcinogenesis|Proteoglycans in cancer|Bladder cancer|Bacterial invasion of epithelial cells|Epithelial cell signaling in Helicobacter pylori infec…
XM_011559303	tyrosine-protein kinase Src64B, transcript variant X2	GO:0005829;GO:0031234;GO:0045172;GO:0005886;GO:0005524;GO:0004715;GO:0004713;GO:0005102;GO:0030036;GO:0034332;GO:0007411;GO:0030154;GO:0016477;GO:0007349;GO:0007391;GO:0090136;GO:0007301;GO:0008302;GO:0008335;GO:0036058;GO:0007293;GO:0030708;GO:0045087;GO:0007254;GO:0030717;GO:0007611;GO:0007616;GO:0016319;GO:0045886;GO:0008355;GO:0048477;GO:0007424;GO:0030723;GO:0007300;GO:0030046;GO:0038083;GO:…	cytosol|extrinsic component of cytoplasmic side of plasma membrane|germline ring canal|plasma membrane|ATP binding|non-membrane spanning protein tyrosine kinase activity|protein tyrosine kinase activity|receptor binding|actin cytoskeleton organization|adherens junction organization|axon guidance|cell differentiation|cell migration|cellularization|dorsal closure|epithelial cell-cell adhesion|femal…	ko04810;ko04510;ko04520;ko04530;ko04540;ko04144;ko04012;ko04013;ko04015;ko04370;ko01521;ko05203;ko05205;ko05219;ko05100;ko05120;ko05131;ko05152;ko05161;ko04360;ko04912;ko04915;ko04917;ko04919;ko04921;ko04062;ko04611;ko04727;ko04750	Regulation of actin cytoskeleton|Focal adhesion|Adherens junction|Tight junction|Gap junction|Endocytosis|ErbB signaling pathway|MAPK signaling pathway - fly|Rap1 signaling pathway|VEGF signaling pathway|EGFR tyrosine kinase inhibitor resistance|Viral carcinogenesis|Proteoglycans in cancer|Bladder cancer|Bacterial invasion of epithelial cells|Epithelial cell signaling in Helicobacter pylori infec…
TCONS_00041352
XM_011559476	uncharacterized LOC105388546
XM_011559477	proteoglycan 4-like, transcript variant X1	GO:0016021;GO:0005886	integral component of membrane|plasma membrane
XM_011559478	proteoglycan 4-like, transcript variant X2	GO:0016021;GO:0005886	integral component of membrane|plasma membrane
TCONS_00041992
XM_011559734	PTB domain-containing adapter protein ced-6-like, transcript variant X1	GO:0005737;GO:0043277;GO:0016319;GO:0016322	cytoplasm|apoptotic cell clearance|mushroom body development|neuron remodeling
XM_011559736	PTB domain-containing adapter protein ced-6-like, transcript variant X2	GO:0005737;GO:0043277;GO:0016319;GO:0016322	cytoplasm|apoptotic cell clearance|mushroom body development|neuron remodeling
XM_011559737	PTB domain-containing adapter protein ced-6-like, transcript variant X3	GO:0005737;GO:0043277;GO:0016319;GO:0016322	cytoplasm|apoptotic cell clearance|mushroom body development|neuron remodeling
XM_011559738	PTB domain-containing adapter protein ced-6-like, transcript variant X4	GO:0005737;GO:0043277;GO:0016319;GO:0016322	cytoplasm|apoptotic cell clearance|mushroom body development|neuron remodeling
TCONS_00042104
XM_011559816	uncharacterized LOC105388813
TCONS_00043249
XM_011560176	CYC02 protein-like
TCONS_00043388
XM_011560239	uncharacterized LOC105389159, transcript variant X1	GO:0016324;GO:0005905;GO:0030139;GO:0016021;GO:0005509;GO:0015248;GO:0042395;GO:0006897;GO:0002119;GO:0040017;GO:0040018;GO:0030334;GO:0015918	apical plasma membrane|coated pit|endocytic vesicle|integral component of membrane|calcium ion binding|sterol transporter activity|ecdysis, collagen and cuticulin-based cuticle|endocytosis|nematode larval development|positive regulation of locomotion|positive regulation of multicellular organism growth|regulation of cell migration|sterol transport
XM_011560240	uncharacterized LOC105389159, transcript variant X2	GO:0016324;GO:0005905;GO:0030139;GO:0016021;GO:0005509;GO:0015248;GO:0042395;GO:0006897;GO:0002119;GO:0040017;GO:0040018;GO:0030334;GO:0015918	apical plasma membrane|coated pit|endocytic vesicle|integral component of membrane|calcium ion binding|sterol transporter activity|ecdysis, collagen and cuticulin-based cuticle|endocytosis|nematode larval development|positive regulation of locomotion|positive regulation of multicellular organism growth|regulation of cell migration|sterol transport
XM_011560241	uncharacterized LOC105389159, transcript variant X3	GO:0016324;GO:0005905;GO:0030139;GO:0016021;GO:0005509;GO:0015248;GO:0042395;GO:0006897;GO:0002119;GO:0040017;GO:0040018;GO:0030334;GO:0015918	apical plasma membrane|coated pit|endocytic vesicle|integral component of membrane|calcium ion binding|sterol transporter activity|ecdysis, collagen and cuticulin-based cuticle|endocytosis|nematode larval development|positive regulation of locomotion|positive regulation of multicellular organism growth|regulation of cell migration|sterol transport
XM_011560242	uncharacterized LOC105389159, transcript variant X4	GO:0016324;GO:0005905;GO:0030139;GO:0016021;GO:0005509;GO:0015248;GO:0042395;GO:0006897;GO:0002119;GO:0040017;GO:0040018;GO:0030334;GO:0015918	apical plasma membrane|coated pit|endocytic vesicle|integral component of membrane|calcium ion binding|sterol transporter activity|ecdysis, collagen and cuticulin-based cuticle|endocytosis|nematode larval development|positive regulation of locomotion|positive regulation of multicellular organism growth|regulation of cell migration|sterol transport
XM_011560243	uncharacterized LOC105389159, transcript variant X5	GO:0016324;GO:0005905;GO:0030139;GO:0016021;GO:0005509;GO:0015248;GO:0042395;GO:0006897;GO:0002119;GO:0040017;GO:0040018;GO:0030334;GO:0015918	apical plasma membrane|coated pit|endocytic vesicle|integral component of membrane|calcium ion binding|sterol transporter activity|ecdysis, collagen and cuticulin-based cuticle|endocytosis|nematode larval development|positive regulation of locomotion|positive regulation of multicellular organism growth|regulation of cell migration|sterol transport
XM_011560244	uncharacterized LOC105389159, transcript variant X6	GO:0016324;GO:0005905;GO:0030139;GO:0016021;GO:0005509;GO:0015248;GO:0042395;GO:0006897;GO:0002119;GO:0040017;GO:0040018;GO:0030334;GO:0015918	apical plasma membrane|coated pit|endocytic vesicle|integral component of membrane|calcium ion binding|sterol transporter activity|ecdysis, collagen and cuticulin-based cuticle|endocytosis|nematode larval development|positive regulation of locomotion|positive regulation of multicellular organism growth|regulation of cell migration|sterol transport
XM_011560245	uncharacterized LOC105389161	GO:0005737;GO:0005634;GO:0005819;GO:0046872;GO:0051301;GO:0007067;GO:0045835;GO:0051436;GO:0016567;GO:0007346;GO:0007088	cytoplasm|nucleus|spindle|metal ion binding|cell division|mitotic nuclear division|negative regulation of meiotic nuclear division|negative regulation of ubiquitin-protein ligase activity involved in mitotic cell cycle|protein ubiquitination|regulation of mitotic cell cycle|regulation of mitotic nuclear division
XM_011560272	sphingomyelin phosphodiesterase	GO:0005768;GO:0070062;GO:0005615;GO:0042599;GO:0005764;GO:0005886;GO:0016798;GO:0004767;GO:0046513;GO:0043407;GO:0043065;GO:0035307;GO:0042220;GO:0042493;GO:0006685;GO:0023021	endosome|extracellular exosome|extracellular space|lamellar body|lysosome|plasma membrane|hydrolase activity, acting on glycosyl bonds|sphingomyelin phosphodiesterase activity|ceramide biosynthetic process|negative regulation of MAP kinase activity|positive regulation of apoptotic process|positive regulation of protein dephosphorylation|response to cocaine|response to drug|sphingomyelin catabolic…	ko04142;ko04071;ko00600	Lysosome|Sphingolipid signaling pathway|Sphingolipid metabolism
TCONS_00044883
XM_011560744	toll-like receptor 6	GO:0016021;GO:0030670;GO:0005886;GO:0004888;GO:0042496;GO:0006954;GO:0045087;GO:0002755;GO:0045410;GO:0050707;GO:0042088;GO:0034150	integral component of membrane|phagocytic vesicle membrane|plasma membrane|transmembrane signaling receptor activity|detection of diacyl bacterial lipopeptide|inflammatory response|innate immune response|MyD88-dependent toll-like receptor signaling pathway|positive regulation of interleukin-6 biosynthetic process|regulation of cytokine secretion|T-helper 1 type immune response|toll-like receptor …
XM_011560745	axonemal 84 kDa protein-like
TCONS_00047372
XM_011561649	phosphatidylinositol 3-kinase catalytic subunit type 3-like	GO:0005770;GO:0030496;GO:0035032;GO:0016303;GO:0005524;GO:0042149;GO:0000910;GO:0045022;GO:0016236;GO:0036092;GO:0048015	late endosome|midbody|phosphatidylinositol 3-kinase complex, class III|1-phosphatidylinositol-3-kinase activity|ATP binding|cellular response to glucose starvation|cytokinesis|early endosome to late endosome transport|macroautophagy|phosphatidylinositol-3-phosphate biosynthetic process|phosphatidylinositol-mediated signaling
TCONS_00048942
XM_011562206	protein naked cuticle	GO:0005737;GO:0005634;GO:0005886;GO:0005509;GO:0007275;GO:0016055	cytoplasm|nucleus|plasma membrane|calcium ion binding|multicellular organismal development|Wnt signaling pathway	ko04310	Wnt signaling pathway
TCONS_00049939
XM_011562505	intraflagellar transport protein 88 homolog	GO:0002080;GO:0045177;GO:0097541;GO:0005930;GO:0005814;GO:0005813;GO:0036064;GO:0097546;GO:0097542;GO:0005929;GO:0030992;GO:0060091;GO:0031512;GO:0002081;GO:0032391;GO:0072372;GO:0005802;GO:0019894;GO:0009952;GO:0007420;GO:0055007;GO:0060411;GO:0042384;GO:0060271;GO:0090102;GO:0031122;GO:0007368;GO:0009953;GO:0042733;GO:0036334;GO:0008544;GO:0003382;GO:0001654;GO:0048853;GO:0007507;GO:0060914;GO:…	acrosomal membrane|apical part of cell|axonemal basal plate|axoneme|centriole|centrosome|ciliary basal body|ciliary base|ciliary tip|cilium|intraciliary transport particle B|kinocilium|motile primary cilium|outer acrosomal membrane|photoreceptor connecting cilium|primary cilium|trans-Golgi network|kinesin binding|anterior/posterior pattern specification|brain development|cardiac muscle cell diffe…
TCONS_00050811
XM_011562821	PDZ and LIM domain protein Zasp-like	GO:0015629;GO:0045177;GO:0045178;GO:0016323;GO:0031252;GO:0005925;GO:0005927;GO:0001725;GO:0030018;GO:0005915;GO:0003779;GO:0051371;GO:0008270;GO:0061061;GO:0030239;GO:0001952	actin cytoskeleton|apical part of cell|basal part of cell|basolateral plasma membrane|cell leading edge|focal adhesion|muscle tendon junction|stress fiber|Z disc|zonula adherens|actin binding|muscle alpha-actinin binding|zinc ion binding|muscle structure development|myofibril assembly|regulation of cell-matrix adhesion
TCONS_00051152
XM_011562918	uncharacterized LOC105391447
XM_011562919	anoctamin-8-like	GO:0016021;GO:0005622;GO:0005886;GO:0005229;GO:1902476;GO:0006821	integral component of membrane|intracellular|plasma membrane|intracellular calcium activated chloride channel activity|chloride transmembrane transport|chloride transport
TCONS_00052631
XM_011563431	alpha-aminoadipic semialdehyde synthase, mitochondrial-like	GO:0005739;GO:0047131;GO:0047130;GO:0033512	mitochondrion|saccharopine dehydrogenase (NAD+, L-glutamate-forming) activity|saccharopine dehydrogenase (NADP+, L-lysine-forming) activity|L-lysine catabolic process to acetyl-CoA via saccharopine
TCONS_00054278
XM_011563988	apolipophorins-like
TCONS_00056025
XM_011564603	putative odorant-binding protein A10	GO:0005576	extracellular region
TCONS_00056956
XM_011564886	paramyosin-like	GO:0005524;GO:0046872;GO:0004518;GO:0006281	ATP binding|metal ion binding|nuclease activity|DNA repair
XM_011564887	pseudouridine-5'-phosphatase-like	GO:0070062;GO:0046872;GO:1990738;GO:0009117	extracellular exosome|metal ion binding|pseudouridine 5'-phosphatase activity|nucleotide metabolic process
XM_011564888	pseudouridine-5'-phosphatase-like	GO:0070062;GO:0046872;GO:1990738;GO:0009117	extracellular exosome|metal ion binding|pseudouridine 5'-phosphatase activity|nucleotide metabolic process
XM_011564889	pseudouridine-5'-phosphatase-like	GO:0070062;GO:0046872;GO:1990738;GO:0009117	extracellular exosome|metal ion binding|pseudouridine 5'-phosphatase activity|nucleotide metabolic process
XM_011564913	rRNA 2'-O-methyltransferase fibrillarin	GO:0031428;GO:0015030;GO:0001651;GO:0005730;GO:0030532;GO:0005732;GO:0032040;GO:1990259;GO:0003723;GO:0008649;GO:0000494;GO:0009267;GO:0051297;GO:1990258;GO:0006396;GO:0031167;GO:0008033	box C/D snoRNP complex|Cajal body|dense fibrillar component|nucleolus|small nuclear ribonucleoprotein complex|small nucleolar ribonucleoprotein complex|small-subunit processome|histone-glutamine methyltransferase activity|RNA binding|rRNA methyltransferase activity|box C/D snoRNA 3'-end processing|cellular response to starvation|centrosome organization|histone glutamine methylation|RNA processing…	ko03008	Ribosome biogenesis in eukaryotes
XM_011564914	ecdysone 20-monooxygenase	GO:0031966;GO:0005739;GO:0004501;GO:0020037;GO:0005506;GO:0007298;GO:0007417;GO:0007391;GO:0045456;GO:0007295;GO:0008258;GO:0007494	mitochondrial membrane|mitochondrion|ecdysone 20-monooxygenase activity|heme binding|iron ion binding|border follicle cell migration|central nervous system development|dorsal closure|ecdysteroid biosynthetic process|growth of a germarium-derived egg chamber|head involution|midgut development	ko00981	Insect hormone biosynthesis
TCONS_00056993
XM_011564891	putative hydroxypyruvate isomerase	GO:0008903	hydroxypyruvate isomerase activity	ko00630	Glyoxylate and dicarboxylate metabolism
XM_011564892	aurora kinase B-like	GO:0032133;GO:0000775;GO:0000780;GO:0005737;GO:0000776;GO:0030496;GO:0005819;GO:0005876;GO:0051233;GO:0031616;GO:0005524;GO:0035174;GO:0046872;GO:0004674;GO:0004712;GO:0008608;GO:0000920;GO:0006325;GO:0048132;GO:0043988;GO:0016572;GO:0051321;GO:0007076;GO:0000281;GO:0000070;GO:0090307;GO:0007052;GO:0022008;GO:0032467;GO:0006468;GO:0032465;GO:0031577	chromosome passenger complex|chromosome, centromeric region|condensed nuclear chromosome, centromeric region|cytoplasm|kinetochore|midbody|spindle|spindle microtubule|spindle midzone|spindle pole centrosome|ATP binding|histone serine kinase activity|metal ion binding|protein serine/threonine kinase activity|protein serine/threonine/tyrosine kinase activity|attachment of spindle microtubules to ki…
XM_011564893	ejaculatory bulb-specific protein 3-like	GO:0005576;GO:0007552;GO:0045297;GO:0009615	extracellular region|metamorphosis|post-mating behavior|response to virus
TCONS_00057165
XM_011564980	protein cappuccino-like	GO:0005884;GO:0005938;GO:0005737;GO:0030659;GO:0005829;GO:0003779;GO:0008017;GO:0007015;GO:0030029;GO:0045010;GO:0007304;GO:0048477;GO:0007315;GO:0045451;GO:0007316;GO:0015031	actin filament|cell cortex|cytoplasm|cytoplasmic vesicle membrane|cytosol|actin binding|microtubule binding|actin filament organization|actin filament-based process|actin nucleation|chorion-containing eggshell formation|oogenesis|pole plasm assembly|pole plasm oskar mRNA localization|pole plasm RNA localization|protein transport	ko04320	Dorso-ventral axis formation
XM_011564982	uncharacterized LOC105393247
TCONS_00057166
XM_011564980	protein cappuccino-like	GO:0005884;GO:0005938;GO:0005737;GO:0030659;GO:0005829;GO:0003779;GO:0008017;GO:0007015;GO:0030029;GO:0045010;GO:0007304;GO:0048477;GO:0007315;GO:0045451;GO:0007316;GO:0015031	actin filament|cell cortex|cytoplasm|cytoplasmic vesicle membrane|cytosol|actin binding|microtubule binding|actin filament organization|actin filament-based process|actin nucleation|chorion-containing eggshell formation|oogenesis|pole plasm assembly|pole plasm oskar mRNA localization|pole plasm RNA localization|protein transport	ko04320	Dorso-ventral axis formation
XM_011564982	uncharacterized LOC105393247
TCONS_00057187
XM_011564982	uncharacterized LOC105393247
TCONS_00057515
XM_011565068	uncharacterized Golgi apparatus membrane protein-like protein CG5021, transcript variant X1	GO:0030173;GO:0009306;GO:0016192	integral component of Golgi membrane|protein secretion|vesicle-mediated transport
XM_011565070	uncharacterized Golgi apparatus membrane protein-like protein CG5021, transcript variant X2	GO:0030173;GO:0009306;GO:0016192	integral component of Golgi membrane|protein secretion|vesicle-mediated transport
XM_011565071	serine/threonine-protein kinase SMG1-like	GO:0005737;GO:0005634;GO:0005524;GO:0016301;GO:0046872;GO:0044822;GO:0046983;GO:0004674;GO:0000724;GO:0000184;GO:0018105;GO:0046854;GO:0046777	cytoplasm|nucleus|ATP binding|kinase activity|metal ion binding|poly(A) RNA binding|protein dimerization activity|protein serine/threonine kinase activity|double-strand break repair via homologous recombination|nuclear-transcribed mRNA catabolic process, nonsense-mediated decay|peptidyl-serine phosphorylation|phosphatidylinositol phosphorylation|protein autophosphorylation
XM_011565072	TATA element modulatory factor-like	GO:0005783;GO:0005794;GO:0000139;GO:0005634;GO:0003677;GO:0001675;GO:0071407;GO:0042742;GO:0033327;GO:0032275;GO:0008584;GO:0043066;GO:0010629;GO:0001819;GO:2000845;GO:0061136;GO:0006355;GO:0030317;GO:0007286;GO:0007289;GO:0006351	endoplasmic reticulum|Golgi apparatus|Golgi membrane|nucleus|DNA binding|acrosome assembly|cellular response to organic cyclic compound|defense response to bacterium|Leydig cell differentiation|luteinizing hormone secretion|male gonad development|negative regulation of apoptotic process|negative regulation of gene expression|positive regulation of cytokine production|positive regulation of testos…
TCONS_00058360
XM_011565413	phosphatidylinositol N-acetylglucosaminyltransferase subunit H-like	GO:0005737;GO:0017176;GO:0006506	cytoplasm|phosphatidylinositol N-acetylglucosaminyltransferase activity|GPI anchor biosynthetic process	ko00563	Glycosylphosphatidylinositol(GPI)-anchor biosynthesis
XM_011565414	uncharacterized LOC105393623
XM_011565422	cilia- and flagella-associated protein 36	GO:0042995;GO:0005737;GO:0005634	cell projection|cytoplasm|nucleus
TCONS_00058361
XM_011565413	phosphatidylinositol N-acetylglucosaminyltransferase subunit H-like	GO:0005737;GO:0017176;GO:0006506	cytoplasm|phosphatidylinositol N-acetylglucosaminyltransferase activity|GPI anchor biosynthetic process	ko00563	Glycosylphosphatidylinositol(GPI)-anchor biosynthesis
XM_011565414	uncharacterized LOC105393623
XM_011565422	cilia- and flagella-associated protein 36	GO:0042995;GO:0005737;GO:0005634	cell projection|cytoplasm|nucleus
TCONS_00059120
XM_011565668	ribonucleoside-diphosphate reductase large subunit	GO:0005971;GO:0005524;GO:0004748;GO:0006919;GO:0009263;GO:0006260;GO:0042246	ribonucleoside-diphosphate reductase complex|ATP binding|ribonucleoside-diphosphate reductase activity, thioredoxin disulfide as acceptor|activation of cysteine-type endopeptidase activity involved in apoptotic process|deoxyribonucleotide biosynthetic process|DNA replication|tissue regeneration	ko00480;ko00230;ko00240	Glutathione metabolism|Purine metabolism|Pyrimidine metabolism
XM_011565669	magnesium transporter NIPA2	GO:0005769;GO:0016021;GO:0005886;GO:0015095	early endosome|integral component of membrane|plasma membrane|magnesium ion transmembrane transporter activity
XM_011565670	barrier-to-autointegration factor B	GO:0005694;GO:0005635;GO:0003677	chromosome|nuclear envelope|DNA binding
XM_011565671	syntaxin-5	GO:0005801;GO:0012505;GO:0005783;GO:0005794;GO:0000139;GO:0016021;GO:0005886;GO:0031201;GO:0042803;GO:0005484;GO:0000149;GO:0000902;GO:0008283;GO:0006878;GO:0055070;GO:0006888;GO:0006887;GO:0007030;GO:0006886;GO:0035167;GO:0007112;GO:0000281;GO:0045930;GO:0007269;GO:0006909;GO:0009306;GO:0060305;GO:0007283;GO:0016081;GO:0048278;GO:0006906;GO:0016192	cis-Golgi network|endomembrane system|endoplasmic reticulum|Golgi apparatus|Golgi membrane|integral component of membrane|plasma membrane|SNARE complex|protein homodimerization activity|SNAP receptor activity|SNARE binding|cell morphogenesis|cell proliferation|cellular copper ion homeostasis|copper ion homeostasis|ER to Golgi vesicle-mediated transport|exocytosis|Golgi organization|intracellular …	ko04130	SNARE interactions in vesicular transport
XM_011565672	pre-mRNA-processing factor 40 homolog A, transcript variant X1	GO:0016607;GO:0005685;GO:0071004;GO:0003723;GO:0000398	nuclear speck|U1 snRNP|U2-type prespliceosome|RNA binding|mRNA splicing, via spliceosome	ko03040	Spliceosome
XM_011565673	pre-mRNA-processing factor 40 homolog A, transcript variant X2	GO:0016607;GO:0005685;GO:0071004;GO:0003723;GO:0000398	nuclear speck|U1 snRNP|U2-type prespliceosome|RNA binding|mRNA splicing, via spliceosome	ko03040	Spliceosome
TCONS_00059992
XM_011565958	uncharacterized LOC105394118
TCONS_00060687
XM_011566202	leukocyte receptor cluster member 8 homolog, transcript variant X1
XM_011566203	leukocyte receptor cluster member 8 homolog, transcript variant X2
XM_011566204	leukocyte receptor cluster member 8 homolog, transcript variant X3
XM_011566211	glycine-rich protein 2-like
XM_011566212	odorant receptor 94a-like	GO:0032590;GO:0016021;GO:0005886;GO:0005549;GO:0004984;GO:0050911	dendrite membrane|integral component of membrane|plasma membrane|odorant binding|olfactory receptor activity|detection of chemical stimulus involved in sensory perception of smell
TCONS_00060765
XM_011566227	selenoprotein S A-like
XM_011566231	GTPase-activating protein CdGAPr-like	GO:0005622;GO:0005096;GO:0043547;GO:0031290;GO:0007266	intracellular|GTPase activator activity|positive regulation of GTPase activity|retinal ganglion cell axon guidance|Rho protein signal transduction
XM_011566232	uncharacterized LOC105394344	GO:0005739;GO:0008289;GO:1903955	mitochondrion|lipid binding|positive regulation of protein targeting to mitochondrion
TCONS_00060957
XM_011566307	aldose reductase-like	GO:0005737;GO:0004032	cytoplasm|alditol:NADP+ 1-oxidoreductase activity	ko00040;ko00051;ko00052;ko00561	Pentose and glucuronate interconversions|Fructose and mannose metabolism|Galactose metabolism|Glycerolipid metabolism
TCONS_00061466
XM_011566532	myosin heavy chain 95F-like	GO:0045178;GO:0005938;GO:0005737;GO:0030139;GO:0045172;GO:0030426;GO:0070865;GO:0005875;GO:0016459;GO:0031476;GO:0043234;GO:0070864;GO:0016461;GO:0003779;GO:0051015;GO:0005524;GO:0042623;GO:0005516;GO:0000146;GO:0008017;GO:0003774;GO:0032027;GO:0070856;GO:0030036;GO:0007015;GO:0030048;GO:0055059;GO:0045167;GO:0045175;GO:0007298;GO:0045217;GO:0019749;GO:0007391;GO:0040001;GO:0007560;GO:0008363;GO:…	basal part of cell|cell cortex|cytoplasm|endocytic vesicle|germline ring canal|growth cone|investment cone|microtubule associated complex|myosin complex|myosin VI complex|protein complex|sperm individualization complex|unconventional myosin complex|actin binding|actin filament binding|ATP binding|ATPase activity, coupled|calmodulin binding|microfilament motor activity|microtubule binding|motor ac…
TCONS_00062255
XM_011566859	spectrin beta chain-like	GO:0016327;GO:0030424;GO:0045169;GO:0016328;GO:0005811;GO:0031594;GO:0005886;GO:0008091;GO:0045170;GO:0003779;GO:0030506;GO:0008092;GO:0008017;GO:0005546;GO:0005200;GO:0051693;GO:0007411;GO:0016199;GO:0007409;GO:0045478;GO:0042062;GO:0048790;GO:0007026;GO:0007399;GO:0007274;GO:0072499;GO:0007009;GO:0050807;GO:0030721	apicolateral plasma membrane|axon|fusome|lateral plasma membrane|lipid particle|neuromuscular junction|plasma membrane|spectrin|spectrosome|actin binding|ankyrin binding|cytoskeletal protein binding|microtubule binding|phosphatidylinositol-4,5-bisphosphate binding|structural constituent of cytoskeleton|actin filament capping|axon guidance|axon midline choice point recognition|axonogenesis|fusome …
TCONS_00062531
XM_011566948	charged multivesicular body protein 7-like	GO:0000815;GO:0008565;GO:0045324	ESCRT III complex|protein transporter activity|late endosome to vacuole transport	ko04144	Endocytosis
TCONS_00065690
XM_011568375	microsomal triglyceride transfer protein large subunit-like	GO:0016323;GO:0031526;GO:0005783;GO:0005794;GO:0031988;GO:0031528;GO:0043235;GO:0005791;GO:0008289;GO:0005319;GO:0042632;GO:0008203;GO:0007623;GO:0006629;GO:0042157;GO:0042953;GO:0006497;GO:0051592;GO:0006641	basolateral plasma membrane|brush border membrane|endoplasmic reticulum|Golgi apparatus|membrane-bounded vesicle|microvillus membrane|receptor complex|rough endoplasmic reticulum|lipid binding|lipid transporter activity|cholesterol homeostasis|cholesterol metabolic process|circadian rhythm|lipid metabolic process|lipoprotein metabolic process|lipoprotein transport|protein lipidation|response to c…	ko04975	Fat digestion and absorption
TCONS_00065766
XM_011568399	polypeptide N-acetylgalactosaminyltransferase 5-like, transcript variant X1	GO:0012505;GO:0000139;GO:0005795;GO:0016021;GO:0030246;GO:0046872;GO:0004653;GO:0009312;GO:0006486	endomembrane system|Golgi membrane|Golgi stack|integral component of membrane|carbohydrate binding|metal ion binding|polypeptide N-acetylgalactosaminyltransferase activity|oligosaccharide biosynthetic process|protein glycosylation
XM_011568400	polypeptide N-acetylgalactosaminyltransferase 5-like, transcript variant X2	GO:0012505;GO:0000139;GO:0005795;GO:0016021;GO:0030246;GO:0046872;GO:0004653;GO:0009312;GO:0006486	endomembrane system|Golgi membrane|Golgi stack|integral component of membrane|carbohydrate binding|metal ion binding|polypeptide N-acetylgalactosaminyltransferase activity|oligosaccharide biosynthetic process|protein glycosylation
XM_011568401	polypeptide N-acetylgalactosaminyltransferase 5-like, transcript variant X3	GO:0012505;GO:0000139;GO:0005795;GO:0016021;GO:0030246;GO:0046872;GO:0004653;GO:0009312;GO:0006486	endomembrane system|Golgi membrane|Golgi stack|integral component of membrane|carbohydrate binding|metal ion binding|polypeptide N-acetylgalactosaminyltransferase activity|oligosaccharide biosynthetic process|protein glycosylation
Note: Only 71 differentially expressed lncRNAs between CHS and ZZ are listed in this table,because there are no protein-coding genes 10 kb upstream or downstream of the other 12 differently expressed lncRNAs.

## Sheet: enriched GO terms
10 most enriched GO terms for the neighboring genes of the differently expressed lncRNAs between CHS and CHR						10 most enriched GO terms for the neighboring genes of the differently expressed lncRNAs between CHS and ZZ
GO term annotation	enrichment	category				GO term annotation	enrichment	category
nucleus	26	CC				cytoplasm	27	CC
integral component of membrane	17	CC				integral component of membrane	27	CC
cytoplasm	14	CC				nucleus	21	CC
transcription, DNA-templated	14	BP				metal ion binding	20	MF
metal ion binding	14	MF				plasma membrane	16	CC
zinc ion binding	13	MF				ATP binding	14	MF
plasma membrane	12	CC				endoplasmic reticulum	11	CC
ATP binding	11	MF				calcium ion binding	10	MF
sequence-specific DNA binding	11	MF				cytosol	10	CC
steroid hormone receptor activity	10	MF				DNA binding	9	MF
