# Supplementary material for: Genome-wide identification of lncRNAs associated with chlorantraniliprole resistance in diamondback moth Plutella xylostella (L.)
Source: BMC Genomics. 2017 May 15;18:380. doi: 10.1186/s12864-017-3748-9 (PMC5433093; doi:10.1186/s12864-017-3748-9)
Supplement: Supplementary file 5 — Protein-coding genes co-expressed with the differently expressed lncRNAs. (XLSX 256 kb) [file 12864_2017_3748_MOESM5_ESM.xlsx]

## Sheet: CHS vs CHR
LncRNA name	correlation	P-value	target mRNAs	annotation	GO terms	annotation of GO term	KEGG pathway	annotation of KEGG pathway
TCONS_00009264	0.941353	0.000151836	XM_011549550	glucose dehydrogenase [FAD, quinone]-like	GO:0005576;GO:0050660;GO:0016614;GO:0006006;GO:0008364;GO:0046693	extracellular region|flavin adenine dinucleotide binding|oxidoreductase activity, acting on CH-OH group of donors|glucose metabolic process|pupal chitin-based cuticle development|sperm storage
TCONS_00005509	0.919952	0.000441537	XM_011549565	histone acetyltransferase Tip60, transcript variant X5	GO:0000123;GO:0035267;GO:0005634;GO:0005705;GO:0004402;GO:0006974;GO:0016573;GO:0043486;GO:0043967;GO:0043524;GO:0007399;GO:0010468;GO:0048167;GO:2000331;GO:0006355;GO:0006351	histone acetyltransferase complex|NuA4 histone acetyltransferase complex|nucleus|polytene chromosome interband|histone acetyltransferase activity|cellular response to DNA damage stimulus|histone acetylation|histone exchange|histone H4 acetylation|negative regulation of neuron apoptotic process|nervous system development|regulation of gene expression|regulation of synaptic plasticity|regulation of…	ko05166	HTLV-I infection
TCONS_00001205	0.903037	0.000849172	XM_011549574	uncharacterized LOC105380075
TCONS_00006226	0.930413	0.000273288	XM_011549574	uncharacterized LOC105380075
TCONS_00056155	0.901642	0.000891457	XM_011549703	THAP domain-containing protein 8-like
TCONS_00059047	-0.909498	0.000671424	XM_011549703	THAP domain-containing protein 8-like
TCONS_00000650	-0.903664	0.000830634	XM_011549703	THAP domain-containing protein 8-like
TCONS_00028505	0.908757	0.000690357	XM_011549743	protein penguin, transcript variant X2	GO:0005730;GO:0003729;GO:0007475;GO:0006417	nucleolus|mRNA binding|apposition of dorsal and ventral imaginal disc-derived wing surfaces|regulation of translation
TCONS_00065766	0.924057	0.000368757	XM_011549743	protein penguin, transcript variant X2	GO:0005730;GO:0003729;GO:0007475;GO:0006417	nucleolus|mRNA binding|apposition of dorsal and ventral imaginal disc-derived wing surfaces|regulation of translation
TCONS_00008143	0.934225	0.000225244	XM_011549789	uncharacterized LOC105380268
TCONS_00065766	0.902167	0.000875358	XM_011549820	uncharacterized LOC105380296, transcript variant X2	GO:0030659;GO:0016021;GO:0016459;GO:0005886;GO:0005524;GO:0004100;GO:0003677;GO:0003774;GO:0071555	cytoplasmic vesicle membrane|integral component of membrane|myosin complex|plasma membrane|ATP binding|chitin synthase activity|DNA binding|motor activity|cell wall organization	ko00520	Amino sugar and nucleotide sugar metabolism
TCONS_00013329	-0.905571	0.000775969	XM_011549841	peroxiredoxin-like	GO:0005829;GO:0070062;GO:0005615;GO:0005739;GO:0005634;GO:0005790;GO:0008379;GO:0019471;GO:0045454;GO:0030198;GO:0007252;GO:0008584;GO:2000255;GO:0022417;GO:0072593;GO:0007283	cytosol|extracellular exosome|extracellular space|mitochondrion|nucleus|smooth endoplasmic reticulum|thioredoxin peroxidase activity|4-hydroxyproline metabolic process|cell redox homeostasis|extracellular matrix organization|I-kappaB phosphorylation|male gonad development|negative regulation of male germ cell proliferation|protein maturation by protein folding|reactive oxygen species metabolic pr…	ko04214	Apoptosis - fly
TCONS_00000650	-0.911554	0.000620808	XM_011549841	peroxiredoxin-like	GO:0005829;GO:0070062;GO:0005615;GO:0005739;GO:0005634;GO:0005790;GO:0008379;GO:0019471;GO:0045454;GO:0030198;GO:0007252;GO:0008584;GO:2000255;GO:0022417;GO:0072593;GO:0007283	cytosol|extracellular exosome|extracellular space|mitochondrion|nucleus|smooth endoplasmic reticulum|thioredoxin peroxidase activity|4-hydroxyproline metabolic process|cell redox homeostasis|extracellular matrix organization|I-kappaB phosphorylation|male gonad development|negative regulation of male germ cell proliferation|protein maturation by protein folding|reactive oxygen species metabolic pr…	ko04214	Apoptosis - fly
TCONS_00057515	0.925261	0.000349114	XM_011549841	peroxiredoxin-like	GO:0005829;GO:0070062;GO:0005615;GO:0005739;GO:0005634;GO:0005790;GO:0008379;GO:0019471;GO:0045454;GO:0030198;GO:0007252;GO:0008584;GO:2000255;GO:0022417;GO:0072593;GO:0007283	cytosol|extracellular exosome|extracellular space|mitochondrion|nucleus|smooth endoplasmic reticulum|thioredoxin peroxidase activity|4-hydroxyproline metabolic process|cell redox homeostasis|extracellular matrix organization|I-kappaB phosphorylation|male gonad development|negative regulation of male germ cell proliferation|protein maturation by protein folding|reactive oxygen species metabolic pr…	ko04214	Apoptosis - fly
TCONS_00035209	0.921289	0.000416813	XM_011549841	peroxiredoxin-like	GO:0005829;GO:0070062;GO:0005615;GO:0005739;GO:0005634;GO:0005790;GO:0008379;GO:0019471;GO:0045454;GO:0030198;GO:0007252;GO:0008584;GO:2000255;GO:0022417;GO:0072593;GO:0007283	cytosol|extracellular exosome|extracellular space|mitochondrion|nucleus|smooth endoplasmic reticulum|thioredoxin peroxidase activity|4-hydroxyproline metabolic process|cell redox homeostasis|extracellular matrix organization|I-kappaB phosphorylation|male gonad development|negative regulation of male germ cell proliferation|protein maturation by protein folding|reactive oxygen species metabolic pr…	ko04214	Apoptosis - fly
TCONS_00013329	-0.913108	0.000584371	XM_011549852	alpha-amylase 4N-like	GO:0004556;GO:0046872;GO:0005975	alpha-amylase activity|metal ion binding|carbohydrate metabolic process	ko00500;ko04973	Starch and sucrose metabolism|Carbohydrate digestion and absorption
TCONS_00043249	0.904981	0.000792603	XM_011549856	nose resistant to fluoxetine protein 6-like	GO:0016021;GO:0008289;GO:0016747;GO:0006869;GO:0007275	integral component of membrane|lipid binding|transferase activity, transferring acyl groups other than amino-acyl groups|lipid transport|multicellular organismal development
TCONS_00003618	0.907453	0.000724548	XM_011549860	NFX1-type zinc finger-containing protein 1-like, transcript variant X1	GO:0046872;GO:0044822	metal ion binding|poly(A) RNA binding
TCONS_00056155	0.952369	7.4108e-05	XM_011549860	NFX1-type zinc finger-containing protein 1-like, transcript variant X1	GO:0046872;GO:0044822	metal ion binding|poly(A) RNA binding
TCONS_00043249	-0.93274	0.00024319	XM_011549860	NFX1-type zinc finger-containing protein 1-like, transcript variant X1	GO:0046872;GO:0044822	metal ion binding|poly(A) RNA binding
TCONS_00000650	-0.923213	0.000382973	XM_011549860	NFX1-type zinc finger-containing protein 1-like, transcript variant X1	GO:0046872;GO:0044822	metal ion binding|poly(A) RNA binding
TCONS_00028687	0.900932	0.000913527	XM_011549861	NFX1-type zinc finger-containing protein 1-like, transcript variant X2	GO:0046872;GO:0044822	metal ion binding|poly(A) RNA binding
TCONS_00008143	0.941112	0.000153996	XM_011549876	protein diaphanous homolog 1	GO:0005737;GO:0003676;GO:0035091;GO:0008270	cytoplasm|nucleic acid binding|phosphatidylinositol binding|zinc ion binding
TCONS_00013329	-0.926121	0.000335541	XM_011549895	alpha-amylase 1	GO:0004556;GO:0046872;GO:0005975	alpha-amylase activity|metal ion binding|carbohydrate metabolic process	ko00500;ko04973	Starch and sucrose metabolism|Carbohydrate digestion and absorption
TCONS_00065766	-0.9254	0.000346897	XM_011549895	alpha-amylase 1	GO:0004556;GO:0046872;GO:0005975	alpha-amylase activity|metal ion binding|carbohydrate metabolic process
TCONS_00013329	-0.902824	0.000855538	XM_011550020	exocyst complex component 6B-like	GO:0000145;GO:0006904	exocyst|vesicle docking involved in exocytosis
TCONS_00005509	0.924528	0.000360975	XM_011550100	uncharacterized LOC105380522
TCONS_00028505	0.916444	0.000511257	XM_011550129	mothers against decapentaplegic homolog 3-like, transcript variant X1	GO:0005737;GO:0000790;GO:0005637;GO:0005654;GO:0005634;GO:0005886;GO:0043234;GO:0043235;GO:0071141;GO:0071144;GO:0005667;GO:0031490;GO:0000987;GO:0003677;GO:0003690;GO:0019899;GO:0000978;GO:0043565;GO:0046332;GO:0000988;GO:0000983;GO:0003700;GO:0008134;GO:0030618;GO:0008270;GO:0097296;GO:0007050;GO:0045216;GO:0048589;GO:0048701;GO:0048617;GO:0009880;GO:0007492;GO:0019049;GO:0097191;GO:0001947;GO:…	cytoplasm|nuclear chromatin|nuclear inner membrane|nucleoplasm|nucleus|plasma membrane|protein complex|receptor complex|SMAD protein complex|SMAD2-SMAD3 protein complex|transcription factor complex|chromatin DNA binding|core promoter proximal region sequence-specific DNA binding|DNA binding|double-stranded DNA binding|enzyme binding|RNA polymerase II core promoter proximal region sequence-specifi…	ko04110;ko04520;ko04550;ko04144;ko04068;ko04350;ko04390;ko05200;ko05210;ko05212;ko04933;ko05321;ko05142;ko05166	Cell cycle|Adherens junction|Signaling pathways regulating pluripotency of stem cells|Endocytosis|FoxO signaling pathway|TGF-beta signaling pathway|Hippo signaling pathway|Pathways in cancer|Colorectal cancer|Pancreatic cancer|AGE-RAGE signaling pathway in diabetic complications|Inflammatiory bowel disease (IBD)|Chagas disease (American trypanosomiasis)|HTLV-I infection
TCONS_00054720	0.927178	0.000319379	XM_011550146	uncharacterized LOC105380565	GO:0030430;GO:0042025;GO:0019012;GO:0004190;GO:0003887;GO:0046872;GO:0003723;GO:0003964;GO:0004523;GO:0015074;GO:0006310;GO:0075713;GO:0046718;GO:0075732	host cell cytoplasm|host cell nucleus|virion|aspartic-type endopeptidase activity|DNA-directed DNA polymerase activity|metal ion binding|RNA binding|RNA-directed DNA polymerase activity|RNA-DNA hybrid ribonuclease activity|DNA integration|DNA recombination|establishment of integrated proviral latency|viral entry into host cell|viral penetration into host nucleus
TCONS_00056155	0.909511	0.000671084	XM_011550151	lebercilin-like protein, transcript variant X2
TCONS_00043249	-0.918052	0.000478411	XM_011550151	lebercilin-like protein, transcript variant X2
TCONS_00059047	-0.908974	0.000684774	XM_011550151	lebercilin-like protein, transcript variant X2
TCONS_00010066	-0.908742	0.000690733	XM_011550151	lebercilin-like protein, transcript variant X2
TCONS_00000650	0.932187	0.000250114	XM_011550259	uncharacterized LOC105380666	GO:0005788;GO:0005578;GO:0008237;GO:0008270;GO:0044267;GO:0043687;GO:0036066;GO:0006493	endoplasmic reticulum lumen|proteinaceous extracellular matrix|metallopeptidase activity|zinc ion binding|cellular protein metabolic process|post-translational protein modification|protein O-linked fucosylation|protein O-linked glycosylation
TCONS_00065766	0.932647	0.000244344	XM_011550259	uncharacterized LOC105380666	GO:0005788;GO:0005578;GO:0008237;GO:0008270;GO:0044267;GO:0043687;GO:0036066;GO:0006493	endoplasmic reticulum lumen|proteinaceous extracellular matrix|metallopeptidase activity|zinc ion binding|cellular protein metabolic process|post-translational protein modification|protein O-linked fucosylation|protein O-linked glycosylation
TCONS_00021270	0.908059	0.000708518	XM_011550330	uncharacterized protein DDB_G0271670-like, transcript variant X1	GO:0005634;GO:0003677;GO:0046872;GO:0006355;GO:0006351	nucleus|DNA binding|metal ion binding|regulation of transcription, DNA-templated|transcription, DNA-templated
TCONS_00013329	-0.928259	0.000303413	XM_011550342	protein yellow-like, transcript variant X2	GO:0005576;GO:0060179;GO:0042438;GO:0007275	extracellular region|male mating behavior|melanin biosynthetic process|multicellular organismal development
TCONS_00043249	-0.922113	0.000402071	XM_011550342	protein yellow-like, transcript variant X2	GO:0005576;GO:0060179;GO:0042438;GO:0007275	extracellular region|male mating behavior|melanin biosynthetic process|multicellular organismal development
TCONS_00065766	0.915347	0.000534552	XM_011550377	gelsolin-like	GO:0005884;GO:0005829;GO:0005576;GO:0003779;GO:0005509;GO:0030041;GO:0051014;GO:0045010;GO:0051016;GO:0006909	actin filament|cytosol|extracellular region|actin binding|calcium ion binding|actin filament polymerization|actin filament severing|actin nucleation|barbed-end actin filament capping|phagocytosis
TCONS_00023958	-0.904489	0.000806669	XM_011550460	chymotrypsin-1-like	GO:0005576;GO:0004252;GO:0007586	extracellular region|serine-type endopeptidase activity|digestion
TCONS_00043249	0.931261	0.00026203	XM_011550461	chymotrypsin-1-like	GO:0005576;GO:0004252;GO:0007586	extracellular region|serine-type endopeptidase activity|digestion
TCONS_00013329	-0.940615	0.000158509	XM_011550462	chymotrypsin-2-like	GO:0005576;GO:0004252;GO:0007586	extracellular region|serine-type endopeptidase activity|digestion
TCONS_00006226	0.900645	0.000922532	XM_011550463	chymotrypsin-1-like	GO:0005576;GO:0004252;GO:0007586	extracellular region|serine-type endopeptidase activity|digestion
TCONS_00026361	0.924667	0.000358706	XM_011550470	protein Smaug, transcript variant X1	GO:0005737;GO:0005634;GO:0044822;GO:0006355;GO:0006351	cytoplasm|nucleus|poly(A) RNA binding|regulation of transcription, DNA-templated|transcription, DNA-templated
TCONS_00005582	0.907851	0.000713975	XM_011550486	larval cuticle protein LCP-17-like, transcript variant X3	GO:0042302	structural constituent of cuticle
TCONS_00005808	0.92708	0.000320853	XM_011550486	larval cuticle protein LCP-17-like, transcript variant X3	GO:0042302	structural constituent of cuticle
TCONS_00052776	0.926268	0.000333256	XM_011550503	chymotrypsin-2-like	GO:0005576;GO:0004252;GO:0007586	extracellular region|serine-type endopeptidase activity|digestion
TCONS_00041352	0.90218	0.000874959	XM_011550504	putative mediator of RNA polymerase II transcription subunit 26
TCONS_00056155	0.955798	5.72508e-05	XM_011550595	glutamate receptor 1	GO:0030054;GO:0030425;GO:0008328;GO:0005886;GO:0045211;GO:0005234;GO:0004970;GO:0034220;GO:0035235;GO:0035249	cell junction|dendrite|ionotropic glutamate receptor complex|plasma membrane|postsynaptic membrane|extracellular-glutamate-gated ion channel activity|ionotropic glutamate receptor activity|ion transmembrane transport|ionotropic glutamate receptor signaling pathway|synaptic transmission, glutamatergic
TCONS_00043249	-0.933584	0.000232869	XM_011550595	glutamate receptor 1	GO:0030054;GO:0030425;GO:0008328;GO:0005886;GO:0045211;GO:0005234;GO:0004970;GO:0034220;GO:0035235;GO:0035249	cell junction|dendrite|ionotropic glutamate receptor complex|plasma membrane|postsynaptic membrane|extracellular-glutamate-gated ion channel activity|ionotropic glutamate receptor activity|ion transmembrane transport|ionotropic glutamate receptor signaling pathway|synaptic transmission, glutamatergic
TCONS_00033373	-0.964172	2.76755e-05	XM_011550608	uncharacterized LOC105380980	GO:0031410;GO:0005783;GO:0005789;GO:0010008;GO:0016021;GO:0005765;GO:0016874;GO:0004842;GO:0008270;GO:0006897;GO:0016567	cytoplasmic vesicle|endoplasmic reticulum|endoplasmic reticulum membrane|endosome membrane|integral component of membrane|lysosomal membrane|ligase activity|ubiquitin-protein transferase activity|zinc ion binding|endocytosis|protein ubiquitination
TCONS_00026361	-0.921862	0.000406532	XM_011550608	uncharacterized LOC105380980	GO:0031410;GO:0005783;GO:0005789;GO:0010008;GO:0016021;GO:0005765;GO:0016874;GO:0004842;GO:0008270;GO:0006897;GO:0016567	cytoplasmic vesicle|endoplasmic reticulum|endoplasmic reticulum membrane|endosome membrane|integral component of membrane|lysosomal membrane|ligase activity|ubiquitin-protein transferase activity|zinc ion binding|endocytosis|protein ubiquitination
TCONS_00011267	0.961926	3.41621e-05	XM_011550705	ras-specific guanine nucleotide-releasing factor 1-like	GO:0097440;GO:0016327;GO:0016323;GO:0005737;GO:0005829;GO:0030426;GO:0043025;GO:0005096;GO:0008022;GO:0019901;GO:0017016;GO:0030971;GO:0005089;GO:0090630;GO:0071236;GO:0032869;GO:0031175;GO:0048146;GO:0043547;GO:0046579;GO:0035020;GO:0046578;GO:0035023;GO:0048167;GO:0001975;GO:0007264	apical dendrite|apicolateral plasma membrane|basolateral plasma membrane|cytoplasm|cytosol|growth cone|neuronal cell body|GTPase activator activity|protein C-terminus binding|protein kinase binding|Ras GTPase binding|receptor tyrosine kinase binding|Rho guanyl-nucleotide exchange factor activity|activation of GTPase activity|cellular response to antibiotic|cellular response to insulin stimulus|ne…	ko04010;ko04014	MAPK signaling pathway|Ras signaling pathway
TCONS_00023958	0.953653	6.74336e-05	XM_011550705	ras-specific guanine nucleotide-releasing factor 1-like	GO:0097440;GO:0016327;GO:0016323;GO:0005737;GO:0005829;GO:0030426;GO:0043025;GO:0005096;GO:0008022;GO:0019901;GO:0017016;GO:0030971;GO:0005089;GO:0090630;GO:0071236;GO:0032869;GO:0031175;GO:0048146;GO:0043547;GO:0046579;GO:0035020;GO:0046578;GO:0035023;GO:0048167;GO:0001975;GO:0007264	apical dendrite|apicolateral plasma membrane|basolateral plasma membrane|cytoplasm|cytosol|growth cone|neuronal cell body|GTPase activator activity|protein C-terminus binding|protein kinase binding|Ras GTPase binding|receptor tyrosine kinase binding|Rho guanyl-nucleotide exchange factor activity|activation of GTPase activity|cellular response to antibiotic|cellular response to insulin stimulus|ne…	ko04010;ko04014	MAPK signaling pathway|Ras signaling pathway
TCONS_00067909	0.906116	0.000760823	XM_011550730	ubiquitin carboxyl-terminal hydrolase 45, transcript variant X3	GO:0005634;GO:0004197;GO:0042393;GO:0003713;GO:0043130;GO:0004843;GO:0008270;GO:0009952;GO:0051301;GO:0016578;GO:0007067;GO:0045893;GO:0051289;GO:0051726;GO:0006351;GO:0006511	nucleus|cysteine-type endopeptidase activity|histone binding|transcription coactivator activity|ubiquitin binding|ubiquitin-specific protease activity|zinc ion binding|anterior/posterior pattern specification|cell division|histone deubiquitination|mitotic nuclear division|positive regulation of transcription, DNA-templated|protein homotetramerization|regulation of cell cycle|transcription, DNA-te…
TCONS_00065766	0.923058	0.000385632	XM_011550810	dynein heavy chain 5, axonemal	GO:0005930;GO:0005874;GO:0036157;GO:0005524;GO:0016887;GO:0003777;GO:0042384;GO:0003341;GO:0007368;GO:0021670;GO:0070986;GO:0036158;GO:0030317	axoneme|microtubule|outer dynein arm|ATP binding|ATPase activity|microtubule motor activity|cilium assembly|cilium movement|determination of left/right symmetry|lateral ventricle development|left/right axis specification|outer dynein arm assembly|sperm motility	ko05016	Huntington's disease
TCONS_00013329	-0.95698	5.21268e-05	XM_011550914	uncharacterized LOC105381228
TCONS_00065766	0.917472	0.000490075	XM_011550930	tubulin polyglutamylase TTLL13-like, transcript variant X2	GO:0036064;GO:0005737;GO:0005874;GO:0005524;GO:0016874;GO:0015631;GO:0030030;GO:0018095	ciliary basal body|cytoplasm|microtubule|ATP binding|ligase activity|tubulin binding|cell projection organization|protein polyglutamylation
TCONS_00021843	0.920803	0.000425693	XM_011551065	uncharacterized LOC105381357
TCONS_00023958	0.906499	0.000750296	XM_011551098	uncharacterized LOC105381383	GO:0032982;GO:0005524;GO:0003774	myosin filament|ATP binding|motor activity
TCONS_00065766	0.952463	7.36066e-05	XM_011551098	uncharacterized LOC105381383	GO:0032982;GO:0005524;GO:0003774	myosin filament|ATP binding|motor activity
TCONS_00056155	-0.963882	2.84593e-05	XM_011551121	larval cuticle protein LCP-17-like	GO:0042302	structural constituent of cuticle
TCONS_00046057	0.923632	0.000375866	XM_011551121	larval cuticle protein LCP-17-like	GO:0042302	structural constituent of cuticle
TCONS_00000650	0.971295	1.28293e-05	XM_011551121	larval cuticle protein LCP-17-like	GO:0042302	structural constituent of cuticle
TCONS_00057515	-0.911797	0.000615014	XM_011551121	larval cuticle protein LCP-17-like	GO:0042302	structural constituent of cuticle
TCONS_00021208	0.907004	0.000736607	XM_011551130	uncharacterized LOC105381412, transcript variant X1
TCONS_00065766	-0.915398	0.000533444	XM_011551138	uncharacterized LOC105381419, transcript variant X1
TCONS_00065766	0.944046	0.000129147	XM_011551141	formin-like protein 2, transcript variant X2
TCONS_00011267	0.927656	0.000312242	XM_011551143	putative nuclease HARBI1, transcript variant X2	GO:0005737;GO:0005634;GO:0046872;GO:0004518	cytoplasm|nucleus|metal ion binding|nuclease activity
TCONS_00014425	-0.917079	0.000498114	XM_011551153	HIG1 domain family member 1A, mitochondrial-like, transcript variant X3	GO:0016021;GO:0005743;GO:0005634;GO:0070469;GO:0042149;GO:0071456;GO:0090201;GO:0055114	integral component of membrane|mitochondrial inner membrane|nucleus|respiratory chain|cellular response to glucose starvation|cellular response to hypoxia|negative regulation of release of cytochrome c from mitochondria|oxidation-reduction process
TCONS_00042104	0.968621	1.74767e-05	XM_011551287	uncharacterized LOC105381539
TCONS_00065766	0.923899	0.000371387	XM_011551327	uncharacterized LOC105381567, transcript variant X1
TCONS_00036474	-0.917703	0.00048542	XM_011551387	protein angel, transcript variant X3	GO:0005801;GO:0005829;GO:0005783;GO:0005634;GO:0048471;GO:0008190;GO:0019904	cis-Golgi network|cytosol|endoplasmic reticulum|nucleus|perinuclear region of cytoplasm|eukaryotic initiation factor 4E binding|protein domain specific binding
TCONS_00028505	0.929913	0.00028009	XM_011551438	pickpocket protein 19-like	GO:0016021;GO:0005272;GO:0035002;GO:0009651;GO:0035199;GO:0050914;GO:0035725;GO:0006814	integral component of membrane|sodium channel activity|liquid clearance, open tracheal system|response to salt stress|salt aversion|sensory perception of salty taste|sodium ion transmembrane transport|sodium ion transport
TCONS_00045274	0.993157	8.67086e-08	XM_011551511	multiple coagulation factor deficiency protein 2 homolog, transcript variant X1	GO:0005783;GO:0005793;GO:0005576;GO:0005794;GO:0005509;GO:0019752;GO:0015031;GO:0016192	endoplasmic reticulum|endoplasmic reticulum-Golgi intermediate compartment|extracellular region|Golgi apparatus|calcium ion binding|carboxylic acid metabolic process|protein transport|vesicle-mediated transport
TCONS_00028505	0.935879	0.000206367	XM_011551521	N-alpha-acetyltransferase 20-like	GO:0005737;GO:0005634;GO:0004596	cytoplasm|nucleus|peptide alpha-N-acetyltransferase activity
TCONS_00065766	-0.915654	0.000527964	XM_011551645	transcription initiation factor TFIID subunit 13-like, transcript variant X2	GO:0005730;GO:0005669;GO:0003677;GO:0006355;GO:0006366	nucleolus|transcription factor TFIID complex|DNA binding|regulation of transcription, DNA-templated|transcription from RNA polymerase II promoter	ko03022;ko05168	Basal transcription factors|Herpes simplex infection
TCONS_00006226	0.904339	0.000810996	XM_011551655	cylicin-2-like, transcript variant X2
TCONS_00043249	0.91002	0.000658317	XM_011551671	sarcoplasmic calcium-binding protein-like	GO:0005509	calcium ion binding
TCONS_00033373	0.922324	0.000398363	XM_011551671	sarcoplasmic calcium-binding protein-like	GO:0005509	calcium ion binding
TCONS_00042104	-0.944574	0.000124999	XM_011551814	integrin beta-PS-like, transcript variant X3	GO:0016324;GO:0009925;GO:0031252;GO:0043034;GO:0005925;GO:0005887;GO:0008305;GO:0016328;GO:0005927;GO:0005886;GO:0050839;GO:0046982;GO:0004872;GO:0007015;GO:0007475;GO:0007411;GO:0007298;GO:0016339;GO:0016340;GO:0007155;GO:0033627;GO:0016477;GO:0007160;GO:0031589;GO:0007417;GO:0021551;GO:0008340;GO:0007391;GO:0035001;GO:0007427;GO:0007629;GO:0007377;GO:0030718;GO:0035099;GO:0007157;GO:0048803;GO:…	apical plasma membrane|basal plasma membrane|cell leading edge|costamere|focal adhesion|integral component of plasma membrane|integrin complex|lateral plasma membrane|muscle tendon junction|plasma membrane|cell adhesion molecule binding|protein heterodimerization activity|receptor activity|actin filament organization|apposition of dorsal and ventral imaginal disc-derived wing surfaces|axon guidan…	ko04810;ko04510;ko04145;ko04015;ko04151;ko04512;ko04514;ko05200;ko05205;ko05222;ko05410;ko05412;ko05414;ko05100;ko05130;ko05131;ko05133;ko05140;ko05145;ko04360;ko04611;ko04670	Regulation of actin cytoskeleton|Focal adhesion|Phagosome|Rap1 signaling pathway|PI3K-Akt signaling pathway|ECM-receptor interaction|Cell adhesion molecules (CAMs)|Pathways in cancer|Proteoglycans in cancer|Small cell lung cancer|Hypertrophic cardiomyopathy (HCM)|Arrhythmogenic right ventricular cardiomyopathy (ARVC)|Dilated cardiomyopathy (DCM)|Bacterial invasion of epithelial cells|Pathogenic E…
TCONS_00001745	-0.928556	0.000299133	XM_011551814	integrin beta-PS-like, transcript variant X3	GO:0016324;GO:0009925;GO:0031252;GO:0043034;GO:0005925;GO:0005887;GO:0008305;GO:0016328;GO:0005927;GO:0005886;GO:0050839;GO:0046982;GO:0004872;GO:0007015;GO:0007475;GO:0007411;GO:0007298;GO:0016339;GO:0016340;GO:0007155;GO:0033627;GO:0016477;GO:0007160;GO:0031589;GO:0007417;GO:0021551;GO:0008340;GO:0007391;GO:0035001;GO:0007427;GO:0007629;GO:0007377;GO:0030718;GO:0035099;GO:0007157;GO:0048803;GO:…	apical plasma membrane|basal plasma membrane|cell leading edge|costamere|focal adhesion|integral component of plasma membrane|integrin complex|lateral plasma membrane|muscle tendon junction|plasma membrane|cell adhesion molecule binding|protein heterodimerization activity|receptor activity|actin filament organization|apposition of dorsal and ventral imaginal disc-derived wing surfaces|axon guidan…
TCONS_00060957	0.909353	0.000675099	XM_011551872	transcription elongation regulator 1-like, transcript variant X2	GO:0015629;GO:0005730;GO:0005634;GO:0044822;GO:0001103;GO:0001106;GO:0003713;GO:0000122;GO:0006366	actin cytoskeleton|nucleolus|nucleus|poly(A) RNA binding|RNA polymerase II repressing transcription factor binding|RNA polymerase II transcription corepressor activity|transcription coactivator activity|negative regulation of transcription from RNA polymerase II promoter|transcription from RNA polymerase II promoter
TCONS_00009264	0.922506	0.000395172	XM_011551872	transcription elongation regulator 1-like, transcript variant X2	GO:0015629;GO:0005730;GO:0005634;GO:0044822;GO:0001103;GO:0001106;GO:0003713;GO:0000122;GO:0006366	actin cytoskeleton|nucleolus|nucleus|poly(A) RNA binding|RNA polymerase II repressing transcription factor binding|RNA polymerase II transcription corepressor activity|transcription coactivator activity|negative regulation of transcription from RNA polymerase II promoter|transcription from RNA polymerase II promoter
TCONS_00065766	0.924405	0.000363005	XM_011551879	hemolin-like	GO:0005615;GO:0045087	extracellular space|innate immune response
TCONS_00026361	-0.921235	0.000417805	XM_011551882	uncharacterized protein DDB_G0284459-like, transcript variant X2
TCONS_00001205	0.914819	0.000546027	XM_011551933	tubulin alpha-1 chain-like	GO:0005737;GO:0005874;GO:0005525;GO:0003924;GO:0005200;GO:0007017;GO:0051258	cytoplasm|microtubule|GTP binding|GTPase activity|structural constituent of cytoskeleton|microtubule-based process|protein polymerization	ko04210;ko04540;ko04145;ko05130	Apoptosis|Gap junction|Phagosome|Pathogenic Escherichia coli infection
TCONS_00003618	0.961335	3.60331e-05	XM_011551976	glyoxylate reductase/hydroxypyruvate reductase-like	GO:0005737;GO:0005829;GO:0070062;GO:0005782;GO:0031406;GO:0008465;GO:0030267;GO:0016618;GO:0051287;GO:0070402;GO:0042803;GO:0034641;GO:0043648;GO:0007588;GO:0046487;GO:0008152;GO:0055114;GO:0051259;GO:0044281	cytoplasm|cytosol|extracellular exosome|peroxisomal matrix|carboxylic acid binding|glycerate dehydrogenase activity|glyoxylate reductase (NADP) activity|hydroxypyruvate reductase activity|NAD binding|NADPH binding|protein homodimerization activity|cellular nitrogen compound metabolic process|dicarboxylic acid metabolic process|excretion|glyoxylate metabolic process|metabolic process|oxidation-red…
TCONS_00002710	0.922294	0.000398891	XM_011551976	glyoxylate reductase/hydroxypyruvate reductase-like	GO:0005737;GO:0005829;GO:0070062;GO:0005782;GO:0031406;GO:0008465;GO:0030267;GO:0016618;GO:0051287;GO:0070402;GO:0042803;GO:0034641;GO:0043648;GO:0007588;GO:0046487;GO:0008152;GO:0055114;GO:0051259;GO:0044281	cytoplasm|cytosol|extracellular exosome|peroxisomal matrix|carboxylic acid binding|glycerate dehydrogenase activity|glyoxylate reductase (NADP) activity|hydroxypyruvate reductase activity|NAD binding|NADPH binding|protein homodimerization activity|cellular nitrogen compound metabolic process|dicarboxylic acid metabolic process|excretion|glyoxylate metabolic process|metabolic process|oxidation-red…
TCONS_00037163	0.927036	0.000321514	XM_011551976	glyoxylate reductase/hydroxypyruvate reductase-like	GO:0005737;GO:0005829;GO:0070062;GO:0005782;GO:0031406;GO:0008465;GO:0030267;GO:0016618;GO:0051287;GO:0070402;GO:0042803;GO:0034641;GO:0043648;GO:0007588;GO:0046487;GO:0008152;GO:0055114;GO:0051259;GO:0044281	cytoplasm|cytosol|extracellular exosome|peroxisomal matrix|carboxylic acid binding|glycerate dehydrogenase activity|glyoxylate reductase (NADP) activity|hydroxypyruvate reductase activity|NAD binding|NADPH binding|protein homodimerization activity|cellular nitrogen compound metabolic process|dicarboxylic acid metabolic process|excretion|glyoxylate metabolic process|metabolic process|oxidation-red…
TCONS_00013329	-0.935508	0.000210502	XM_011552137	omega-scoloptoxin-Ssm1a, transcript variant X2
TCONS_00021843	0.906458	0.000751432	XM_011552161	protein MEMO1-like	GO:0005829;GO:0005634;GO:0042277;GO:0032886	cytosol|nucleus|peptide binding|regulation of microtubule-based process
TCONS_00005808	-0.901131	0.000907279	XM_011552267	transmembrane emp24 domain-containing protein 5-like	GO:0005801;GO:0070971;GO:0005789;GO:0005793;GO:0033116;GO:0005794;GO:0016021;GO:0090161;GO:0015031	cis-Golgi network|endoplasmic reticulum exit site|endoplasmic reticulum membrane|endoplasmic reticulum-Golgi intermediate compartment|endoplasmic reticulum-Golgi intermediate compartment membrane|Golgi apparatus|integral component of membrane|Golgi ribbon formation|protein transport
TCONS_00021843	0.949219	9.24386e-05	XM_011552340	uncharacterized LOC105382454
TCONS_00021270	0.908936	0.000685744	XM_011552340	uncharacterized LOC105382454
TCONS_00021843	0.909742	0.000665263	XM_011552393	uncharacterized LOC105382497	GO:0005737;GO:0005634;GO:0046872;GO:0004518	cytoplasm|nucleus|metal ion binding|nuclease activity
TCONS_00006226	0.906915	0.000739002	XM_011552400	transcription factor SPT20 homolog
TCONS_00001205	0.904022	0.000820175	XM_011552447	uncharacterized LOC105382543
TCONS_00001205	0.941205	0.000153155	XM_011552665	uncharacterized LOC105382734, transcript variant X3
TCONS_00006226	0.907841	0.000714239	XM_011552665	uncharacterized LOC105382734, transcript variant X3
TCONS_00065766	0.935003	0.000216225	XM_011552697	uncharacterized LOC105382760	GO:0004190;GO:0004519;GO:0003964	aspartic-type endopeptidase activity|endonuclease activity|RNA-directed DNA polymerase activity
TCONS_00011267	0.945094	0.000121004	XM_011552698	uncharacterized LOC105382761
TCONS_00023958	0.937746	0.000186436	XM_011552698	uncharacterized LOC105382761
TCONS_00065766	0.900431	0.000929305	XM_011552698	uncharacterized LOC105382761
TCONS_00001205	0.959163	4.35367e-05	XM_011552706	sporozoite surface protein 2-like
TCONS_00001205	0.90634	0.000754653	XM_011552723	uncharacterized LOC105382785, transcript variant X2
TCONS_00009264	0.905457	0.000779167	XM_011552745	phytanoyl-CoA dioxygenase, peroxisomal-like, transcript variant X4	GO:0005739;GO:0005782;GO:0005777;GO:0048037;GO:0031418;GO:0046872;GO:0048244;GO:0001561;GO:0006720;GO:0097089	mitochondrion|peroxisomal matrix|peroxisome|cofactor binding|L-ascorbic acid binding|metal ion binding|phytanoyl-CoA dioxygenase activity|fatty acid alpha-oxidation|isoprenoid metabolic process|methyl-branched fatty acid metabolic process
TCONS_00065766	0.918826	0.000463138	XM_011552765	lysozyme-like	GO:0003796;GO:0019835;GO:0042742	lysozyme activity|cytolysis|defense response to bacterium	ko04970	Salivary secretion
TCONS_00014425	0.905936	0.000765816	XM_011552773	putative nuclease HARBI1	GO:0005813;GO:0005737;GO:0005634;GO:0046872;GO:0004518	centrosome|cytoplasm|nucleus|metal ion binding|nuclease activity
TCONS_00005808	0.975629	7.2655e-06	XM_011552773	putative nuclease HARBI1	GO:0005813;GO:0005737;GO:0005634;GO:0046872;GO:0004518	centrosome|cytoplasm|nucleus|metal ion binding|nuclease activity
TCONS_00065766	-0.940046	0.0001638	XM_011552794	repetitive proline-rich cell wall protein 1, transcript variant X7	GO:0005618;GO:0005576;GO:0005199;GO:0007275	cell wall|extracellular region|structural constituent of cell wall|multicellular organismal development
TCONS_00013329	-0.939694	0.000167133	XM_011552857	protein yellow-like, transcript variant X2	GO:0005576;GO:0060179;GO:0042438;GO:0007275	extracellular region|male mating behavior|melanin biosynthetic process|multicellular organismal development
TCONS_00065766	-0.918901	0.000461684	XM_011552857	protein yellow-like, transcript variant X2	GO:0005576;GO:0060179;GO:0042438;GO:0007275	extracellular region|male mating behavior|melanin biosynthetic process|multicellular organismal development
TCONS_00041352	0.903746	0.000828225	XM_011552883	60S ribosomal protein L9-like, transcript variant X2	GO:0005840;GO:0019843;GO:0003735;GO:0006412	ribosome|rRNA binding|structural constituent of ribosome|translation
TCONS_00056076	0.901193	0.00090535	XM_011552883	60S ribosomal protein L9-like, transcript variant X2	GO:0005840;GO:0019843;GO:0003735;GO:0006412	ribosome|rRNA binding|structural constituent of ribosome|translation
TCONS_00044413	-0.914561	0.00055168	XM_011552883	60S ribosomal protein L9-like, transcript variant X2	GO:0005840;GO:0019843;GO:0003735;GO:0006412	ribosome|rRNA binding|structural constituent of ribosome|translation
TCONS_00057515	-0.901119	0.000907661	XM_011552883	60S ribosomal protein L9-like, transcript variant X2	GO:0005840;GO:0019843;GO:0003735;GO:0006412	ribosome|rRNA binding|structural constituent of ribosome|translation
TCONS_00001205	0.962768	3.16173e-05	XM_011552892	uncharacterized LOC105382913
TCONS_00042104	0.973177	1.01371e-05	XM_011552911	tetratricopeptide repeat protein 30A	GO:0005879;GO:0005929;GO:0005215;GO:0042073;GO:0018095	axonemal microtubule|cilium|transporter activity|intraciliary transport|protein polyglutamylation
TCONS_00056155	-0.931893	0.000253866	XM_011552915	fatty acid-binding protein, muscle-like, transcript variant X1	GO:0005737;GO:0008289;GO:0005215	cytoplasm|lipid binding|transporter activity	ko03320	PPAR signaling pathway
TCONS_00043249	0.924257	0.000365436	XM_011552915	fatty acid-binding protein, muscle-like, transcript variant X1	GO:0005737;GO:0008289;GO:0005215	cytoplasm|lipid binding|transporter activity
TCONS_00009264	-0.920507	0.000431154	XM_011552915	fatty acid-binding protein, muscle-like, transcript variant X1	GO:0005737;GO:0008289;GO:0005215	cytoplasm|lipid binding|transporter activity
TCONS_00026361	0.935033	0.000215882	XM_011552936	luciferin 4-monooxygenase-like	GO:0005777;GO:0005524;GO:0046872;GO:0047077;GO:0008218	peroxisome|ATP binding|metal ion binding|Photinus-luciferin 4-monooxygenase (ATP-hydrolyzing) activity|bioluminescence
TCONS_00028505	0.910355	0.000649998	XM_011552958	RNA polymerase-associated protein Rtf1-like, transcript variant X1	GO:0016593;GO:0005634;GO:0035327;GO:0003677;GO:0042800;GO:0006352;GO:0051568;GO:0007219;GO:0051571;GO:0045747;GO:0045893;GO:0006368	Cdc73/Paf1 complex|nucleus|transcriptionally active chromatin|DNA binding|histone methyltransferase activity (H3-K4 specific)|DNA-templated transcription, initiation|histone H3-K4 methylation|Notch signaling pathway|positive regulation of histone H3-K4 methylation|positive regulation of Notch signaling pathway|positive regulation of transcription, DNA-templated|transcription elongation from RNA p…
TCONS_00023958	0.928588	0.000298673	XM_011552974	uncharacterized LOC105382980
TCONS_00041352	-0.912235	0.000604666	XM_011552982	myosin light chain kinase, smooth muscle-like	GO:0030424;GO:0009986;GO:0030426;GO:0005887;GO:0043025;GO:0005886;GO:0007411;GO:0030030;GO:0098779;GO:0045663;GO:0016202;GO:0016337;GO:0007224	axon|cell surface|growth cone|integral component of plasma membrane|neuronal cell body|plasma membrane|axon guidance|cell projection organization|mitophagy in response to mitochondrial depolarization|positive regulation of myoblast differentiation|regulation of striated muscle tissue development|single organismal cell-cell adhesion|smoothened signaling pathway
TCONS_00057515	0.903426	0.000837613	XM_011552982	myosin light chain kinase, smooth muscle-like	GO:0030424;GO:0009986;GO:0030426;GO:0005887;GO:0043025;GO:0005886;GO:0007411;GO:0030030;GO:0098779;GO:0045663;GO:0016202;GO:0016337;GO:0007224	axon|cell surface|growth cone|integral component of plasma membrane|neuronal cell body|plasma membrane|axon guidance|cell projection organization|mitophagy in response to mitochondrial depolarization|positive regulation of myoblast differentiation|regulation of striated muscle tissue development|single organismal cell-cell adhesion|smoothened signaling pathway
TCONS_00056155	-0.926302	0.00033274	XM_011553004	serine protease inhibitor dipetalogastin-like	GO:0005576;GO:0004867;GO:0050819;GO:0010951	extracellular region|serine-type endopeptidase inhibitor activity|negative regulation of coagulation|negative regulation of endopeptidase activity
TCONS_00001205	0.908048	0.000708798	XM_011553039	uncharacterized protein YGR130C-like
TCONS_00014425	0.933763	0.00023072	XM_011553047	steroid hormone receptor ERR1-like	GO:0005654;GO:0005634;GO:0000980;GO:0004879;GO:0043565;GO:0005496;GO:0003707;GO:0003713;GO:0008134;GO:0008270;GO:0010467;GO:0030522;GO:0045944;GO:0006355;GO:0019827;GO:0006367;GO:0001834;GO:0001831	nucleoplasm|nucleus|RNA polymerase II distal enhancer sequence-specific DNA binding|RNA polymerase II transcription factor activity, ligand-activated sequence-specific DNA binding|sequence-specific DNA binding|steroid binding|steroid hormone receptor activity|transcription coactivator activity|transcription factor binding|zinc ion binding|gene expression|intracellular receptor signaling pathway|p…
TCONS_00026361	0.938601	0.000177787	XM_011553047	steroid hormone receptor ERR1-like	GO:0005654;GO:0005634;GO:0000980;GO:0004879;GO:0043565;GO:0005496;GO:0003707;GO:0003713;GO:0008134;GO:0008270;GO:0010467;GO:0030522;GO:0045944;GO:0006355;GO:0019827;GO:0006367;GO:0001834;GO:0001831	nucleoplasm|nucleus|RNA polymerase II distal enhancer sequence-specific DNA binding|RNA polymerase II transcription factor activity, ligand-activated sequence-specific DNA binding|sequence-specific DNA binding|steroid binding|steroid hormone receptor activity|transcription coactivator activity|transcription factor binding|zinc ion binding|gene expression|intracellular receptor signaling pathway|p…
TCONS_00010066	-0.917781	0.000483848	XM_011553135	acyl-CoA-binding protein homolog, transcript variant X2	GO:0000062;GO:0008289;GO:0006810	fatty-acyl-CoA binding|lipid binding|transport	ko03320	PPAR signaling pathway
TCONS_00028505	0.954569	6.29381e-05	XM_011553385	KAT8 regulatory NSL complex subunit 2-like	GO:0000123;GO:0043984;GO:0043981;GO:0043982	histone acetyltransferase complex|histone H4-K16 acetylation|histone H4-K5 acetylation|histone H4-K8 acetylation
TCONS_00005808	-0.916682	0.000506294	XM_011553405	uncharacterized LOC105383368
TCONS_00013329	0.904983	0.000792539	XM_011553455	UDP-glucuronosyltransferase 2B15-like	GO:0016758	transferase activity, transferring hexosyl groups
TCONS_00042104	-0.905622	0.000774543	XM_011553455	UDP-glucuronosyltransferase 2B15-like	GO:0016758	transferase activity, transferring hexosyl groups
TCONS_00011267	0.95974	4.14451e-05	XM_011553455	UDP-glucuronosyltransferase 2B15-like	GO:0016758	transferase activity, transferring hexosyl groups
TCONS_00023958	0.954018	6.56179e-05	XM_011553455	UDP-glucuronosyltransferase 2B15-like	GO:0016758	transferase activity, transferring hexosyl groups
TCONS_00065766	0.905131	0.000788341	XM_011553455	UDP-glucuronosyltransferase 2B15-like	GO:0016758	transferase activity, transferring hexosyl groups
TCONS_00021270	0.901899	0.000883557	XM_011553465	uncharacterized LOC105383419
TCONS_00006226	0.912507	0.000598294	XM_011553524	RIB43A-like with coiled-coils protein 2	GO:0005634	nucleus
TCONS_00001205	0.919667	0.000446943	XM_011553534	proton-coupled amino acid transporter 4-like	GO:0016021;GO:0015293;GO:0006865	integral component of membrane|symporter activity|amino acid transport
TCONS_00035209	0.918063	0.000478196	XM_011553568	plastin-3, transcript variant X2	GO:0005737;GO:0005509	cytoplasm|calcium ion binding
TCONS_00028505	0.955406	5.90251e-05	XM_011553601	sideroflexin-2, transcript variant X4	GO:0016021;GO:0005743;GO:0015075;GO:0055072	integral component of membrane|mitochondrial inner membrane|ion transmembrane transporter activity|iron ion homeostasis
TCONS_00013329	-0.920416	0.000432858	XM_011553644	trypsin-like	GO:0005576;GO:0004252;GO:0007586	extracellular region|serine-type endopeptidase activity|digestion
TCONS_00028505	0.924916	0.000354662	XM_011553654	thioredoxin-2-like, transcript variant X1	GO:0005623;GO:0015035;GO:0045454;GO:0006662	cell|protein disulfide oxidoreductase activity|cell redox homeostasis|glycerol ether metabolic process
TCONS_00065766	0.904387	0.000809598	XM_011553665	Down syndrome cell adhesion molecule-like protein 1	GO:0005887;GO:0042802;GO:0007156;GO:0048812	integral component of plasma membrane|identical protein binding|homophilic cell adhesion via plasma membrane adhesion molecules|neuron projection morphogenesis
TCONS_00003618	0.910315	0.000650969	XM_011553669	uncharacterized LOC105383593	GO:0005737;GO:0005634	cytoplasm|nucleus
TCONS_00023958	0.902286	0.000871733	XM_011553709	synaptic vesicular amine transporter-like	GO:0042583;GO:0030659;GO:0016021;GO:0015238;GO:0097159;GO:0006836;GO:0035864	chromaffin granule|cytoplasmic vesicle membrane|integral component of membrane|drug transmembrane transporter activity|organic cyclic compound binding|neurotransmitter transport|response to potassium ion
TCONS_00043249	0.928256	0.000303458	XM_011553739	fibulin-1-like, transcript variant X2	GO:0070062;GO:0031012;GO:0005576;GO:0005615;GO:0005578;GO:0005509;GO:0005178;GO:0008022;GO:0042803;GO:0007155;GO:0048251;GO:0030198;GO:0034394;GO:0001558;GO:2000121;GO:0046903	extracellular exosome|extracellular matrix|extracellular region|extracellular space|proteinaceous extracellular matrix|calcium ion binding|integrin binding|protein C-terminus binding|protein homodimerization activity|cell adhesion|elastic fiber assembly|extracellular matrix organization|protein localization to cell surface|regulation of cell growth|regulation of removal of superoxide radicals|sec…
TCONS_00010066	0.923746	0.000373949	XM_011553739	fibulin-1-like, transcript variant X2	GO:0070062;GO:0031012;GO:0005576;GO:0005615;GO:0005578;GO:0005509;GO:0005178;GO:0008022;GO:0042803;GO:0007155;GO:0048251;GO:0030198;GO:0034394;GO:0001558;GO:2000121;GO:0046903	extracellular exosome|extracellular matrix|extracellular region|extracellular space|proteinaceous extracellular matrix|calcium ion binding|integrin binding|protein C-terminus binding|protein homodimerization activity|cell adhesion|elastic fiber assembly|extracellular matrix organization|protein localization to cell surface|regulation of cell growth|regulation of removal of superoxide radicals|sec…
TCONS_00065766	0.90129	0.000902353	XM_011553759	uncharacterized LOC105383660, transcript variant X2
TCONS_00042104	-0.943774	0.000131318	XM_011553810	integrin alpha-PS5-like	GO:0016324;GO:0009925;GO:0005737;GO:0005925;GO:0016021;GO:0008305;GO:0016328;GO:0005886;GO:0050839;GO:0046982;GO:0004872;GO:0043277;GO:0007411;GO:0048149;GO:0016339;GO:0016340;GO:0007155;GO:0033627;GO:0016477;GO:0007160;GO:0007391;GO:0035001;GO:0007157;GO:0007229;GO:0007508;GO:0007611;GO:0040011;GO:0007613;GO:0007494;GO:0030336;GO:0045886;GO:0008355;GO:0001555;GO:0003344;GO:0006909;GO:0007431;GO:…	apical plasma membrane|basal plasma membrane|cytoplasm|focal adhesion|integral component of membrane|integrin complex|lateral plasma membrane|plasma membrane|cell adhesion molecule binding|protein heterodimerization activity|receptor activity|apoptotic cell clearance|axon guidance|behavioral response to ethanol|calcium-dependent cell-cell adhesion via plasma membrane cell adhesion molecules|calci…
TCONS_00023958	0.927176	0.000319407	XM_011553810	integrin alpha-PS5-like	GO:0016324;GO:0009925;GO:0005737;GO:0005925;GO:0016021;GO:0008305;GO:0016328;GO:0005886;GO:0050839;GO:0046982;GO:0004872;GO:0043277;GO:0007411;GO:0048149;GO:0016339;GO:0016340;GO:0007155;GO:0033627;GO:0016477;GO:0007160;GO:0007391;GO:0035001;GO:0007157;GO:0007229;GO:0007508;GO:0007611;GO:0040011;GO:0007613;GO:0007494;GO:0030336;GO:0045886;GO:0008355;GO:0001555;GO:0003344;GO:0006909;GO:0007431;GO:…	apical plasma membrane|basal plasma membrane|cytoplasm|focal adhesion|integral component of membrane|integrin complex|lateral plasma membrane|plasma membrane|cell adhesion molecule binding|protein heterodimerization activity|receptor activity|apoptotic cell clearance|axon guidance|behavioral response to ethanol|calcium-dependent cell-cell adhesion via plasma membrane cell adhesion molecules|calci…
TCONS_00065766	0.916731	0.000505279	XM_011553810	integrin alpha-PS5-like	GO:0016324;GO:0009925;GO:0005737;GO:0005925;GO:0016021;GO:0008305;GO:0016328;GO:0005886;GO:0050839;GO:0046982;GO:0004872;GO:0043277;GO:0007411;GO:0048149;GO:0016339;GO:0016340;GO:0007155;GO:0033627;GO:0016477;GO:0007160;GO:0007391;GO:0035001;GO:0007157;GO:0007229;GO:0007508;GO:0007611;GO:0040011;GO:0007613;GO:0007494;GO:0030336;GO:0045886;GO:0008355;GO:0001555;GO:0003344;GO:0006909;GO:0007431;GO:…	apical plasma membrane|basal plasma membrane|cytoplasm|focal adhesion|integral component of membrane|integrin complex|lateral plasma membrane|plasma membrane|cell adhesion molecule binding|protein heterodimerization activity|receptor activity|apoptotic cell clearance|axon guidance|behavioral response to ethanol|calcium-dependent cell-cell adhesion via plasma membrane cell adhesion molecules|calci…
TCONS_00014425	0.910968	0.000634962	XM_011553880	acetyl-CoA carboxylase-like	GO:0005623;GO:0005737;GO:0003989;GO:0005524;GO:0004075;GO:0046872;GO:0006633;GO:2001295	cell|cytoplasm|acetyl-CoA carboxylase activity|ATP binding|biotin carboxylase activity|metal ion binding|fatty acid biosynthetic process|malonyl-CoA biosynthetic process
TCONS_00005808	0.934874	0.000217701	XM_011553880	acetyl-CoA carboxylase-like	GO:0005623;GO:0005737;GO:0003989;GO:0005524;GO:0004075;GO:0046872;GO:0006633;GO:2001295	cell|cytoplasm|acetyl-CoA carboxylase activity|ATP binding|biotin carboxylase activity|metal ion binding|fatty acid biosynthetic process|malonyl-CoA biosynthetic process
TCONS_00028687	0.938429	0.000179497	XM_011553944	uncharacterized LOC105383830, transcript variant X2
TCONS_00030788	0.93478	0.000218774	XM_011553951	myosin regulatory light chain 2-like	GO:0016459;GO:0005509	myosin complex|calcium ion binding
TCONS_00011267	0.961138	3.66733e-05	XM_011553958	1,2-dihydroxy-3-keto-5-methylthiopentene dioxygenase-like	GO:0005737;GO:0005634;GO:0010309;GO:0046872;GO:0019509	cytoplasm|nucleus|acireductone dioxygenase [iron(II)-requiring] activity|metal ion binding|L-methionine biosynthetic process from methylthioadenosine
TCONS_00023958	0.941824	0.000147678	XM_011553958	1,2-dihydroxy-3-keto-5-methylthiopentene dioxygenase-like	GO:0005737;GO:0005634;GO:0010309;GO:0046872;GO:0019509	cytoplasm|nucleus|acireductone dioxygenase [iron(II)-requiring] activity|metal ion binding|L-methionine biosynthetic process from methylthioadenosine
TCONS_00001205	0.923856	0.0003721	XM_011554011	uncharacterized LOC105383877
TCONS_00028505	0.912899	0.000589201	XM_011554032	uncharacterized LOC105383896	GO:0005737;GO:0004190;GO:0003677;GO:0003887;GO:0004519;GO:0046872;GO:0003723;GO:0003964;GO:0015074;GO:0006310	cytoplasm|aspartic-type endopeptidase activity|DNA binding|DNA-directed DNA polymerase activity|endonuclease activity|metal ion binding|RNA binding|RNA-directed DNA polymerase activity|DNA integration|DNA recombination
TCONS_00023958	0.926387	0.000331428	XM_011554045	probable chitinase 2	GO:0005576;GO:0008061;GO:0004568;GO:0006032;GO:0000272	extracellular region|chitin binding|chitinase activity|chitin catabolic process|polysaccharide catabolic process	ko00520	Amino sugar and nucleotide sugar metabolism
TCONS_00065766	0.928567	0.000298978	XM_011554045	probable chitinase 2	GO:0005576;GO:0008061;GO:0004568;GO:0006032;GO:0000272	extracellular region|chitin binding|chitinase activity|chitin catabolic process|polysaccharide catabolic process
TCONS_00022697	0.901211	0.000904806	XM_011554064	uncharacterized LOC105383928
TCONS_00056155	-0.906116	0.000760838	XM_011554100	mannose-1-phosphate guanyltransferase beta-like	GO:0005525;GO:0004475;GO:0009298;GO:0035167	GTP binding|mannose-1-phosphate guanylyltransferase activity|GDP-mannose biosynthetic process|larval lymph gland hemopoiesis
TCONS_00059047	0.953262	6.94206e-05	XM_011554100	mannose-1-phosphate guanyltransferase beta-like	GO:0005525;GO:0004475;GO:0009298;GO:0035167	GTP binding|mannose-1-phosphate guanylyltransferase activity|GDP-mannose biosynthetic process|larval lymph gland hemopoiesis
TCONS_00028505	0.968587	1.75428e-05	XM_011554119	succinyl-CoA ligase [ADP/GDP-forming] subunit alpha, mitochondrial-like	GO:0005759;GO:0005739;GO:0048037;GO:0005525;GO:0004775;GO:0004776;GO:0022008;GO:0009142;GO:0006105;GO:0006104;GO:0006099	mitochondrial matrix|mitochondrion|cofactor binding|GTP binding|succinate-CoA ligase (ADP-forming) activity|succinate-CoA ligase (GDP-forming) activity|neurogenesis|nucleoside triphosphate biosynthetic process|succinate metabolic process|succinyl-CoA metabolic process|tricarboxylic acid cycle
TCONS_00065766	0.923093	0.000385018	XM_011554160	uncharacterized LOC105384016
TCONS_00065766	0.90162	0.000892112	XM_011554268	uncharacterized LOC105384098
TCONS_00004814	0.907692	0.000718199	XM_011554353	uncharacterized LOC105384161
TCONS_00021843	0.90045	0.000928704	XM_011554405	uncharacterized LOC105384206, transcript variant X1
TCONS_00000795	0.907643	0.000719492	XM_011554405	uncharacterized LOC105384206, transcript variant X1
TCONS_00011267	0.918402	0.000471468	XM_011554431	aminoacylase-1-like	GO:0005737;GO:0004046;GO:0046872;GO:0008237;GO:0006520	cytoplasm|aminoacylase activity|metal ion binding|metallopeptidase activity|cellular amino acid metabolic process
TCONS_00065766	0.952825	7.16888e-05	XM_011554431	aminoacylase-1-like	GO:0005737;GO:0004046;GO:0046872;GO:0008237;GO:0006520	cytoplasm|aminoacylase activity|metal ion binding|metallopeptidase activity|cellular amino acid metabolic process
TCONS_00030788	0.908628	0.000693677	XM_011554488	uncharacterized LOC105384277
TCONS_00021843	0.913261	0.00058088	XM_011554567	uncharacterized LOC105384347
TCONS_00059047	0.934655	0.000220227	XM_011554575	SUN domain-containing ossification factor-like, transcript variant X3	GO:0016021;GO:0016020;GO:0005791;GO:0030867;GO:0007275;GO:0001503;GO:0032967;GO:0045669;GO:0046850	integral component of membrane|membrane|rough endoplasmic reticulum|rough endoplasmic reticulum membrane|multicellular organismal development|ossification|positive regulation of collagen biosynthetic process|positive regulation of osteoblast differentiation|regulation of bone remodeling
TCONS_00056076	0.921575	0.00041166	XM_011554575	SUN domain-containing ossification factor-like, transcript variant X3	GO:0016021;GO:0016020;GO:0005791;GO:0030867;GO:0007275;GO:0001503;GO:0032967;GO:0045669;GO:0046850	integral component of membrane|membrane|rough endoplasmic reticulum|rough endoplasmic reticulum membrane|multicellular organismal development|ossification|positive regulation of collagen biosynthetic process|positive regulation of osteoblast differentiation|regulation of bone remodeling
TCONS_00044413	0.919792	0.000444569	XM_011554584	uncharacterized LOC105384358, transcript variant X4
TCONS_00037163	0.964488	2.68386e-05	XM_011554607	adenylate kinase isoenzyme 1-like	GO:0043005;GO:0048471;GO:0030017;GO:0004017;GO:0005524;GO:0004550;GO:0046083;GO:0006172;GO:0046033;GO:0046034;GO:0021549;GO:0046103;GO:0007517;GO:0030182;GO:0006165;GO:0009142;GO:0021772;GO:0010828;GO:0014042;GO:0014823;GO:0042493;GO:0032355;GO:0033574	neuron projection|perinuclear region of cytoplasm|sarcomere|adenylate kinase activity|ATP binding|nucleoside diphosphate kinase activity|adenine metabolic process|ADP biosynthetic process|AMP metabolic process|ATP metabolic process|cerebellum development|inosine biosynthetic process|muscle organ development|neuron differentiation|nucleoside diphosphate phosphorylation|nucleoside triphosphate bios…
TCONS_00026361	0.954374	6.38777e-05	XM_011554643	merlin, transcript variant X1	GO:0005912;GO:0016324;GO:0005938;GO:0005737;GO:0005856;GO:0019898;GO:0036375;GO:0016020;GO:0016006;GO:0005886;GO:0008092;GO:0042802;GO:0009798;GO:0007050;GO:0007267;GO:0001745;GO:0001751;GO:0008101;GO:0032456;GO:0006897;GO:0035329;GO:0007476;GO:0007112;GO:0008285;GO:0060253;GO:0046621;GO:0042048;GO:0019094;GO:0042327;GO:0001934;GO:0072659;GO:0042981;GO:0045595;GO:0001558;GO:0042127;GO:0046669;GO:…	adherens junction|apical plasma membrane|cell cortex|cytoplasm|cytoskeleton|extrinsic component of membrane|Kibra-Ex-Mer complex|membrane|Nebenkern|plasma membrane|cytoskeletal protein binding|identical protein binding|axis specification|cell cycle arrest|cell-cell signaling|compound eye morphogenesis|compound eye photoreceptor cell differentiation|decapentaplegic signaling pathway|endocytic recy…	ko04390;ko04391;ko04392	Hippo signaling pathway|Hippo signaling pathway -fly|Hippo signaling pathway - multiple species
TCONS_00009264	0.910411	0.000648609	XM_011554681	uncharacterized LOC105384449	GO:0004190;GO:0004519;GO:0003676;GO:0003964;GO:0008270;GO:0015074	aspartic-type endopeptidase activity|endonuclease activity|nucleic acid binding|RNA-directed DNA polymerase activity|zinc ion binding|DNA integration
TCONS_00006226	0.911058	0.000632772	XM_011554723	uncharacterized LOC105384471
TCONS_00000795	0.943866	0.000130582	XM_011554723	uncharacterized LOC105384471
TCONS_00028505	0.903018	0.000849736	XM_011554740	uncharacterized LOC105384490	GO:0004190;GO:0004519;GO:0003676;GO:0003964;GO:0015074	aspartic-type endopeptidase activity|endonuclease activity|nucleic acid binding|RNA-directed DNA polymerase activity|DNA integration
TCONS_00056155	-0.915753	0.000525855	XM_011554819	soluble guanylate cyclase 89Db-like	GO:0008074;GO:0005886;GO:0005525;GO:0004383;GO:0020037;GO:0046872;GO:0046982;GO:0006182;GO:0035556;GO:0001666;GO:0000302;GO:0007165	guanylate cyclase complex, soluble|plasma membrane|GTP binding|guanylate cyclase activity|heme binding|metal ion binding|protein heterodimerization activity|cGMP biosynthetic process|intracellular signal transduction|response to hypoxia|response to reactive oxygen species|signal transduction	ko00230	Purine metabolism
TCONS_00000650	0.926143	0.000335205	XM_011554819	soluble guanylate cyclase 89Db-like	GO:0008074;GO:0005886;GO:0005525;GO:0004383;GO:0020037;GO:0046872;GO:0046982;GO:0006182;GO:0035556;GO:0001666;GO:0000302;GO:0007165	guanylate cyclase complex, soluble|plasma membrane|GTP binding|guanylate cyclase activity|heme binding|metal ion binding|protein heterodimerization activity|cGMP biosynthetic process|intracellular signal transduction|response to hypoxia|response to reactive oxygen species|signal transduction	ko00230	Purine metabolism
TCONS_00041352	0.935002	0.000216235	XM_011554837	collagen alpha-1(II) chain-like	GO:0005604;GO:0005581;GO:0005585;GO:0005737;GO:0031012;GO:0005615;GO:0005578;GO:0005201;GO:0042802;GO:0046872;GO:0048407;GO:0060348;GO:0001502;GO:0051216;GO:0060351;GO:0071773;GO:0007417;GO:0002062;GO:0030199;GO:0060272;GO:0001958;GO:0003007;GO:0048839;GO:0042472;GO:0060174;GO:0035108;GO:2001240;GO:0030903;GO:0001503;GO:0071599;GO:0060021;GO:0006029;GO:0010468;GO:0007605;GO:0001501;GO:0048705;GO:…	basement membrane|collagen trimer|collagen type II trimer|cytoplasm|extracellular matrix|extracellular space|proteinaceous extracellular matrix|extracellular matrix structural constituent|identical protein binding|metal ion binding|platelet-derived growth factor binding|bone development|cartilage condensation|cartilage development|cartilage development involved in endochondral bone morphogenesis|…	ko04510;ko04151;ko04512;ko04974	Focal adhesion|PI3K-Akt signaling pathway|ECM-receptor interaction|Protein digestion and absorption
TCONS_00059047	0.909958	0.000659851	XM_011554837	collagen alpha-1(II) chain-like	GO:0005604;GO:0005581;GO:0005585;GO:0005737;GO:0031012;GO:0005615;GO:0005578;GO:0005201;GO:0042802;GO:0046872;GO:0048407;GO:0060348;GO:0001502;GO:0051216;GO:0060351;GO:0071773;GO:0007417;GO:0002062;GO:0030199;GO:0060272;GO:0001958;GO:0003007;GO:0048839;GO:0042472;GO:0060174;GO:0035108;GO:2001240;GO:0030903;GO:0001503;GO:0071599;GO:0060021;GO:0006029;GO:0010468;GO:0007605;GO:0001501;GO:0048705;GO:…	basement membrane|collagen trimer|collagen type II trimer|cytoplasm|extracellular matrix|extracellular space|proteinaceous extracellular matrix|extracellular matrix structural constituent|identical protein binding|metal ion binding|platelet-derived growth factor binding|bone development|cartilage condensation|cartilage development|cartilage development involved in endochondral bone morphogenesis|…	ko04510;ko04151;ko04512;ko04974	Focal adhesion|PI3K-Akt signaling pathway|ECM-receptor interaction|Protein digestion and absorption
TCONS_00044413	-0.958751	4.50739e-05	XM_011554837	collagen alpha-1(II) chain-like	GO:0005604;GO:0005581;GO:0005585;GO:0005737;GO:0031012;GO:0005615;GO:0005578;GO:0005201;GO:0042802;GO:0046872;GO:0048407;GO:0060348;GO:0001502;GO:0051216;GO:0060351;GO:0071773;GO:0007417;GO:0002062;GO:0030199;GO:0060272;GO:0001958;GO:0003007;GO:0048839;GO:0042472;GO:0060174;GO:0035108;GO:2001240;GO:0030903;GO:0001503;GO:0071599;GO:0060021;GO:0006029;GO:0010468;GO:0007605;GO:0001501;GO:0048705;GO:…	basement membrane|collagen trimer|collagen type II trimer|cytoplasm|extracellular matrix|extracellular space|proteinaceous extracellular matrix|extracellular matrix structural constituent|identical protein binding|metal ion binding|platelet-derived growth factor binding|bone development|cartilage condensation|cartilage development|cartilage development involved in endochondral bone morphogenesis|…	ko04510;ko04151;ko04512;ko04974	Focal adhesion|PI3K-Akt signaling pathway|ECM-receptor interaction|Protein digestion and absorption
TCONS_00045274	-0.924493	0.000361549	XM_011554909	carbonic anhydrase 2-like	GO:0005829;GO:0004089;GO:0008270;GO:0015701;GO:0098779;GO:0006730;GO:0032849;GO:0002230;GO:0032230;GO:2001225;GO:0044281	cytosol|carbonate dehydratase activity|zinc ion binding|bicarbonate transport|mitophagy in response to mitochondrial depolarization|one-carbon metabolic process|positive regulation of cellular pH reduction|positive regulation of defense response to virus by host|positive regulation of synaptic transmission, GABAergic|regulation of chloride transport|small molecule metabolic process	ko00910	Nitrogen metabolism
TCONS_00009556	0.931459	0.000259451	XM_011554923	NADH dehydrogenase [ubiquinone] 1 beta subcomplex subunit 9-like	GO:0070062;GO:0005743;GO:0005747;GO:0005739;GO:0008137;GO:0006120;GO:0098779	extracellular exosome|mitochondrial inner membrane|mitochondrial respiratory chain complex I|mitochondrion|NADH dehydrogenase (ubiquinone) activity|mitochondrial electron transport, NADH to ubiquinone|mitophagy in response to mitochondrial depolarization
TCONS_00028687	0.911941	0.000611608	XM_011555110	maternal protein exuperantia, transcript variant X6	GO:0003723;GO:0007275	RNA binding|multicellular organismal development
TCONS_00043249	-0.903803	0.000826555	XM_011555130	uncharacterized LOC105384844, transcript variant X1
TCONS_00033373	-0.907055	0.000735231	XM_011555130	uncharacterized LOC105384844, transcript variant X1
TCONS_00028505	0.966812	2.12252e-05	XM_011555134	protein preli-like, transcript variant X3	GO:0030061;GO:0005758;GO:0005739;GO:1990050;GO:0048813;GO:0070584;GO:0043066;GO:0015914	mitochondrial crista|mitochondrial intermembrane space|mitochondrion|phosphatidic acid transporter activity|dendrite morphogenesis|mitochondrion morphogenesis|negative regulation of apoptotic process|phospholipid transport
TCONS_00065766	0.906122	0.000760672	XM_011555160	calcium/calmodulin-dependent protein kinase type II-like	GO:0005737;GO:0005524;GO:0005516;GO:0004683;GO:0004687;GO:0032971	cytoplasm|ATP binding|calmodulin binding|calmodulin-dependent protein kinase activity|myosin light chain kinase activity|regulation of muscle filament sliding
TCONS_00003618	0.901808	0.000886334	XM_011555178	transmembrane channel-like protein 3	GO:0016021;GO:0006811	integral component of membrane|ion transport
TCONS_00002710	0.935762	0.000207673	XM_011555178	transmembrane channel-like protein 3	GO:0016021;GO:0006811	integral component of membrane|ion transport
TCONS_00028687	0.943761	0.000131425	XM_011555204	uncharacterized LOC105384911	GO:0003964;GO:0006278;GO:0006313	RNA-directed DNA polymerase activity|RNA-dependent DNA replication|transposition, DNA-mediated
TCONS_00028687	0.947472	0.000103877	XM_011555224	uncharacterized LOC105384928	GO:0005634;GO:0004519;GO:0003676;GO:0008233;GO:0003964;GO:0015074;GO:0006278;GO:0006313	nucleus|endonuclease activity|nucleic acid binding|peptidase activity|RNA-directed DNA polymerase activity|DNA integration|RNA-dependent DNA replication|transposition, DNA-mediated
TCONS_00044413	-0.932626	0.000244602	XM_011555231	putative carbonic anhydrase 5	GO:0005576;GO:0004089;GO:0008270;GO:0006730	extracellular region|carbonate dehydratase activity|zinc ion binding|one-carbon metabolic process
TCONS_00023958	-0.944334	0.000126869	XM_011555295	mediator of RNA polymerase II transcription subunit 17-like	GO:0016592;GO:0001104;GO:0006351	mediator complex|RNA polymerase II transcription cofactor activity|transcription, DNA-templated	ko04919	Thyroid hormone signaling pathway
TCONS_00030788	0.91576	0.000525692	XM_011555300	RNA-binding protein Rsf1-like	GO:0005634;GO:0003729;GO:0000166;GO:0048025;GO:0000381;GO:0010468;GO:0031440;GO:0001178	nucleus|mRNA binding|nucleotide binding|negative regulation of mRNA splicing, via spliceosome|regulation of alternative mRNA splicing, via spliceosome|regulation of gene expression|regulation of mRNA 3'-end processing|regulation of transcriptional start site selection at RNA polymerase II promoter
TCONS_00042104	0.925666	0.000342679	XM_011555337	uncharacterized LOC105384866, transcript variant X3	GO:0005634;GO:0003677;GO:0046872;GO:0006355;GO:0006351	nucleus|DNA binding|metal ion binding|regulation of transcription, DNA-templated|transcription, DNA-templated
TCONS_00022697	0.959408	4.26396e-05	XM_011555339	uncharacterized LOC105385027, transcript variant X1
TCONS_00028505	0.906595	0.000747693	XM_011555354	uncharacterized LOC105385039
TCONS_00056155	0.930927	0.000266429	XM_011555363	PR domain zinc finger protein 5-like	GO:0005634;GO:0046872;GO:0008168;GO:0070491;GO:0000978;GO:0043565;GO:0044212;GO:0001078;GO:0016575;GO:0051567;GO:0000278;GO:0000122;GO:0045892;GO:0006351	nucleus|metal ion binding|methyltransferase activity|repressing transcription factor binding|RNA polymerase II core promoter proximal region sequence-specific DNA binding|sequence-specific DNA binding|transcription regulatory region DNA binding|transcriptional repressor activity, RNA polymerase II core promoter proximal region sequence-specific binding|histone deacetylation|histone H3-K9 methylat…
TCONS_00000650	-0.971746	1.21436e-05	XM_011555363	PR domain zinc finger protein 5-like	GO:0005634;GO:0046872;GO:0008168;GO:0070491;GO:0000978;GO:0043565;GO:0044212;GO:0001078;GO:0016575;GO:0051567;GO:0000278;GO:0000122;GO:0045892;GO:0006351	nucleus|metal ion binding|methyltransferase activity|repressing transcription factor binding|RNA polymerase II core promoter proximal region sequence-specific DNA binding|sequence-specific DNA binding|transcription regulatory region DNA binding|transcriptional repressor activity, RNA polymerase II core promoter proximal region sequence-specific binding|histone deacetylation|histone H3-K9 methylat…
TCONS_00062255	0.902374	0.00086907	XM_011555401	zinc finger protein 84-like, transcript variant X1	GO:0005634;GO:0003677;GO:0046872;GO:0003700;GO:0006355;GO:0006351	nucleus|DNA binding|metal ion binding|transcription factor activity, sequence-specific DNA binding|regulation of transcription, DNA-templated|transcription, DNA-templated
TCONS_00042104	0.925263	0.000349079	XM_011555409	uncharacterized LOC105384866, transcript variant X4	GO:0005634;GO:0003677;GO:0046872;GO:0006355;GO:0006351	nucleus|DNA binding|metal ion binding|regulation of transcription, DNA-templated|transcription, DNA-templated
TCONS_00003618	0.915918	0.000522342	XM_011555465	protein takeout-like
TCONS_00028299	0.915702	0.000526935	XM_011555481	tubulin alpha-1C chain-like	GO:0005737;GO:0005874;GO:0005525;GO:0003924;GO:0005200;GO:0007017;GO:0051258	cytoplasm|microtubule|GTP binding|GTPase activity|structural constituent of cytoskeleton|microtubule-based process|protein polymerization
TCONS_00028505	0.921091	0.000420428	XM_011555482	cytochrome c oxidase assembly protein COX15 homolog	GO:0070069;GO:0016021;GO:0005743;GO:0016653;GO:0016627;GO:0006784;GO:1902600;GO:0055114;GO:0008535	cytochrome complex|integral component of membrane|mitochondrial inner membrane|oxidoreductase activity, acting on NAD(P)H, heme protein as acceptor|oxidoreductase activity, acting on the CH-CH group of donors|heme a biosynthetic process|hydrogen ion transmembrane transport|oxidation-reduction process|respiratory chain complex IV assembly	ko02020;ko00190;ko00860	Two-component system|Oxidative phosphorylation|Porphyrin and chlorophyll metabolism
TCONS_00009556	0.905869	0.00076766	XM_011555483	cytosol aminopeptidase-like	GO:0005737;GO:0004177;GO:0030145;GO:0008235	cytoplasm|aminopeptidase activity|manganese ion binding|metalloexopeptidase activity	ko00330;ko00480	Arginine and proline metabolism|Glutathione metabolism
TCONS_00005808	-0.904241	0.000813816	XM_011555483	cytosol aminopeptidase-like	GO:0005737;GO:0004177;GO:0030145;GO:0008235	cytoplasm|aminopeptidase activity|manganese ion binding|metalloexopeptidase activity	ko00330;ko00480	Arginine and proline metabolism|Glutathione metabolism
TCONS_00011267	-0.918433	0.000470843	XM_011555484	calmodulin, transcript variant X1	GO:0005509	calcium ion binding	ko04114;ko04014;ko04015;ko04020;ko04022;ko04024;ko04070;ko05214;ko05133;ko05152;ko05010;ko05031;ko05034;ko04261;ko04270;ko04970;ko04971;ko04910;ko04912;ko04915;ko04916;ko04921;ko04922;ko04924;ko04925;ko04626;ko04713;ko04720;ko04722;ko04728;ko04740;ko04744;ko04745;ko04750	Oocyte meiosis|Ras signaling pathway|Rap1 signaling pathway|Calcium signaling pathway|cGMP - PKG signaling pathway|cAMP signaling pathway|Phosphatidylinositol signaling system|Glioma|Pertussis|Tuberculosis|Alzheimer's disease|Amphetamine addiction|Alcoholism|Adrenergic signaling in cardiomyocytes|Vascular smooth muscle contraction|Salivary secretion|Gastric acid secretion|Insulin signaling pathwa…
TCONS_00023958	-0.91957	0.00044878	XM_011555484	calmodulin, transcript variant X1	GO:0005509	calcium ion binding	ko04114;ko04014;ko04015;ko04020;ko04022;ko04024;ko04070;ko05214;ko05133;ko05152;ko05010;ko05031;ko05034;ko04261;ko04270;ko04970;ko04971;ko04910;ko04912;ko04915;ko04916;ko04921;ko04922;ko04924;ko04925;ko04626;ko04713;ko04720;ko04722;ko04728;ko04740;ko04744;ko04745;ko04750	Oocyte meiosis|Ras signaling pathway|Rap1 signaling pathway|Calcium signaling pathway|cGMP - PKG signaling pathway|cAMP signaling pathway|Phosphatidylinositol signaling system|Glioma|Pertussis|Tuberculosis|Alzheimer's disease|Amphetamine addiction|Alcoholism|Adrenergic signaling in cardiomyocytes|Vascular smooth muscle contraction|Salivary secretion|Gastric acid secretion|Insulin signaling pathwa…
TCONS_00065766	-0.931849	0.000254424	XM_011555484	calmodulin, transcript variant X1	GO:0005509	calcium ion binding	ko04114;ko04014;ko04015;ko04020;ko04022;ko04024;ko04070;ko05214;ko05133;ko05152;ko05010;ko05031;ko05034;ko04261;ko04270;ko04970;ko04971;ko04910;ko04912;ko04915;ko04916;ko04921;ko04922;ko04924;ko04925;ko04626;ko04713;ko04720;ko04722;ko04728;ko04740;ko04744;ko04745;ko04750	Oocyte meiosis|Ras signaling pathway|Rap1 signaling pathway|Calcium signaling pathway|cGMP - PKG signaling pathway|cAMP signaling pathway|Phosphatidylinositol signaling system|Glioma|Pertussis|Tuberculosis|Alzheimer's disease|Amphetamine addiction|Alcoholism|Adrenergic signaling in cardiomyocytes|Vascular smooth muscle contraction|Salivary secretion|Gastric acid secretion|Insulin signaling pathwa…
TCONS_00013329	-0.940831	0.000156537	XM_011555485	calmodulin, transcript variant X2	GO:0005509	calcium ion binding	ko04114;ko04014;ko04015;ko04020;ko04022;ko04024;ko04070;ko05214;ko05133;ko05152;ko05010;ko05031;ko05034;ko04261;ko04270;ko04970;ko04971;ko04910;ko04912;ko04915;ko04916;ko04921;ko04922;ko04924;ko04925;ko04626;ko04713;ko04720;ko04722;ko04728;ko04740;ko04744;ko04745;ko04750	Oocyte meiosis|Ras signaling pathway|Rap1 signaling pathway|Calcium signaling pathway|cGMP - PKG signaling pathway|cAMP signaling pathway|Phosphatidylinositol signaling system|Glioma|Pertussis|Tuberculosis|Alzheimer's disease|Amphetamine addiction|Alcoholism|Adrenergic signaling in cardiomyocytes|Vascular smooth muscle contraction|Salivary secretion|Gastric acid secretion|Insulin signaling pathwa…
TCONS_00065766	-0.906853	0.000740674	XM_011555485	calmodulin, transcript variant X2	GO:0005509	calcium ion binding	ko04114;ko04014;ko04015;ko04020;ko04022;ko04024;ko04070;ko05214;ko05133;ko05152;ko05010;ko05031;ko05034;ko04261;ko04270;ko04970;ko04971;ko04910;ko04912;ko04915;ko04916;ko04921;ko04922;ko04924;ko04925;ko04626;ko04713;ko04720;ko04722;ko04728;ko04740;ko04744;ko04745;ko04750	Oocyte meiosis|Ras signaling pathway|Rap1 signaling pathway|Calcium signaling pathway|cGMP - PKG signaling pathway|cAMP signaling pathway|Phosphatidylinositol signaling system|Glioma|Pertussis|Tuberculosis|Alzheimer's disease|Amphetamine addiction|Alcoholism|Adrenergic signaling in cardiomyocytes|Vascular smooth muscle contraction|Salivary secretion|Gastric acid secretion|Insulin signaling pathwa…
TCONS_00011267	-0.935675	0.00020864	XM_011555526	ubiquitin-fold modifier 1, transcript variant X2
TCONS_00023958	-0.936627	0.000198213	XM_011555526	ubiquitin-fold modifier 1, transcript variant X2
TCONS_00065766	0.901098	0.000908313	XM_011555602	uncharacterized LOC105385255
TCONS_00047372	0.920965	0.000422724	XM_011555616	RNA-directed DNA polymerase from mobile element jockey-like	GO:0003964	RNA-directed DNA polymerase activity
TCONS_00036474	0.959708	4.15575e-05	XM_011555616	RNA-directed DNA polymerase from mobile element jockey-like	GO:0003964	RNA-directed DNA polymerase activity
TCONS_00042104	0.939065	0.0001732	XM_011555718	nuclear transcription factor Y subunit alpha-like	GO:0016602;GO:0001046;GO:0001221;GO:0003700;GO:0008134;GO:0045893;GO:0048511;GO:0006366	CCAAT-binding factor complex|core promoter sequence-specific DNA binding|transcription cofactor binding|transcription factor activity, sequence-specific DNA binding|transcription factor binding|positive regulation of transcription, DNA-templated|rhythmic process|transcription from RNA polymerase II promoter	ko05152;ko04612	Tuberculosis|Antigen processing and presentation
TCONS_00043249	-0.918474	0.000470039	XM_011555718	nuclear transcription factor Y subunit alpha-like	GO:0016602;GO:0001046;GO:0001221;GO:0003700;GO:0008134;GO:0045893;GO:0048511;GO:0006366	CCAAT-binding factor complex|core promoter sequence-specific DNA binding|transcription cofactor binding|transcription factor activity, sequence-specific DNA binding|transcription factor binding|positive regulation of transcription, DNA-templated|rhythmic process|transcription from RNA polymerase II promoter	ko05152;ko04612	Tuberculosis|Antigen processing and presentation
TCONS_00001745	0.931109	0.000264027	XM_011555718	nuclear transcription factor Y subunit alpha-like	GO:0016602;GO:0001046;GO:0001221;GO:0003700;GO:0008134;GO:0045893;GO:0048511;GO:0006366	CCAAT-binding factor complex|core promoter sequence-specific DNA binding|transcription cofactor binding|transcription factor activity, sequence-specific DNA binding|transcription factor binding|positive regulation of transcription, DNA-templated|rhythmic process|transcription from RNA polymerase II promoter	ko05152;ko04612	Tuberculosis|Antigen processing and presentation
TCONS_00044413	0.963721	2.89014e-05	XM_011555755	zinc finger protein 519-like, transcript variant X2	GO:0005634;GO:0046872;GO:0000978;GO:0006355;GO:0021762;GO:0006351	nucleus|metal ion binding|RNA polymerase II core promoter proximal region sequence-specific DNA binding|regulation of transcription, DNA-templated|substantia nigra development|transcription, DNA-templated
TCONS_00023958	-0.907098	0.000734069	XM_011555802	uncharacterized LOC105385422, transcript variant X3	GO:0005576;GO:0008233;GO:0004252;GO:0008236;GO:0009950;GO:0007311;GO:0016485;GO:0006508;GO:0008063	extracellular region|peptidase activity|serine-type endopeptidase activity|serine-type peptidase activity|dorsal/ventral axis specification|maternal specification of dorsal/ventral axis, oocyte, germ-line encoded|protein processing|proteolysis|Toll signaling pathway
TCONS_00021843	0.966228	2.25488e-05	XM_011555976	uncharacterized LOC105385574
TCONS_00021270	0.926773	0.000325503	XM_011555976	uncharacterized LOC105385574
TCONS_00056155	-0.916063	0.000519268	XM_011556022	mitochondrial import inner membrane translocase subunit TIM50-C-like, transcript variant X1	GO:0016021;GO:0005743;GO:0005744;GO:0005739;GO:0004722;GO:0004725;GO:0007006;GO:0007005;GO:0035335;GO:0006470;GO:0015031	integral component of membrane|mitochondrial inner membrane|mitochondrial inner membrane presequence translocase complex|mitochondrion|protein serine/threonine phosphatase activity|protein tyrosine phosphatase activity|mitochondrial membrane organization|mitochondrion organization|peptidyl-tyrosine dephosphorylation|protein dephosphorylation|protein transport
TCONS_00000650	0.900681	0.000921393	XM_011556022	mitochondrial import inner membrane translocase subunit TIM50-C-like, transcript variant X1	GO:0016021;GO:0005743;GO:0005744;GO:0005739;GO:0004722;GO:0004725;GO:0007006;GO:0007005;GO:0035335;GO:0006470;GO:0015031	integral component of membrane|mitochondrial inner membrane|mitochondrial inner membrane presequence translocase complex|mitochondrion|protein serine/threonine phosphatase activity|protein tyrosine phosphatase activity|mitochondrial membrane organization|mitochondrion organization|peptidyl-tyrosine dephosphorylation|protein dephosphorylation|protein transport
TCONS_00005582	-0.903844	0.000825355	XM_011556023	mitochondrial import inner membrane translocase subunit TIM50-C-like, transcript variant X2	GO:0016021;GO:0005743;GO:0005744;GO:0005739;GO:0004722;GO:0004725;GO:0007006;GO:0007005;GO:0035335;GO:0006470;GO:0015031	integral component of membrane|mitochondrial inner membrane|mitochondrial inner membrane presequence translocase complex|mitochondrion|protein serine/threonine phosphatase activity|protein tyrosine phosphatase activity|mitochondrial membrane organization|mitochondrion organization|peptidyl-tyrosine dephosphorylation|protein dephosphorylation|protein transport
TCONS_00005808	-0.928354	0.000302042	XM_011556023	mitochondrial import inner membrane translocase subunit TIM50-C-like, transcript variant X2	GO:0016021;GO:0005743;GO:0005744;GO:0005739;GO:0004722;GO:0004725;GO:0007006;GO:0007005;GO:0035335;GO:0006470;GO:0015031	integral component of membrane|mitochondrial inner membrane|mitochondrial inner membrane presequence translocase complex|mitochondrion|protein serine/threonine phosphatase activity|protein tyrosine phosphatase activity|mitochondrial membrane organization|mitochondrion organization|peptidyl-tyrosine dephosphorylation|protein dephosphorylation|protein transport
TCONS_00013329	0.902693	0.000859442	XM_011556035	4-hydroxyphenylpyruvate dioxygenase-like	GO:0005783;GO:0005789;GO:0070062;GO:0005794;GO:0000139;GO:0003868;GO:0046872;GO:0006559;GO:0006572	endoplasmic reticulum|endoplasmic reticulum membrane|extracellular exosome|Golgi apparatus|Golgi membrane|4-hydroxyphenylpyruvate dioxygenase activity|metal ion binding|L-phenylalanine catabolic process|tyrosine catabolic process
TCONS_00028505	0.910389	0.000649141	XM_011556035	4-hydroxyphenylpyruvate dioxygenase-like	GO:0005783;GO:0005789;GO:0070062;GO:0005794;GO:0000139;GO:0003868;GO:0046872;GO:0006559;GO:0006572	endoplasmic reticulum|endoplasmic reticulum membrane|extracellular exosome|Golgi apparatus|Golgi membrane|4-hydroxyphenylpyruvate dioxygenase activity|metal ion binding|L-phenylalanine catabolic process|tyrosine catabolic process
TCONS_00065766	0.958687	4.53158e-05	XM_011556035	4-hydroxyphenylpyruvate dioxygenase-like	GO:0005783;GO:0005789;GO:0070062;GO:0005794;GO:0000139;GO:0003868;GO:0046872;GO:0006559;GO:0006572	endoplasmic reticulum|endoplasmic reticulum membrane|extracellular exosome|Golgi apparatus|Golgi membrane|4-hydroxyphenylpyruvate dioxygenase activity|metal ion binding|L-phenylalanine catabolic process|tyrosine catabolic process
TCONS_00013329	-0.902319	0.000870754	XM_011556063	coiled-coil domain-containing protein 22, transcript variant X1	GO:0097602;GO:2000060	cullin family protein binding|positive regulation of protein ubiquitination involved in ubiquitin-dependent protein catabolic process
TCONS_00065766	-0.909017	0.00068367	XM_011556063	coiled-coil domain-containing protein 22, transcript variant X1	GO:0097602;GO:2000060	cullin family protein binding|positive regulation of protein ubiquitination involved in ubiquitin-dependent protein catabolic process
TCONS_00054720	0.939732	0.000166771	XM_011556087	protein phosphatase 1F-like	GO:0005829;GO:0048471;GO:0043234;GO:0033192;GO:0046872;GO:0016791;GO:0004722;GO:0035690;GO:0016576;GO:0097193;GO:0033137;GO:0006469;GO:0044387;GO:0045892;GO:0035970;GO:0010811;GO:0050921;GO:0043280;GO:0010634;GO:0051894;GO:0010628;GO:0045927;GO:0051496	cytosol|perinuclear region of cytoplasm|protein complex|calmodulin-dependent protein phosphatase activity|metal ion binding|phosphatase activity|protein serine/threonine phosphatase activity|cellular response to drug|histone dephosphorylation|intrinsic apoptotic signaling pathway|negative regulation of peptidyl-serine phosphorylation|negative regulation of protein kinase activity|negative regulat…
TCONS_00013329	0.911204	0.00062924	XM_011556120	uncharacterized LOC105385699
TCONS_00013329	-0.922775	0.000390495	XM_011556131	uncharacterized LOC105385710
TCONS_00042104	0.901423	0.00089821	XM_011556131	uncharacterized LOC105385710
TCONS_00054720	0.934741	0.000219227	XM_011556149	dnaJ homolog dnj-5-like, transcript variant X1	GO:0005789;GO:0070062;GO:0016021;GO:0016020;GO:0005730;GO:0005654;GO:0015031	endoplasmic reticulum membrane|extracellular exosome|integral component of membrane|membrane|nucleolus|nucleoplasm|protein transport
TCONS_00013329	0.904637	0.000802412	XM_011556208	uncharacterized LOC105385776	GO:0046872;GO:0003693;GO:0016740;GO:0004803;GO:0015074;GO:0006313	metal ion binding|P-element binding|transferase activity|transposase activity|DNA integration|transposition, DNA-mediated
TCONS_00065766	0.978672	4.56922e-06	XM_011556208	uncharacterized LOC105385776	GO:0046872;GO:0003693;GO:0016740;GO:0004803;GO:0015074;GO:0006313	metal ion binding|P-element binding|transferase activity|transposase activity|DNA integration|transposition, DNA-mediated
TCONS_00009264	0.925101	0.000351686	XM_011556237	alpha-(1,3)-fucosyltransferase C-like, transcript variant X2	GO:0032580;GO:0016021;GO:0008417;GO:0036065;GO:0006486	Golgi cisterna membrane|integral component of membrane|fucosyltransferase activity|fucosylation|protein glycosylation
TCONS_00056155	0.933369	0.000235466	XM_011556279	uncharacterized LOC105385833
TCONS_00000650	-0.911128	0.000631073	XM_011556279	uncharacterized LOC105385833
TCONS_00023958	0.920662	0.000428284	XM_011556284	4-coumarate--CoA ligase 1-like	GO:0005777;GO:0005524;GO:0016874;GO:0009695;GO:0009611	peroxisome|ATP binding|ligase activity|jasmonic acid biosynthetic process|response to wounding
TCONS_00065766	0.978384	4.78726e-06	XM_011556284	4-coumarate--CoA ligase 1-like	GO:0005777;GO:0005524;GO:0016874;GO:0009695;GO:0009611	peroxisome|ATP binding|ligase activity|jasmonic acid biosynthetic process|response to wounding
TCONS_00005808	-0.952585	7.29518e-05	XM_011556286	uncharacterized LOC105385840
TCONS_00011965	0.934193	0.000225614	XM_011556385	protein tumorous imaginal discs, mitochondrial-like, transcript variant X5	GO:0005741;GO:0005524;GO:0046872;GO:0007275;GO:0006457;GO:0009408	mitochondrial outer membrane|ATP binding|metal ion binding|multicellular organismal development|protein folding|response to heat	ko05203	Viral carcinogenesis
TCONS_00013329	-0.902772	0.000857077	XM_011556447	NADH dehydrogenase [ubiquinone] 1 beta subcomplex subunit 2, mitochondrial-like	GO:0005747;GO:0055114	mitochondrial respiratory chain complex I|oxidation-reduction process	ko04932;ko05010;ko05012;ko05016;ko00190	Non-alcoholic fatty liver disease (NAFLD)|Alzheimer's disease|Parkinson's disease|Huntington's disease|Oxidative phosphorylation
TCONS_00011267	-0.959284	4.30931e-05	XM_011556447	NADH dehydrogenase [ubiquinone] 1 beta subcomplex subunit 2, mitochondrial-like	GO:0005747;GO:0055114	mitochondrial respiratory chain complex I|oxidation-reduction process	ko04932;ko05010;ko05012;ko05016;ko00190	Non-alcoholic fatty liver disease (NAFLD)|Alzheimer's disease|Parkinson's disease|Huntington's disease|Oxidative phosphorylation
TCONS_00023958	-0.95594	5.66165e-05	XM_011556447	NADH dehydrogenase [ubiquinone] 1 beta subcomplex subunit 2, mitochondrial-like	GO:0005747;GO:0055114	mitochondrial respiratory chain complex I|oxidation-reduction process	ko04932;ko05010;ko05012;ko05016;ko00190	Non-alcoholic fatty liver disease (NAFLD)|Alzheimer's disease|Parkinson's disease|Huntington's disease|Oxidative phosphorylation
TCONS_00065766	-0.958222	4.71084e-05	XM_011556447	NADH dehydrogenase [ubiquinone] 1 beta subcomplex subunit 2, mitochondrial-like	GO:0005747;GO:0055114	mitochondrial respiratory chain complex I|oxidation-reduction process	ko04932;ko05010;ko05012;ko05016;ko00190	Non-alcoholic fatty liver disease (NAFLD)|Alzheimer's disease|Parkinson's disease|Huntington's disease|Oxidative phosphorylation
TCONS_00056076	0.920225	0.000436404	XM_011556449	putative nuclease HARBI1	GO:0005737;GO:0005634;GO:0046872;GO:0004518	cytoplasm|nucleus|metal ion binding|nuclease activity
TCONS_00050127	0.917956	0.000480327	XM_011556449	putative nuclease HARBI1	GO:0005737;GO:0005634;GO:0046872;GO:0004518	cytoplasm|nucleus|metal ion binding|nuclease activity
TCONS_00000650	0.914221	0.000559214	XM_011556505	fibril-forming collagen alpha chain-like	GO:0005581;GO:0005578	collagen trimer|proteinaceous extracellular matrix	ko04510;ko04151;ko04512;ko04974	Focal adhesion|PI3K-Akt signaling pathway|ECM-receptor interaction|Protein digestion and absorption
TCONS_00044413	-0.911552	0.000620858	XM_011556505	fibril-forming collagen alpha chain-like	GO:0005581;GO:0005578	collagen trimer|proteinaceous extracellular matrix	ko04510;ko04151;ko04512;ko04974	Focal adhesion|PI3K-Akt signaling pathway|ECM-receptor interaction|Protein digestion and absorption
TCONS_00057515	-0.910528	0.000645724	XM_011556505	fibril-forming collagen alpha chain-like	GO:0005581;GO:0005578	collagen trimer|proteinaceous extracellular matrix	ko04510;ko04151;ko04512;ko04974	Focal adhesion|PI3K-Akt signaling pathway|ECM-receptor interaction|Protein digestion and absorption
TCONS_00013329	0.929185	0.0002902	XM_011556581	chromatin complexes subunit BAP18-like, transcript variant X1	GO:0071339;GO:0016589;GO:0003677;GO:0016568	MLL1 complex|NURF complex|DNA binding|chromatin modification
TCONS_00013329	0.92744	0.00031545	XM_011556601	tudor and KH domain-containing protein-like	GO:0005739;GO:0071546;GO:0071547;GO:0003723;GO:0030154;GO:0043046;GO:0009566;GO:0010467;GO:0031047;GO:0007140;GO:0034587;GO:0007283	mitochondrion|pi-body|piP-body|RNA binding|cell differentiation|DNA methylation involved in gamete generation|fertilization|gene expression|gene silencing by RNA|male meiosis|piRNA metabolic process|spermatogenesis
TCONS_00011267	0.905243	0.000785174	XM_011556601	tudor and KH domain-containing protein-like	GO:0005739;GO:0071546;GO:0071547;GO:0003723;GO:0030154;GO:0043046;GO:0009566;GO:0010467;GO:0031047;GO:0007140;GO:0034587;GO:0007283	mitochondrion|pi-body|piP-body|RNA binding|cell differentiation|DNA methylation involved in gamete generation|fertilization|gene expression|gene silencing by RNA|male meiosis|piRNA metabolic process|spermatogenesis
TCONS_00023958	0.90931	0.000676188	XM_011556601	tudor and KH domain-containing protein-like	GO:0005739;GO:0071546;GO:0071547;GO:0003723;GO:0030154;GO:0043046;GO:0009566;GO:0010467;GO:0031047;GO:0007140;GO:0034587;GO:0007283	mitochondrion|pi-body|piP-body|RNA binding|cell differentiation|DNA methylation involved in gamete generation|fertilization|gene expression|gene silencing by RNA|male meiosis|piRNA metabolic process|spermatogenesis
TCONS_00065766	0.913614	0.000572842	XM_011556601	tudor and KH domain-containing protein-like	GO:0005739;GO:0071546;GO:0071547;GO:0003723;GO:0030154;GO:0043046;GO:0009566;GO:0010467;GO:0031047;GO:0007140;GO:0034587;GO:0007283	mitochondrion|pi-body|piP-body|RNA binding|cell differentiation|DNA methylation involved in gamete generation|fertilization|gene expression|gene silencing by RNA|male meiosis|piRNA metabolic process|spermatogenesis
TCONS_00042104	0.934127	0.0002264	XM_011556721	uncharacterized LOC105386209	GO:0003964	RNA-directed DNA polymerase activity
TCONS_00011267	-0.934643	0.000220359	XM_011556721	uncharacterized LOC105386209	GO:0003964	RNA-directed DNA polymerase activity
TCONS_00009556	0.967212	2.03522e-05	XM_011556729	uncharacterized LOC105386217, transcript variant X1
TCONS_00065766	-0.902283	0.000871841	XM_011556768	trypsin, alkaline B-like	GO:0005615;GO:0004252	extracellular space|serine-type endopeptidase activity
TCONS_00048729	0.913109	0.000584361	XM_011556792	TBC1 domain family member 19, transcript variant X2	GO:0005096	GTPase activator activity
TCONS_00001205	0.971097	1.31389e-05	XM_011556792	TBC1 domain family member 19, transcript variant X2	GO:0005096	GTPase activator activity
TCONS_00056155	-0.913599	0.000573194	XM_011556940	ATP synthase subunit b, mitochondrial-like	GO:0005811;GO:0000276;GO:0005739;GO:0015078;GO:0015986;GO:0006909	lipid particle|mitochondrial proton-transporting ATP synthase complex, coupling factor F(o)|mitochondrion|hydrogen ion transmembrane transporter activity|ATP synthesis coupled proton transport|phagocytosis	ko05010;ko05012;ko05016;ko00190	Alzheimer's disease|Parkinson's disease|Huntington's disease|Oxidative phosphorylation
TCONS_00000650	0.957307	5.07721e-05	XM_011556940	ATP synthase subunit b, mitochondrial-like	GO:0005811;GO:0000276;GO:0005739;GO:0015078;GO:0015986;GO:0006909	lipid particle|mitochondrial proton-transporting ATP synthase complex, coupling factor F(o)|mitochondrion|hydrogen ion transmembrane transporter activity|ATP synthesis coupled proton transport|phagocytosis	ko05010;ko05012;ko05016;ko00190	Alzheimer's disease|Parkinson's disease|Huntington's disease|Oxidative phosphorylation
TCONS_00065766	0.90413	0.000817029	XM_011556940	ATP synthase subunit b, mitochondrial-like	GO:0005811;GO:0000276;GO:0005739;GO:0015078;GO:0015986;GO:0006909	lipid particle|mitochondrial proton-transporting ATP synthase complex, coupling factor F(o)|mitochondrion|hydrogen ion transmembrane transporter activity|ATP synthesis coupled proton transport|phagocytosis	ko05010;ko05012;ko05016;ko00190	Alzheimer's disease|Parkinson's disease|Huntington's disease|Oxidative phosphorylation
TCONS_00023040	0.921215	0.000418169	XM_011557020	UDP-N-acetylglucosamine transferase subunit ALG13 homolog	GO:0005783;GO:0004577	endoplasmic reticulum|N-acetylglucosaminyldiphosphodolichol N-acetylglucosaminyltransferase activity	ko00510;ko00513	N-Glycan biosynthesis|Various types of N-glycan biosynthesis
TCONS_00009556	0.943009	0.000137574	XM_011557042	uncharacterized LOC105386481, transcript variant X1
TCONS_00028505	0.979602	3.91217e-06	XM_011557062	cytochrome P450 6B6-like	GO:0005789;GO:0070330;GO:0020037;GO:0005506	endoplasmic reticulum membrane|aromatase activity|heme binding|iron ion binding
TCONS_00065766	0.920872	0.000424433	XM_011557062	cytochrome P450 6B6-like	GO:0005789;GO:0070330;GO:0020037;GO:0005506	endoplasmic reticulum membrane|aromatase activity|heme binding|iron ion binding
TCONS_00060570	0.911502	0.000622065	XM_011557087	uncharacterized LOC105386508, transcript variant X3	GO:0031672;GO:0031430;GO:0005524;GO:0019902;GO:0004672;GO:0017048;GO:0005089;GO:0031034;GO:0043547;GO:0035023;GO:0030241	A band|M band|ATP binding|phosphatase binding|protein kinase activity|Rho GTPase binding|Rho guanyl-nucleotide exchange factor activity|myosin filament assembly|positive regulation of GTPase activity|regulation of Rho protein signal transduction|skeletal muscle myosin thick filament assembly
TCONS_00044413	0.926505	0.0003296	XM_011557091	uncharacterized LOC105386508, transcript variant X7	GO:0031672;GO:0031430;GO:0005524;GO:0019902;GO:0004672;GO:0017048;GO:0005089;GO:0031034;GO:0043547;GO:0035023;GO:0030241	A band|M band|ATP binding|phosphatase binding|protein kinase activity|Rho GTPase binding|Rho guanyl-nucleotide exchange factor activity|myosin filament assembly|positive regulation of GTPase activity|regulation of Rho protein signal transduction|skeletal muscle myosin thick filament assembly
TCONS_00065766	-0.928771	0.000296058	XM_011557119	uncharacterized LOC105386535	GO:0016021;GO:0008289;GO:0016747;GO:0006869;GO:0007275	integral component of membrane|lipid binding|transferase activity, transferring acyl groups other than amino-acyl groups|lipid transport|multicellular organismal development
TCONS_00023958	0.936542	0.000199131	XM_011557125	mucin-17-like	GO:0005634;GO:0008270;GO:0007399;GO:0006355;GO:0006351	nucleus|zinc ion binding|nervous system development|regulation of transcription, DNA-templated|transcription, DNA-templated
TCONS_00065766	0.915954	0.000521575	XM_011557125	mucin-17-like	GO:0005634;GO:0008270;GO:0007399;GO:0006355;GO:0006351	nucleus|zinc ion binding|nervous system development|regulation of transcription, DNA-templated|transcription, DNA-templated
TCONS_00043249	-0.904717	0.000800121	XM_011557205	uncharacterized LOC105386595, transcript variant X2
TCONS_00004814	-0.902384	0.000868784	XM_011557205	uncharacterized LOC105386595, transcript variant X2
TCONS_00033373	-0.907775	0.000715988	XM_011557205	uncharacterized LOC105386595, transcript variant X2
TCONS_00005582	0.931555	0.000258212	XM_011557288	uncharacterized LOC105386676, transcript variant X2
TCONS_00013329	0.913211	0.000582024	XM_011557379	acetylcholinesterase-like	GO:0030054;GO:0045202;GO:0003990;GO:0042135	cell junction|synapse|acetylcholinesterase activity|neurotransmitter catabolic process	ko00564;ko04725	Glycerophospholipid metabolism|Cholinergic synapse
TCONS_00021843	0.95523	5.98317e-05	XM_011557414	uncharacterized LOC105386785
TCONS_00021270	0.938587	0.000177918	XM_011557414	uncharacterized LOC105386785
TCONS_00065766	0.902593	0.000862464	XM_011557464	uncharacterized LOC105386820, transcript variant X5
TCONS_00001205	0.938971	0.000174128	XM_011557539	zinc carboxypeptidase A 1-like	GO:0005615;GO:0004181;GO:0008270;GO:0007586;GO:0006508	extracellular space|metallocarboxypeptidase activity|zinc ion binding|digestion|proteolysis
TCONS_00006226	0.904802	0.000797712	XM_011557539	zinc carboxypeptidase A 1-like	GO:0005615;GO:0004181;GO:0008270;GO:0007586;GO:0006508	extracellular space|metallocarboxypeptidase activity|zinc ion binding|digestion|proteolysis
TCONS_00021270	0.911497	0.00062217	XM_011557564	elongation factor Ts, mitochondrial-like, transcript variant X3	GO:0005739;GO:0003746	mitochondrion|translation elongation factor activity
TCONS_00028505	0.908637	0.000693442	XM_011557686	uncharacterized LOC105387018, transcript variant X2	GO:0031463;GO:0016607;GO:0005634;GO:0043161;GO:0016567	Cul3-RING ubiquitin ligase complex|nuclear speck|nucleus|proteasome-mediated ubiquitin-dependent protein catabolic process|protein ubiquitination
TCONS_00001205	0.931452	0.000259546	XM_011557784	uncharacterized LOC105387108
TCONS_00006226	0.92195	0.000404969	XM_011557784	uncharacterized LOC105387108
TCONS_00041352	0.930162	0.000276692	XM_011557831	pleckstrin homology-like domain family B member 1, transcript variant X1	GO:0045180;GO:1904261;GO:0010717;GO:0010470;GO:0070507	basal cortex|positive regulation of basement membrane assembly involved in embryonic body morphogenesis|regulation of epithelial to mesenchymal transition|regulation of gastrulation|regulation of microtubule cytoskeleton organization
TCONS_00059047	0.912989	0.000587123	XM_011557831	pleckstrin homology-like domain family B member 1, transcript variant X1	GO:0045180;GO:1904261;GO:0010717;GO:0010470;GO:0070507	basal cortex|positive regulation of basement membrane assembly involved in embryonic body morphogenesis|regulation of epithelial to mesenchymal transition|regulation of gastrulation|regulation of microtubule cytoskeleton organization
TCONS_00056076	0.919683	0.00044663	XM_011557831	pleckstrin homology-like domain family B member 1, transcript variant X1	GO:0045180;GO:1904261;GO:0010717;GO:0010470;GO:0070507	basal cortex|positive regulation of basement membrane assembly involved in embryonic body morphogenesis|regulation of epithelial to mesenchymal transition|regulation of gastrulation|regulation of microtubule cytoskeleton organization
TCONS_00056155	-0.914305	0.000557352	XM_011557833	uncharacterized LOC105387148
TCONS_00056025	-0.911474	0.000622737	XM_011557833	uncharacterized LOC105387148
TCONS_00043249	0.90902	0.000683582	XM_011557833	uncharacterized LOC105387148
TCONS_00028505	0.951399	7.94522e-05	XM_011557834	uncharacterized LOC105387140, transcript variant X2	GO:0045177;GO:0009986;GO:0005905;GO:0016021;GO:0005634;GO:0048471;GO:0034361;GO:0005509;GO:0030296;GO:0030229;GO:0007166;GO:0042149;GO:0071456;GO:0032869;GO:0071347;GO:0071222;GO:0021987;GO:0008203;GO:0007507;GO:0006869;GO:0061098;GO:0006898;GO:0042493;GO:0009725;GO:0001666;GO:0032496;GO:0007584;GO:0034447	apical part of cell|cell surface|coated pit|integral component of membrane|nucleus|perinuclear region of cytoplasm|very-low-density lipoprotein particle|calcium ion binding|protein tyrosine kinase activator activity|very-low-density lipoprotein particle receptor activity|cell surface receptor signaling pathway|cellular response to glucose starvation|cellular response to hypoxia|cellular response …
TCONS_00004814	-0.90649	0.000750551	XM_011557843	uncharacterized LOC105387155, transcript variant X1
TCONS_00005582	-0.910911	0.000636347	XM_011557843	uncharacterized LOC105387155, transcript variant X1
TCONS_00004814	-0.90649	0.000750551	XM_011557844	uncharacterized LOC105387155, transcript variant X2
TCONS_00005582	-0.910911	0.000636347	XM_011557844	uncharacterized LOC105387155, transcript variant X2
TCONS_00060957	-0.904247	0.000813652	XM_011557856	exosome complex component RRP43-like	GO:0005737;GO:0000177;GO:0000178;GO:0000176;GO:0005730;GO:0005634;GO:0017091;GO:0044822;GO:0043928;GO:0000467;GO:0071028;GO:0071042;GO:0071035;GO:0071038;GO:0034427;GO:0034473;GO:0034475;GO:0034476	cytoplasm|cytoplasmic exosome (RNase complex)|exosome (RNase complex)|nuclear exosome (RNase complex)|nucleolus|nucleus|AU-rich element binding|poly(A) RNA binding|exonucleolytic nuclear-transcribed mRNA catabolic process involved in deadenylation-dependent decay|exonucleolytic trimming to generate mature 3'-end of 5.8S rRNA from tricistronic rRNA transcript (SSU-rRNA, 5.8S rRNA, LSU-rRNA)|nuclea…	ko03018	RNA degradation
TCONS_00041352	0.915141	0.000539006	XM_011557858	uncharacterized protein K02A2.6-like	GO:0005737;GO:0004190;GO:0003677;GO:0003887;GO:0004519;GO:0046872;GO:0003723;GO:0003964;GO:0015074;GO:0006310	cytoplasm|aspartic-type endopeptidase activity|DNA binding|DNA-directed DNA polymerase activity|endonuclease activity|metal ion binding|RNA binding|RNA-directed DNA polymerase activity|DNA integration|DNA recombination
TCONS_00043249	0.907985	0.000710459	XM_011557858	uncharacterized protein K02A2.6-like	GO:0005737;GO:0004190;GO:0003677;GO:0003887;GO:0004519;GO:0046872;GO:0003723;GO:0003964;GO:0015074;GO:0006310	cytoplasm|aspartic-type endopeptidase activity|DNA binding|DNA-directed DNA polymerase activity|endonuclease activity|metal ion binding|RNA binding|RNA-directed DNA polymerase activity|DNA integration|DNA recombination
TCONS_00010066	0.956705	5.32885e-05	XM_011557858	uncharacterized protein K02A2.6-like	GO:0005737;GO:0004190;GO:0003677;GO:0003887;GO:0004519;GO:0046872;GO:0003723;GO:0003964;GO:0015074;GO:0006310	cytoplasm|aspartic-type endopeptidase activity|DNA binding|DNA-directed DNA polymerase activity|endonuclease activity|metal ion binding|RNA binding|RNA-directed DNA polymerase activity|DNA integration|DNA recombination
TCONS_00044413	-0.925873	0.000339422	XM_011557858	uncharacterized protein K02A2.6-like	GO:0005737;GO:0004190;GO:0003677;GO:0003887;GO:0004519;GO:0046872;GO:0003723;GO:0003964;GO:0015074;GO:0006310	cytoplasm|aspartic-type endopeptidase activity|DNA binding|DNA-directed DNA polymerase activity|endonuclease activity|metal ion binding|RNA binding|RNA-directed DNA polymerase activity|DNA integration|DNA recombination
TCONS_00065766	0.924913	0.000354711	XM_011557952	reticulocyte-binding protein 2 homolog a-like
TCONS_00021270	0.909694	0.000666469	XM_011557964	uncharacterized LOC105387260
TCONS_00053664	0.928119	0.000305446	XM_011558091	uncharacterized LOC105387375
TCONS_00047372	0.930034	0.000278429	XM_011558093	uncharacterized LOC105387377
TCONS_00009556	0.934464	0.000222437	XM_011558100	uncharacterized LOC105387383, transcript variant X3
TCONS_00053664	0.948019	0.000100196	XM_011558137	uncharacterized LOC105387423
TCONS_00005582	0.906919	0.000738897	XM_011558204	vesicle-associated membrane protein 2-like, transcript variant X2	GO:0030054;GO:0016021;GO:0043005;GO:0030672;GO:0016192	cell junction|integral component of membrane|neuron projection|synaptic vesicle membrane|vesicle-mediated transport	ko04130;ko04970;ko04911;ko04962;ko04721	SNARE interactions in vesicular transport|Salivary secretion|Insulin secretion|Vasopressin-regulated water reabsorption|Synaptic vesicle cycle
TCONS_00005582	-0.906178	0.00075911	XM_011558216	juvenile hormone esterase-like	GO:0004453	juvenile-hormone esterase activity
TCONS_00033373	-0.900208	0.000936408	XM_011558216	juvenile hormone esterase-like	GO:0004453	juvenile-hormone esterase activity
TCONS_00056025	0.912989	0.00058711	XM_011558246	synaptic vesicle 2-related protein-like	GO:0005911;GO:0005783;GO:0016021;GO:0031594;GO:0048786;GO:0045202;GO:0030672;GO:0043195;GO:0004872;GO:0022857;GO:0005215;GO:0006874;GO:0006836	cell-cell junction|endoplasmic reticulum|integral component of membrane|neuromuscular junction|presynaptic active zone|synapse|synaptic vesicle membrane|terminal bouton|receptor activity|transmembrane transporter activity|transporter activity|cellular calcium ion homeostasis|neurotransmitter transport
TCONS_00001205	0.982342	2.36794e-06	XM_011558273	uncharacterized LOC105387541
TCONS_00006226	0.91468	0.000549072	XM_011558273	uncharacterized LOC105387541
TCONS_00026361	0.912267	0.000603897	XM_011558378	uncharacterized LOC105387623
TCONS_00028505	0.955005	6.08783e-05	XM_011558435	phytanoyl-CoA dioxygenase, peroxisomal-like, transcript variant X3	GO:0005739;GO:0005782;GO:0005777;GO:0048037;GO:0031418;GO:0046872;GO:0048244;GO:0001561;GO:0006720;GO:0097089	mitochondrion|peroxisomal matrix|peroxisome|cofactor binding|L-ascorbic acid binding|metal ion binding|phytanoyl-CoA dioxygenase activity|fatty acid alpha-oxidation|isoprenoid metabolic process|methyl-branched fatty acid metabolic process	ko04146	Peroxisome
TCONS_00023958	0.910532	0.000645635	XM_011558524	facilitated trehalose transporter Tret1, transcript variant X1	GO:0016021;GO:0005886;GO:0015574;GO:0015771	integral component of membrane|plasma membrane|trehalose transmembrane transporter activity|trehalose transport
TCONS_00065766	0.953689	6.72548e-05	XM_011558524	facilitated trehalose transporter Tret1, transcript variant X1	GO:0016021;GO:0005886;GO:0015574;GO:0015771	integral component of membrane|plasma membrane|trehalose transmembrane transporter activity|trehalose transport
TCONS_00065766	0.910013	0.000658474	XM_011558576	putative Dol-P-Glc:Glc(2)Man(9)GlcNAc(2)-PP-Dol alpha-1,2-glucosyltransferase	GO:0005789;GO:0016021;GO:0004583;GO:0006488;GO:0006486	endoplasmic reticulum membrane|integral component of membrane|dolichyl-phosphate-glucose-glycolipid alpha-glucosyltransferase activity|dolichol-linked oligosaccharide biosynthetic process|protein glycosylation	ko00510	N-Glycan biosynthesis
TCONS_00053664	0.919197	0.00045594	XM_011558631	uncharacterized LOC105387844
TCONS_00026361	0.943452	0.000133929	XM_011558646	scavenger receptor class B member 1-like, transcript variant X2	GO:0005901;GO:0016021;GO:0007155	caveola|integral component of membrane|cell adhesion
TCONS_00036472	-0.901469	0.000896793	XM_011558657	toll-like receptor 6, transcript variant X3	GO:0016021;GO:0030670;GO:0005886;GO:0004888;GO:0042496;GO:0006954;GO:0045087;GO:0002755;GO:0045410;GO:0050707;GO:0042088;GO:0034150	integral component of membrane|phagocytic vesicle membrane|plasma membrane|transmembrane signaling receptor activity|detection of diacyl bacterial lipopeptide|inflammatory response|innate immune response|MyD88-dependent toll-like receptor signaling pathway|positive regulation of interleukin-6 biosynthetic process|regulation of cytokine secretion|T-helper 1 type immune response|toll-like receptor …
TCONS_00047372	0.912857	0.000590151	XM_011558657	toll-like receptor 6, transcript variant X3	GO:0016021;GO:0030670;GO:0005886;GO:0004888;GO:0042496;GO:0006954;GO:0045087;GO:0002755;GO:0045410;GO:0050707;GO:0042088;GO:0034150	integral component of membrane|phagocytic vesicle membrane|plasma membrane|transmembrane signaling receptor activity|detection of diacyl bacterial lipopeptide|inflammatory response|innate immune response|MyD88-dependent toll-like receptor signaling pathway|positive regulation of interleukin-6 biosynthetic process|regulation of cytokine secretion|T-helper 1 type immune response|toll-like receptor …
TCONS_00005808	0.984356	1.55278e-06	XM_011558707	reversion-inducing cysteine-rich protein with Kazal motifs-like	GO:0031225;GO:0005886;GO:0004866;GO:0004867;GO:0001955;GO:0007566;GO:0035115;GO:0030198;GO:0010951;GO:0045747	anchored component of membrane|plasma membrane|endopeptidase inhibitor activity|serine-type endopeptidase inhibitor activity|blood vessel maturation|embryo implantation|embryonic forelimb morphogenesis|extracellular matrix organization|negative regulation of endopeptidase activity|positive regulation of Notch signaling pathway
TCONS_00033373	0.907744	0.00071681	XM_011558707	reversion-inducing cysteine-rich protein with Kazal motifs-like	GO:0031225;GO:0005886;GO:0004866;GO:0004867;GO:0001955;GO:0007566;GO:0035115;GO:0030198;GO:0010951;GO:0045747	anchored component of membrane|plasma membrane|endopeptidase inhibitor activity|serine-type endopeptidase inhibitor activity|blood vessel maturation|embryo implantation|embryonic forelimb morphogenesis|extracellular matrix organization|negative regulation of endopeptidase activity|positive regulation of Notch signaling pathway
TCONS_00008143	-0.932139	0.000250732	XM_011558759	putative phosphatidate phosphatase	GO:0045177;GO:0005887;GO:0005918;GO:0042577;GO:0016791;GO:0008195;GO:0042803;GO:0050829;GO:0016311;GO:0035234;GO:0009880;GO:0008354;GO:0035233;GO:0045824;GO:0007424;GO:0046839;GO:0006644;GO:0007280;GO:0019991;GO:0007165	apical part of cell|integral component of plasma membrane|septate junction|lipid phosphatase activity|phosphatase activity|phosphatidate phosphatase activity|protein homodimerization activity|defense response to Gram-negative bacterium|dephosphorylation|ectopic germ cell programmed cell death|embryonic pattern specification|germ cell migration|germ cell repulsion|negative regulation of innate imm…
TCONS_00021270	-0.92061	0.000429254	XM_011558759	putative phosphatidate phosphatase	GO:0045177;GO:0005887;GO:0005918;GO:0042577;GO:0016791;GO:0008195;GO:0042803;GO:0050829;GO:0016311;GO:0035234;GO:0009880;GO:0008354;GO:0035233;GO:0045824;GO:0007424;GO:0046839;GO:0006644;GO:0007280;GO:0019991;GO:0007165	apical part of cell|integral component of plasma membrane|septate junction|lipid phosphatase activity|phosphatase activity|phosphatidate phosphatase activity|protein homodimerization activity|defense response to Gram-negative bacterium|dephosphorylation|ectopic germ cell programmed cell death|embryonic pattern specification|germ cell migration|germ cell repulsion|negative regulation of innate imm…
TCONS_00001205	0.928375	0.000301739	XM_011558803	uncharacterized LOC105387983
TCONS_00008143	-0.983374	1.91986e-06	XM_011558838	BAG family molecular chaperone regulator 2-like, transcript variant X2	GO:0006457	protein folding	ko04141	Protein processing in endoplasmic reticulum
TCONS_00028505	0.963575	2.93046e-05	XM_011558859	probable G-protein coupled receptor 139	GO:0016021;GO:0005886;GO:0008528;GO:0007186;GO:0045434;GO:0048042	integral component of membrane|plasma membrane|G-protein coupled peptide receptor activity|G-protein coupled receptor signaling pathway|negative regulation of female receptivity, post-mating|regulation of post-mating oviposition
TCONS_00065766	0.909428	0.000673195	XM_011558859	probable G-protein coupled receptor 139	GO:0016021;GO:0005886;GO:0008528;GO:0007186;GO:0045434;GO:0048042	integral component of membrane|plasma membrane|G-protein coupled peptide receptor activity|G-protein coupled receptor signaling pathway|negative regulation of female receptivity, post-mating|regulation of post-mating oviposition
TCONS_00001205	0.913762	0.000569507	XM_011558902	proton-coupled amino acid transporter 2-like	GO:0070062;GO:0016021;GO:0005886;GO:0005774;GO:0015187;GO:0015078;GO:0005280;GO:0015180;GO:0015193;GO:0015816;GO:1902600;GO:0015808;GO:0035524;GO:0015824;GO:0015992	extracellular exosome|integral component of membrane|plasma membrane|vacuolar membrane|glycine transmembrane transporter activity|hydrogen ion transmembrane transporter activity|hydrogen:amino acid symporter activity|L-alanine transmembrane transporter activity|L-proline transmembrane transporter activity|glycine transport|hydrogen ion transmembrane transport|L-alanine transport|proline transmemb…
TCONS_00006226	0.953984	6.57861e-05	XM_011558902	proton-coupled amino acid transporter 2-like	GO:0070062;GO:0016021;GO:0005886;GO:0005774;GO:0015187;GO:0015078;GO:0005280;GO:0015180;GO:0015193;GO:0015816;GO:1902600;GO:0015808;GO:0035524;GO:0015824;GO:0015992	extracellular exosome|integral component of membrane|plasma membrane|vacuolar membrane|glycine transmembrane transporter activity|hydrogen ion transmembrane transporter activity|hydrogen:amino acid symporter activity|L-alanine transmembrane transporter activity|L-proline transmembrane transporter activity|glycine transport|hydrogen ion transmembrane transport|L-alanine transport|proline transmemb…
TCONS_00005582	0.931603	0.000257583	XM_011559088	zinc finger protein 594-like, transcript variant X1	GO:0005634;GO:0003677;GO:0046872;GO:0003700;GO:0006355;GO:0006351	nucleus|DNA binding|metal ion binding|transcription factor activity, sequence-specific DNA binding|regulation of transcription, DNA-templated|transcription, DNA-templated
TCONS_00065766	0.942578	0.000141193	XM_011559119	uncharacterized LOC105388242	GO:0016021;GO:0046872;GO:0055114	integral component of membrane|metal ion binding|oxidation-reduction process
TCONS_00003618	0.916397	0.000512243	XM_011559137	uncharacterized LOC105388258
TCONS_00056025	0.947183	0.000105861	XM_011559137	uncharacterized LOC105388258
TCONS_00009264	0.918629	0.000466992	XM_011559137	uncharacterized LOC105388258
TCONS_00037163	0.908589	0.000694687	XM_011559137	uncharacterized LOC105388258
TCONS_00013329	0.978873	4.42086e-06	XM_011559192	uncharacterized LOC105388305
TCONS_00065766	0.902569	0.000863182	XM_011559192	uncharacterized LOC105388305
TCONS_00057515	-0.920489	0.000431484	XM_011559192	uncharacterized LOC105388305
TCONS_00056155	0.915787	0.000525119	XM_011559193	probable trehalose-phosphate phosphatase E	GO:0003825;GO:0005992	alpha,alpha-trehalose-phosphate synthase (UDP-forming) activity|trehalose biosynthetic process
TCONS_00057515	0.945483	0.000118071	XM_011559193	probable trehalose-phosphate phosphatase E	GO:0003825;GO:0005992	alpha,alpha-trehalose-phosphate synthase (UDP-forming) activity|trehalose biosynthetic process
TCONS_00021843	0.910441	0.000647875	XM_011559290	uncharacterized LOC105388391
TCONS_00021270	0.902375	0.000869061	XM_011559290	uncharacterized LOC105388391
TCONS_00059047	0.973384	9.86789e-06	XM_011559320	cuticle protein 7-like	GO:0042302	structural constituent of cuticle
TCONS_00033373	0.921019	0.000421733	XM_011559320	cuticle protein 7-like	GO:0042302	structural constituent of cuticle
TCONS_00004814	0.905256	0.000784816	XM_011559326	cuticle protein 8-like	GO:0042302	structural constituent of cuticle
TCONS_00028505	0.967088	2.06208e-05	XM_011559331	uncharacterized LOC105388431
TCONS_00011267	0.921164	0.000419086	XM_011559359	prolyl 4-hydroxylase subunit alpha-1, transcript variant X2	GO:0005788;GO:0005506;GO:0031418;GO:0016702;GO:0004656	endoplasmic reticulum lumen|iron ion binding|L-ascorbic acid binding|oxidoreductase activity, acting on single donors with incorporation of molecular oxygen, incorporation of two atoms of oxygen|procollagen-proline 4-dioxygenase activity	ko00330	Arginine and proline metabolism
TCONS_00023958	0.93637	0.000200996	XM_011559359	prolyl 4-hydroxylase subunit alpha-1, transcript variant X2	GO:0005788;GO:0005506;GO:0031418;GO:0016702;GO:0004656	endoplasmic reticulum lumen|iron ion binding|L-ascorbic acid binding|oxidoreductase activity, acting on single donors with incorporation of molecular oxygen, incorporation of two atoms of oxygen|procollagen-proline 4-dioxygenase activity	ko00330	Arginine and proline metabolism
TCONS_00054720	0.975959	6.92957e-06	XM_011559401	homeotic protein distal-less-like, transcript variant X2	GO:0005634;GO:0043565;GO:0007487;GO:0007469;GO:0048264;GO:0035215;GO:0035114;GO:0007480;GO:0007485;GO:0008587;GO:0007479;GO:0016319;GO:0010629;GO:0042048;GO:0021553;GO:0045893;GO:0048728;GO:0007449;GO:0010092;GO:0006351	nucleus|sequence-specific DNA binding|analia development|antennal development|determination of ventral identity|genital disc development|imaginal disc-derived appendage morphogenesis|imaginal disc-derived leg morphogenesis|imaginal disc-derived male genitalia development|imaginal disc-derived wing margin morphogenesis|leg disc proximal/distal pattern formation|mushroom body development|negative r…
TCONS_00047372	0.96247	3.25015e-05	XM_011559401	homeotic protein distal-less-like, transcript variant X2	GO:0005634;GO:0043565;GO:0007487;GO:0007469;GO:0048264;GO:0035215;GO:0035114;GO:0007480;GO:0007485;GO:0008587;GO:0007479;GO:0016319;GO:0010629;GO:0042048;GO:0021553;GO:0045893;GO:0048728;GO:0007449;GO:0010092;GO:0006351	nucleus|sequence-specific DNA binding|analia development|antennal development|determination of ventral identity|genital disc development|imaginal disc-derived appendage morphogenesis|imaginal disc-derived leg morphogenesis|imaginal disc-derived male genitalia development|imaginal disc-derived wing margin morphogenesis|leg disc proximal/distal pattern formation|mushroom body development|negative r…
TCONS_00053664	0.903075	0.00084803	XM_011559505	uncharacterized LOC105388564
TCONS_00013329	-0.901229	0.000904231	XM_011559658	uncharacterized LOC105388705
TCONS_00005582	0.923412	0.000379586	XM_011559663	CDGSH iron-sulfur domain-containing protein 2 homolog	GO:0005789;GO:0016021;GO:0051537;GO:0046872	endoplasmic reticulum membrane|integral component of membrane|2 iron, 2 sulfur cluster binding|metal ion binding
TCONS_00005808	0.949702	8.94431e-05	XM_011559663	CDGSH iron-sulfur domain-containing protein 2 homolog	GO:0005789;GO:0016021;GO:0051537;GO:0046872	endoplasmic reticulum membrane|integral component of membrane|2 iron, 2 sulfur cluster binding|metal ion binding
TCONS_00056155	0.931351	0.000260862	XM_011559670	thioredoxin-2-like, transcript variant X1	GO:0005623;GO:0015035;GO:0045454;GO:0006662	cell|protein disulfide oxidoreductase activity|cell redox homeostasis|glycerol ether metabolic process
TCONS_00013329	-0.903751	0.000828067	XM_011559670	thioredoxin-2-like, transcript variant X1	GO:0005623;GO:0015035;GO:0045454;GO:0006662	cell|protein disulfide oxidoreductase activity|cell redox homeostasis|glycerol ether metabolic process
TCONS_00000650	-0.915326	0.000534997	XM_011559670	thioredoxin-2-like, transcript variant X1	GO:0005623;GO:0015035;GO:0045454;GO:0006662	cell|protein disulfide oxidoreductase activity|cell redox homeostasis|glycerol ether metabolic process
TCONS_00044413	0.922129	0.000401804	XM_011559670	thioredoxin-2-like, transcript variant X1	GO:0005623;GO:0015035;GO:0045454;GO:0006662	cell|protein disulfide oxidoreductase activity|cell redox homeostasis|glycerol ether metabolic process
TCONS_00057515	0.959687	4.16349e-05	XM_011559670	thioredoxin-2-like, transcript variant X1	GO:0005623;GO:0015035;GO:0045454;GO:0006662	cell|protein disulfide oxidoreductase activity|cell redox homeostasis|glycerol ether metabolic process
TCONS_00056155	-0.912839	0.000590584	XM_011559671	thioredoxin-2-like, transcript variant X2	GO:0005623;GO:0015035;GO:0045454;GO:0006662	cell|protein disulfide oxidoreductase activity|cell redox homeostasis|glycerol ether metabolic process
TCONS_00013329	0.91138	0.00062498	XM_011559671	thioredoxin-2-like, transcript variant X2	GO:0005623;GO:0015035;GO:0045454;GO:0006662	cell|protein disulfide oxidoreductase activity|cell redox homeostasis|glycerol ether metabolic process
TCONS_00042104	-0.903077	0.00084797	XM_011559671	thioredoxin-2-like, transcript variant X2	GO:0005623;GO:0015035;GO:0045454;GO:0006662	cell|protein disulfide oxidoreductase activity|cell redox homeostasis|glycerol ether metabolic process
TCONS_00000650	0.920197	0.000436944	XM_011559671	thioredoxin-2-like, transcript variant X2	GO:0005623;GO:0015035;GO:0045454;GO:0006662	cell|protein disulfide oxidoreductase activity|cell redox homeostasis|glycerol ether metabolic process
TCONS_00057515	-0.936238	0.000202431	XM_011559671	thioredoxin-2-like, transcript variant X2	GO:0005623;GO:0015035;GO:0045454;GO:0006662	cell|protein disulfide oxidoreductase activity|cell redox homeostasis|glycerol ether metabolic process
TCONS_00028505	0.926986	0.000322265	XM_011559694	uncharacterized LOC105388737, transcript variant X2
TCONS_00065766	0.91393	0.000565731	XM_011559694	uncharacterized LOC105388737, transcript variant X2
TCONS_00009556	0.923402	0.000379756	XM_011559729	uncharacterized LOC105388767, transcript variant X1	GO:0005618;GO:0005576;GO:0016020;GO:0005509;GO:0009405	cell wall|extracellular region|membrane|calcium ion binding|pathogenesis
TCONS_00021270	-0.904705	0.000800465	XM_011559765	transcription factor HNF-4 homolog, transcript variant X3	GO:0005634;GO:0004879;GO:0043565;GO:0003707;GO:0008270;GO:0030522;GO:0016042;GO:0034440;GO:0006351	nucleus|RNA polymerase II transcription factor activity, ligand-activated sequence-specific DNA binding|sequence-specific DNA binding|steroid hormone receptor activity|zinc ion binding|intracellular receptor signaling pathway|lipid catabolic process|lipid oxidation|transcription, DNA-templated
TCONS_00050632	0.900127	0.000938987	XM_011559787	uncharacterized LOC105388807
TCONS_00013329	-0.925932	0.000338488	XM_011559816	uncharacterized LOC105388813
TCONS_00042104	0.981378	2.84926e-06	XM_011559816	uncharacterized LOC105388813
TCONS_00057515	0.907796	0.000715434	XM_011559816	uncharacterized LOC105388813
TCONS_00056155	-0.965213	2.49872e-05	XM_011559859	spectrin beta chain, transcript variant X5	GO:0016327;GO:0030424;GO:0045169;GO:0016328;GO:0005811;GO:0031594;GO:0005886;GO:0008091;GO:0045170;GO:0003779;GO:0030506;GO:0008092;GO:0008017;GO:0005546;GO:0005200;GO:0051693;GO:0007411;GO:0016199;GO:0007409;GO:0045478;GO:0042062;GO:0048790;GO:0007026;GO:0007399;GO:0007274;GO:0072499;GO:0007009;GO:0050807;GO:0030721	apicolateral plasma membrane|axon|fusome|lateral plasma membrane|lipid particle|neuromuscular junction|plasma membrane|spectrin|spectrosome|actin binding|ankyrin binding|cytoskeletal protein binding|microtubule binding|phosphatidylinositol-4,5-bisphosphate binding|structural constituent of cytoskeleton|actin filament capping|axon guidance|axon midline choice point recognition|axonogenesis|fusome …
TCONS_00046057	0.921257	0.000417403	XM_011559859	spectrin beta chain, transcript variant X5	GO:0016327;GO:0030424;GO:0045169;GO:0016328;GO:0005811;GO:0031594;GO:0005886;GO:0008091;GO:0045170;GO:0003779;GO:0030506;GO:0008092;GO:0008017;GO:0005546;GO:0005200;GO:0051693;GO:0007411;GO:0016199;GO:0007409;GO:0045478;GO:0042062;GO:0048790;GO:0007026;GO:0007399;GO:0007274;GO:0072499;GO:0007009;GO:0050807;GO:0030721	apicolateral plasma membrane|axon|fusome|lateral plasma membrane|lipid particle|neuromuscular junction|plasma membrane|spectrin|spectrosome|actin binding|ankyrin binding|cytoskeletal protein binding|microtubule binding|phosphatidylinositol-4,5-bisphosphate binding|structural constituent of cytoskeleton|actin filament capping|axon guidance|axon midline choice point recognition|axonogenesis|fusome …
TCONS_00000650	0.946409	0.000111307	XM_011559859	spectrin beta chain, transcript variant X5	GO:0016327;GO:0030424;GO:0045169;GO:0016328;GO:0005811;GO:0031594;GO:0005886;GO:0008091;GO:0045170;GO:0003779;GO:0030506;GO:0008092;GO:0008017;GO:0005546;GO:0005200;GO:0051693;GO:0007411;GO:0016199;GO:0007409;GO:0045478;GO:0042062;GO:0048790;GO:0007026;GO:0007399;GO:0007274;GO:0072499;GO:0007009;GO:0050807;GO:0030721	apicolateral plasma membrane|axon|fusome|lateral plasma membrane|lipid particle|neuromuscular junction|plasma membrane|spectrin|spectrosome|actin binding|ankyrin binding|cytoskeletal protein binding|microtubule binding|phosphatidylinositol-4,5-bisphosphate binding|structural constituent of cytoskeleton|actin filament capping|axon guidance|axon midline choice point recognition|axonogenesis|fusome …
TCONS_00057515	-0.902439	0.000867099	XM_011559859	spectrin beta chain, transcript variant X5	GO:0016327;GO:0030424;GO:0045169;GO:0016328;GO:0005811;GO:0031594;GO:0005886;GO:0008091;GO:0045170;GO:0003779;GO:0030506;GO:0008092;GO:0008017;GO:0005546;GO:0005200;GO:0051693;GO:0007411;GO:0016199;GO:0007409;GO:0045478;GO:0042062;GO:0048790;GO:0007026;GO:0007399;GO:0007274;GO:0072499;GO:0007009;GO:0050807;GO:0030721	apicolateral plasma membrane|axon|fusome|lateral plasma membrane|lipid particle|neuromuscular junction|plasma membrane|spectrin|spectrosome|actin binding|ankyrin binding|cytoskeletal protein binding|microtubule binding|phosphatidylinositol-4,5-bisphosphate binding|structural constituent of cytoskeleton|actin filament capping|axon guidance|axon midline choice point recognition|axonogenesis|fusome …
TCONS_00021843	0.906282	0.000756246	XM_011559887	cilia- and flagella-associated protein 58-like, transcript variant X1	GO:0005929;GO:0005615	cilium|extracellular space
TCONS_00005808	-0.903911	0.000823399	XM_011559887	cilia- and flagella-associated protein 58-like, transcript variant X1	GO:0005929;GO:0005615	cilium|extracellular space
TCONS_00013329	-0.906547	0.000748988	XM_011559931	transcription factor HNF-4 homolog, transcript variant X4	GO:0005634;GO:0004879;GO:0043565;GO:0003707;GO:0008270;GO:0030522;GO:0016042;GO:0034440;GO:0006351	nucleus|RNA polymerase II transcription factor activity, ligand-activated sequence-specific DNA binding|sequence-specific DNA binding|steroid hormone receptor activity|zinc ion binding|intracellular receptor signaling pathway|lipid catabolic process|lipid oxidation|transcription, DNA-templated
TCONS_00042104	0.989417	3.97417e-07	XM_011559931	transcription factor HNF-4 homolog, transcript variant X4	GO:0005634;GO:0004879;GO:0043565;GO:0003707;GO:0008270;GO:0030522;GO:0016042;GO:0034440;GO:0006351	nucleus|RNA polymerase II transcription factor activity, ligand-activated sequence-specific DNA binding|sequence-specific DNA binding|steroid hormone receptor activity|zinc ion binding|intracellular receptor signaling pathway|lipid catabolic process|lipid oxidation|transcription, DNA-templated
TCONS_00001205	0.948914	9.43692e-05	XM_011560028	malate dehydrogenase 2, mitochondrial-like	GO:0048046;GO:0016020;GO:0005759;GO:0005739;GO:0005507;GO:0030060;GO:0005975;GO:0042742;GO:0006108;GO:0006099	apoplast|membrane|mitochondrial matrix|mitochondrion|copper ion binding|L-malate dehydrogenase activity|carbohydrate metabolic process|defense response to bacterium|malate metabolic process|tricarboxylic acid cycle
TCONS_00054720	-0.917004	0.000499654	XM_011560028	malate dehydrogenase 2, mitochondrial-like	GO:0048046;GO:0016020;GO:0005759;GO:0005739;GO:0005507;GO:0030060;GO:0005975;GO:0042742;GO:0006108;GO:0006099	apoplast|membrane|mitochondrial matrix|mitochondrion|copper ion binding|L-malate dehydrogenase activity|carbohydrate metabolic process|defense response to bacterium|malate metabolic process|tricarboxylic acid cycle
TCONS_00001205	0.957656	4.93504e-05	XM_011560030	snake venom serine proteinase 4a-like	GO:0005737;GO:0043231;GO:0016020;GO:0004252;GO:0019835;GO:0008626;GO:0006955;GO:0016485	cytoplasm|intracellular membrane-bounded organelle|membrane|serine-type endopeptidase activity|cytolysis|granzyme-mediated apoptotic signaling pathway|immune response|protein processing
TCONS_00006226	0.926496	0.000329744	XM_011560030	snake venom serine proteinase 4a-like	GO:0005737;GO:0043231;GO:0016020;GO:0004252;GO:0019835;GO:0008626;GO:0006955;GO:0016485	cytoplasm|intracellular membrane-bounded organelle|membrane|serine-type endopeptidase activity|cytolysis|granzyme-mediated apoptotic signaling pathway|immune response|protein processing
TCONS_00036474	-0.904787	0.000798133	XM_011560058	CCR4-NOT transcription complex subunit 2, transcript variant X2	GO:0030014;GO:0030015;GO:0005737;GO:0000932;GO:0016020;GO:0005634;GO:0004535;GO:0001226;GO:0031047;GO:0033147;GO:0000122;GO:0017148;GO:0000288;GO:0010606;GO:2000036;GO:0090503;GO:0006351;GO:0001829	CCR4-NOT complex|CCR4-NOT core complex|cytoplasm|cytoplasmic mRNA processing body|membrane|nucleus|poly(A)-specific ribonuclease activity|RNA polymerase II transcription corepressor binding|gene silencing by RNA|negative regulation of intracellular estrogen receptor signaling pathway|negative regulation of transcription from RNA polymerase II promoter|negative regulation of translation|nuclear-tr…	ko03018	RNA degradation
TCONS_00006226	0.903116	0.000846825	XM_011560115	coiled-coil domain-containing protein 13	GO:0042995;GO:0034451;GO:0005813;GO:0006974;GO:0031122;GO:0035058	cell projection|centriolar satellite|centrosome|cellular response to DNA damage stimulus|cytoplasmic microtubule organization|nonmotile primary cilium assembly
TCONS_00065766	-0.92548	0.00034562	XM_011560145	uncharacterized LOC105389082
TCONS_00052776	0.921375	0.000415264	XM_011560176	CYC02 protein-like
TCONS_00011267	-0.931122	0.000263863	XM_011560268	splicing regulatory glutamine/lysine-rich protein 1-like
TCONS_00023958	-0.930656	0.000270032	XM_011560268	splicing regulatory glutamine/lysine-rich protein 1-like
TCONS_00065766	-0.902104	0.000877278	XM_011560268	splicing regulatory glutamine/lysine-rich protein 1-like
TCONS_00014425	-0.92611	0.000335714	XM_011560302	ovalbumin-related protein X-like	GO:0005576;GO:0005615	extracellular region|extracellular space
TCONS_00021270	0.914684	0.000548992	XM_011560427	uncharacterized LOC105389326
TCONS_00014425	0.974387	8.63597e-06	XM_011560467	uncharacterized LOC105389369
TCONS_00033373	0.904755	0.000799046	XM_011560478	larval cuticle protein A2B-like	GO:0042302	structural constituent of cuticle
TCONS_00013329	0.935579	0.000209706	XM_011560564	uncharacterized LOC105389455	GO:0005737;GO:0005634;GO:0046872;GO:0004518	cytoplasm|nucleus|metal ion binding|nuclease activity
TCONS_00013329	-0.903126	0.000846505	XM_011560572	uncharacterized LOC105389461, transcript variant X2	GO:0046872;GO:0003693;GO:0016740;GO:0004803;GO:0015074;GO:0006313	metal ion binding|P-element binding|transferase activity|transposase activity|DNA integration|transposition, DNA-mediated
TCONS_00057515	0.911779	0.000615455	XM_011560572	uncharacterized LOC105389461, transcript variant X2	GO:0046872;GO:0003693;GO:0016740;GO:0004803;GO:0015074;GO:0006313	metal ion binding|P-element binding|transferase activity|transposase activity|DNA integration|transposition, DNA-mediated
TCONS_00035209	0.939837	0.000165769	XM_011560572	uncharacterized LOC105389461, transcript variant X2	GO:0046872;GO:0003693;GO:0016740;GO:0004803;GO:0015074;GO:0006313	metal ion binding|P-element binding|transferase activity|transposase activity|DNA integration|transposition, DNA-mediated
TCONS_00013329	0.937252	0.000191577	XM_011560593	peroxiredoxin 1, transcript variant X4	GO:0005829;GO:0005875;GO:0008379;GO:0007155;GO:0045454;GO:0006974;GO:0008340;GO:0007281;GO:0008354;GO:0042744;GO:0006979;GO:0042594	cytosol|microtubule associated complex|thioredoxin peroxidase activity|cell adhesion|cell redox homeostasis|cellular response to DNA damage stimulus|determination of adult lifespan|germ cell development|germ cell migration|hydrogen peroxide catabolic process|response to oxidative stress|response to starvation	ko04146	Peroxisome
TCONS_00048729	0.918967	0.000460396	XM_011560597	uncharacterized LOC105389482, transcript variant X2
TCONS_00042104	0.947248	0.000105408	XM_011560685	uncharacterized LOC105389553	GO:0005737;GO:0005634;GO:0000943;GO:0004190;GO:0005524;GO:0003677;GO:0003887;GO:0008233;GO:0004540;GO:0003723;GO:0003964;GO:0004523;GO:0008270;GO:0071897;GO:0015074;GO:0006310;GO:0090501;GO:0006278;GO:0032197;GO:0019076	cytoplasm|nucleus|retrotransposon nucleocapsid|aspartic-type endopeptidase activity|ATP binding|DNA binding|DNA-directed DNA polymerase activity|peptidase activity|ribonuclease activity|RNA binding|RNA-directed DNA polymerase activity|RNA-DNA hybrid ribonuclease activity|zinc ion binding|DNA biosynthetic process|DNA integration|DNA recombination|RNA phosphodiester bond hydrolysis|RNA-dependent DN…
TCONS_00001745	0.923347	0.000380684	XM_011560685	uncharacterized LOC105389553	GO:0005737;GO:0005634;GO:0000943;GO:0004190;GO:0005524;GO:0003677;GO:0003887;GO:0008233;GO:0004540;GO:0003723;GO:0003964;GO:0004523;GO:0008270;GO:0071897;GO:0015074;GO:0006310;GO:0090501;GO:0006278;GO:0032197;GO:0019076	cytoplasm|nucleus|retrotransposon nucleocapsid|aspartic-type endopeptidase activity|ATP binding|DNA binding|DNA-directed DNA polymerase activity|peptidase activity|ribonuclease activity|RNA binding|RNA-directed DNA polymerase activity|RNA-DNA hybrid ribonuclease activity|zinc ion binding|DNA biosynthetic process|DNA integration|DNA recombination|RNA phosphodiester bond hydrolysis|RNA-dependent DN…
TCONS_00005582	0.906919	0.000738897	XM_011560704	vesicle-associated membrane protein 2-like, transcript variant X2	GO:0030054;GO:0016021;GO:0043005;GO:0030672;GO:0016192	cell junction|integral component of membrane|neuron projection|synaptic vesicle membrane|vesicle-mediated transport	ko04130;ko04970;ko04911;ko04962;ko04721	SNARE interactions in vesicular transport|Salivary secretion|Insulin secretion|Vasopressin-regulated water reabsorption|Synaptic vesicle cycle
TCONS_00065766	0.930199	0.000276189	XM_011560731	uncharacterized LOC105389589	GO:0005634;GO:0005667;GO:0046982;GO:0000978;GO:0000981;GO:0001077;GO:0071386;GO:0060080;GO:0045944	nucleus|transcription factor complex|protein heterodimerization activity|RNA polymerase II core promoter proximal region sequence-specific DNA binding|RNA polymerase II transcription factor activity, sequence-specific DNA binding|transcriptional activator activity, RNA polymerase II core promoter proximal region sequence-specific binding|cellular response to corticosterone stimulus|inhibitory pos…
TCONS_00041352	-0.935197	0.000214011	XM_011560814	Meckel syndrome type 1 protein-like	GO:0005814;GO:0005813;GO:0036064;GO:0005737;GO:0005829;GO:0016020;GO:0036038;GO:0048754;GO:0042384;GO:0060271;GO:0061009;GO:0007368;GO:1990403;GO:0042733;GO:0048706;GO:0010669;GO:0060322;GO:0060122;GO:1903887;GO:0001843;GO:0035058;GO:0006996;GO:0060828;GO:1901620;GO:2000095	centriole|centrosome|ciliary basal body|cytoplasm|cytosol|membrane|TCTN-B9D complex|branching morphogenesis of an epithelial tube|cilium assembly|cilium morphogenesis|common bile duct development|determination of left/right symmetry|embryonic brain development|embryonic digit morphogenesis|embryonic skeletal system development|epithelial structure maintenance|head development|inner ear receptor s…
TCONS_00028505	0.919627	0.000447697	XM_011560860	trafficking protein particle complex subunit 12-like	GO:0005793;GO:0004175;GO:0006508;GO:0016192	endoplasmic reticulum-Golgi intermediate compartment|endopeptidase activity|proteolysis|vesicle-mediated transport
TCONS_00013329	0.939166	0.000172223	XM_011560903	THAP domain-containing protein 8-like
TCONS_00028505	0.915248	0.000536688	XM_011560999	gloverin-like	GO:0005576;GO:0042742;GO:0045087	extracellular region|defense response to bacterium|innate immune response
TCONS_00065766	0.948009	0.000100261	XM_011560999	gloverin-like	GO:0005576;GO:0042742;GO:0045087	extracellular region|defense response to bacterium|innate immune response
TCONS_00001205	0.916278	0.000514735	XM_011561041	uncharacterized LOC105389845	GO:0005739	mitochondrion
TCONS_00006226	0.940905	0.000155862	XM_011561041	uncharacterized LOC105389845	GO:0005739	mitochondrion
TCONS_00065766	0.943463	0.000133844	XM_011561051	uncharacterized LOC105389855
TCONS_00044413	0.933392	0.000235186	XM_011561183	structural maintenance of chromosomes protein 5-like	GO:0000781;GO:0005634;GO:0016605;GO:0030915;GO:0005524;GO:0051301;GO:0090398;GO:0000724;GO:0007067;GO:0034184;GO:0045842;GO:0000722	chromosome, telomeric region|nucleus|PML body|Smc5-Smc6 complex|ATP binding|cell division|cellular senescence|double-strand break repair via homologous recombination|mitotic nuclear division|positive regulation of maintenance of mitotic sister chromatid cohesion|positive regulation of mitotic metaphase/anaphase transition|telomere maintenance via recombination
TCONS_00057515	0.90569	0.000772651	XM_011561183	structural maintenance of chromosomes protein 5-like	GO:0000781;GO:0005634;GO:0016605;GO:0030915;GO:0005524;GO:0051301;GO:0090398;GO:0000724;GO:0007067;GO:0034184;GO:0045842;GO:0000722	chromosome, telomeric region|nucleus|PML body|Smc5-Smc6 complex|ATP binding|cell division|cellular senescence|double-strand break repair via homologous recombination|mitotic nuclear division|positive regulation of maintenance of mitotic sister chromatid cohesion|positive regulation of mitotic metaphase/anaphase transition|telomere maintenance via recombination
TCONS_00011267	0.939661	0.00016745	XM_011561233	troponin I, transcript variant X12	GO:0005861;GO:0003779;GO:0046872;GO:0048738;GO:0007629;GO:0060047;GO:0007507;GO:0046716;GO:0007517;GO:0030239;GO:0007399;GO:0000280;GO:0045214;GO:0007519	troponin complex|actin binding|metal ion binding|cardiac muscle tissue development|flight behavior|heart contraction|heart development|muscle cell cellular homeostasis|muscle organ development|myofibril assembly|nervous system development|nuclear division|sarcomere organization|skeletal muscle tissue development
TCONS_00023958	0.97906	4.28634e-06	XM_011561233	troponin I, transcript variant X12	GO:0005861;GO:0003779;GO:0046872;GO:0048738;GO:0007629;GO:0060047;GO:0007507;GO:0046716;GO:0007517;GO:0030239;GO:0007399;GO:0000280;GO:0045214;GO:0007519	troponin complex|actin binding|metal ion binding|cardiac muscle tissue development|flight behavior|heart contraction|heart development|muscle cell cellular homeostasis|muscle organ development|myofibril assembly|nervous system development|nuclear division|sarcomere organization|skeletal muscle tissue development
TCONS_00065766	0.94958	9.0188e-05	XM_011561233	troponin I, transcript variant X12	GO:0005861;GO:0003779;GO:0046872;GO:0048738;GO:0007629;GO:0060047;GO:0007507;GO:0046716;GO:0007517;GO:0030239;GO:0007399;GO:0000280;GO:0045214;GO:0007519	troponin complex|actin binding|metal ion binding|cardiac muscle tissue development|flight behavior|heart contraction|heart development|muscle cell cellular homeostasis|muscle organ development|myofibril assembly|nervous system development|nuclear division|sarcomere organization|skeletal muscle tissue development
TCONS_00021270	0.947476	0.000103849	XM_011561237	beta-1,3-glucan-binding protein-like	GO:0005576;GO:0004553;GO:0005975;GO:0045087;GO:0045088	extracellular region|hydrolase activity, hydrolyzing O-glycosyl compounds|carbohydrate metabolic process|innate immune response|regulation of innate immune response
TCONS_00044413	0.920739	0.000426866	XM_011561242	beta-1,3-glucan-binding protein-like	GO:0005576;GO:0004553;GO:0005975;GO:0042742;GO:0045087;GO:0045088	extracellular region|hydrolase activity, hydrolyzing O-glycosyl compounds|carbohydrate metabolic process|defense response to bacterium|innate immune response|regulation of innate immune response
TCONS_00028505	0.90241	0.000867984	XM_011561282	uncharacterized LOC105390051
TCONS_00065766	0.900854	0.000915947	XM_011561282	uncharacterized LOC105390051
TCONS_00014425	-0.913687	0.000571188	XM_011561324	glycogen phosphorylase, transcript variant X2	GO:0005737;GO:0008184;GO:0030170;GO:0050829;GO:0008340;GO:0060361;GO:0005980;GO:0045824;GO:0045819	cytoplasm|glycogen phosphorylase activity|pyridoxal phosphate binding|defense response to Gram-negative bacterium|determination of adult lifespan|flight|glycogen catabolic process|negative regulation of innate immune response|positive regulation of glycogen catabolic process	ko04931;ko00500;ko04910;ko04922	Insulin resistance|Starch and sucrose metabolism|Insulin signaling pathway|Glucagon signaling pathway
TCONS_00011267	-0.935984	0.00020521	XM_011561396	transmembrane inner ear expressed protein	GO:0016021;GO:0042472;GO:0007605	integral component of membrane|inner ear morphogenesis|sensory perception of sound
TCONS_00065766	-0.920798	0.000425788	XM_011561396	transmembrane inner ear expressed protein	GO:0016021;GO:0042472;GO:0007605	integral component of membrane|inner ear morphogenesis|sensory perception of sound
TCONS_00043249	-0.932252	0.000249294	XM_011561508	uncharacterized LOC105390235
TCONS_00004814	-0.923244	0.000382449	XM_011561508	uncharacterized LOC105390235
TCONS_00010066	-0.902469	0.000866216	XM_011561508	uncharacterized LOC105390235
TCONS_00021843	0.93635	0.000201207	XM_011561526	uncharacterized LOC105390253
TCONS_00021843	0.956347	5.48287e-05	XM_011561661	lysosomal alpha-mannosidase-like	GO:0005764;GO:0004559;GO:0030246;GO:0008270;GO:0006013	lysosome|alpha-mannosidase activity|carbohydrate binding|zinc ion binding|mannose metabolic process	ko04142;ko00511	Lysosome|Other glycan degradation
TCONS_00021208	0.946999	0.000107136	XM_011561739	28S ribosomal protein S14, mitochondrial, transcript variant X2	GO:0005743;GO:0005763;GO:0003735;GO:0032543;GO:0006412	mitochondrial inner membrane|mitochondrial small ribosomal subunit|structural constituent of ribosome|mitochondrial translation|translation	ko03010	Ribosome
TCONS_00056155	0.929454	0.000286426	XM_011561842	extensin-like, transcript variant X2	GO:0005634;GO:0009405;GO:0006355;GO:0006351	nucleus|pathogenesis|regulation of transcription, DNA-templated|transcription, DNA-templated
TCONS_00042104	0.957756	4.89486e-05	XM_011561842	extensin-like, transcript variant X2	GO:0005634;GO:0009405;GO:0006355;GO:0006351	nucleus|pathogenesis|regulation of transcription, DNA-templated|transcription, DNA-templated
TCONS_00043249	-0.910794	0.000639198	XM_011561842	extensin-like, transcript variant X2	GO:0005634;GO:0009405;GO:0006355;GO:0006351	nucleus|pathogenesis|regulation of transcription, DNA-templated|transcription, DNA-templated
TCONS_00057515	0.926932	0.00032308	XM_011561842	extensin-like, transcript variant X2	GO:0005634;GO:0009405;GO:0006355;GO:0006351	nucleus|pathogenesis|regulation of transcription, DNA-templated|transcription, DNA-templated
TCONS_00013329	0.902846	0.000854862	XM_011561867	putative mediator of RNA polymerase II transcription subunit 26, transcript variant X1	GO:0005634;GO:0003677;GO:0007275;GO:0006355;GO:0006351	nucleus|DNA binding|multicellular organismal development|regulation of transcription, DNA-templated|transcription, DNA-templated
TCONS_00005808	0.919814	0.000444153	XM_011561946	uncharacterized LOC105390611
TCONS_00005808	0.919814	0.000444153	XM_011561948	uncharacterized LOC105390612
TCONS_00001205	0.938176	0.000182049	XM_011561987	tektin-2-like	GO:0005929;GO:0005737;GO:0005874;GO:0005634;GO:0036159;GO:0030317	cilium|cytoplasm|microtubule|nucleus|inner dynein arm assembly|sperm motility
TCONS_00006226	0.921442	0.000414047	XM_011561987	tektin-2-like	GO:0005929;GO:0005737;GO:0005874;GO:0005634;GO:0036159;GO:0030317	cilium|cytoplasm|microtubule|nucleus|inner dynein arm assembly|sperm motility
TCONS_00065766	0.917486	0.000489795	XM_011562000	uncharacterized LOC105390661
TCONS_00023958	0.912089	0.000608086	XM_011562014	pancreatic triacylglycerol lipase-like	GO:0005576;GO:0046872;GO:0004806;GO:0016042	extracellular region|metal ion binding|triglyceride lipase activity|lipid catabolic process
TCONS_00065766	0.929947	0.000279621	XM_011562014	pancreatic triacylglycerol lipase-like	GO:0005576;GO:0046872;GO:0004806;GO:0016042	extracellular region|metal ion binding|triglyceride lipase activity|lipid catabolic process
TCONS_00013329	-0.907215	0.000730913	XM_011562176	uncharacterized LOC105390815
TCONS_00044413	0.91269	0.00059403	XM_011562176	uncharacterized LOC105390815
TCONS_00057515	0.928074	0.000306108	XM_011562176	uncharacterized LOC105390815
TCONS_00056155	0.903978	0.000821448	XM_011562226	V-type proton ATPase subunit G	GO:0016324;GO:0016471;GO:0016820;GO:0015992	apical plasma membrane|vacuolar proton-transporting V-type ATPase complex|hydrolase activity, acting on acid anhydrides, catalyzing transmembrane movement of substances|proton transport	ko04145;ko04150;ko05323;ko05110;ko05120;ko00190;ko04966;ko04721	Phagosome|mTOR signaling pathway|Rheumatoid arthritis|Vibrio cholerae infection|Epithelial cell signaling in Helicobacter pylori infection|Oxidative phosphorylation|Collecting duct acid secretion|Synaptic vesicle cycle
TCONS_00043249	-0.915871	0.000523331	XM_011562226	V-type proton ATPase subunit G	GO:0016324;GO:0016471;GO:0016820;GO:0015992	apical plasma membrane|vacuolar proton-transporting V-type ATPase complex|hydrolase activity, acting on acid anhydrides, catalyzing transmembrane movement of substances|proton transport	ko04145;ko04150;ko05323;ko05110;ko05120;ko00190;ko04966;ko04721	Phagosome|mTOR signaling pathway|Rheumatoid arthritis|Vibrio cholerae infection|Epithelial cell signaling in Helicobacter pylori infection|Oxidative phosphorylation|Collecting duct acid secretion|Synaptic vesicle cycle
TCONS_00057515	0.906156	0.000759731	XM_011562226	V-type proton ATPase subunit G	GO:0016324;GO:0016471;GO:0016820;GO:0015992	apical plasma membrane|vacuolar proton-transporting V-type ATPase complex|hydrolase activity, acting on acid anhydrides, catalyzing transmembrane movement of substances|proton transport	ko04145;ko04150;ko05323;ko05110;ko05120;ko00190;ko04966;ko04721	Phagosome|mTOR signaling pathway|Rheumatoid arthritis|Vibrio cholerae infection|Epithelial cell signaling in Helicobacter pylori infection|Oxidative phosphorylation|Collecting duct acid secretion|Synaptic vesicle cycle
TCONS_00028687	0.933992	0.000227995	XM_011562226	V-type proton ATPase subunit G	GO:0016324;GO:0016471;GO:0016820;GO:0015992	apical plasma membrane|vacuolar proton-transporting V-type ATPase complex|hydrolase activity, acting on acid anhydrides, catalyzing transmembrane movement of substances|proton transport	ko04145;ko04150;ko05323;ko05110;ko05120;ko00190;ko04966;ko04721	Phagosome|mTOR signaling pathway|Rheumatoid arthritis|Vibrio cholerae infection|Epithelial cell signaling in Helicobacter pylori infection|Oxidative phosphorylation|Collecting duct acid secretion|Synaptic vesicle cycle
TCONS_00042104	0.933964	0.000228329	XM_011562264	uncharacterized LOC105390889	GO:0004190;GO:0004519;GO:0003676;GO:0003964;GO:0008270;GO:0015074	aspartic-type endopeptidase activity|endonuclease activity|nucleic acid binding|RNA-directed DNA polymerase activity|zinc ion binding|DNA integration
TCONS_00057515	0.90271	0.000858957	XM_011562264	uncharacterized LOC105390889	GO:0004190;GO:0004519;GO:0003676;GO:0003964;GO:0008270;GO:0015074	aspartic-type endopeptidase activity|endonuclease activity|nucleic acid binding|RNA-directed DNA polymerase activity|zinc ion binding|DNA integration
TCONS_00001205	0.935224	0.000213708	XM_011562293	alpha-(1,3)-fucosyltransferase C-like	GO:0032580;GO:0016021;GO:0008417;GO:0036065;GO:0006486	Golgi cisterna membrane|integral component of membrane|fucosyltransferase activity|fucosylation|protein glycosylation
TCONS_00013329	-0.93043	0.000273069	XM_011562299	hsp70-binding protein 1, transcript variant X2	GO:0005737;GO:0000774;GO:0004857;GO:0043086;GO:0032436;GO:0031398;GO:0006457	cytoplasm|adenyl-nucleotide exchange factor activity|enzyme inhibitor activity|negative regulation of catalytic activity|positive regulation of proteasomal ubiquitin-dependent protein catabolic process|positive regulation of protein ubiquitination|protein folding	ko04141	Protein processing in endoplasmic reticulum
TCONS_00042104	0.917743	0.000484608	XM_011562299	hsp70-binding protein 1, transcript variant X2	GO:0005737;GO:0000774;GO:0004857;GO:0043086;GO:0032436;GO:0031398;GO:0006457	cytoplasm|adenyl-nucleotide exchange factor activity|enzyme inhibitor activity|negative regulation of catalytic activity|positive regulation of proteasomal ubiquitin-dependent protein catabolic process|positive regulation of protein ubiquitination|protein folding	ko04141	Protein processing in endoplasmic reticulum
TCONS_00011267	-0.905977	0.00076466	XM_011562299	hsp70-binding protein 1, transcript variant X2	GO:0005737;GO:0000774;GO:0004857;GO:0043086;GO:0032436;GO:0031398;GO:0006457	cytoplasm|adenyl-nucleotide exchange factor activity|enzyme inhibitor activity|negative regulation of catalytic activity|positive regulation of proteasomal ubiquitin-dependent protein catabolic process|positive regulation of protein ubiquitination|protein folding	ko04141	Protein processing in endoplasmic reticulum
TCONS_00043249	-0.900542	0.000925798	XM_011562299	hsp70-binding protein 1, transcript variant X2	GO:0005737;GO:0000774;GO:0004857;GO:0043086;GO:0032436;GO:0031398;GO:0006457	cytoplasm|adenyl-nucleotide exchange factor activity|enzyme inhibitor activity|negative regulation of catalytic activity|positive regulation of proteasomal ubiquitin-dependent protein catabolic process|positive regulation of protein ubiquitination|protein folding	ko04141	Protein processing in endoplasmic reticulum
TCONS_00057515	0.913882	0.000566807	XM_011562299	hsp70-binding protein 1, transcript variant X2	GO:0005737;GO:0000774;GO:0004857;GO:0043086;GO:0032436;GO:0031398;GO:0006457	cytoplasm|adenyl-nucleotide exchange factor activity|enzyme inhibitor activity|negative regulation of catalytic activity|positive regulation of proteasomal ubiquitin-dependent protein catabolic process|positive regulation of protein ubiquitination|protein folding	ko04141	Protein processing in endoplasmic reticulum
TCONS_00010066	-0.935248	0.000213435	XM_011562341	alpha-tocopherol transfer protein-like, transcript variant X1	GO:0005622;GO:0016020;GO:0005215	intracellular|membrane|transporter activity
TCONS_00030788	0.917073	0.000498234	XM_011562357	uncharacterized LOC105390956
TCONS_00023958	-0.914358	0.000556175	XM_011562373	toll-like receptor 3	GO:0042567;GO:0043231;GO:0005520;GO:0008022;GO:0007155;GO:0007165	insulin-like growth factor ternary complex|intracellular membrane-bounded organelle|insulin-like growth factor binding|protein C-terminus binding|cell adhesion|signal transduction
TCONS_00065766	-0.905976	0.000764692	XM_011562373	toll-like receptor 3	GO:0042567;GO:0043231;GO:0005520;GO:0008022;GO:0007155;GO:0007165	insulin-like growth factor ternary complex|intracellular membrane-bounded organelle|insulin-like growth factor binding|protein C-terminus binding|cell adhesion|signal transduction
TCONS_00030788	0.92609	0.000336027	XM_011562417	homeobox protein vnd-like, transcript variant X1			ko04950	Maturity onset diabetes of the young
TCONS_00003618	0.964398	2.70754e-05	XM_011562430	60S ribosomal protein L10, transcript variant X2	GO:0005840;GO:0003735;GO:0006412	ribosome|structural constituent of ribosome|translation	ko03010	Ribosome
TCONS_00002710	0.939625	0.000167791	XM_011562430	60S ribosomal protein L10, transcript variant X2	GO:0005840;GO:0003735;GO:0006412	ribosome|structural constituent of ribosome|translation	ko03010	Ribosome
TCONS_00009264	0.900622	0.000923265	XM_011562430	60S ribosomal protein L10, transcript variant X2	GO:0005840;GO:0003735;GO:0006412	ribosome|structural constituent of ribosome|translation	ko03010	Ribosome
TCONS_00005582	0.953575	6.78254e-05	XM_011562443	elongation factor Tu, mitochondrial-like	GO:0070062;GO:0016020;GO:0042645;GO:0005739;GO:0005525;GO:0003924;GO:0044822;GO:0003746;GO:0032543;GO:0070125;GO:0006996;GO:0006414	extracellular exosome|membrane|mitochondrial nucleoid|mitochondrion|GTP binding|GTPase activity|poly(A) RNA binding|translation elongation factor activity|mitochondrial translation|mitochondrial translational elongation|organelle organization|translational elongation
TCONS_00005808	0.90825	0.000703496	XM_011562443	elongation factor Tu, mitochondrial-like	GO:0070062;GO:0016020;GO:0042645;GO:0005739;GO:0005525;GO:0003924;GO:0044822;GO:0003746;GO:0032543;GO:0070125;GO:0006996;GO:0006414	extracellular exosome|membrane|mitochondrial nucleoid|mitochondrion|GTP binding|GTPase activity|poly(A) RNA binding|translation elongation factor activity|mitochondrial translation|mitochondrial translational elongation|organelle organization|translational elongation
TCONS_00011267	-0.918735	0.000464921	XM_011562512	leucine-rich repeat neuronal protein 3-like, transcript variant X4	GO:0030131;GO:0016021;GO:0005886;GO:0032403;GO:0001934	clathrin adaptor complex|integral component of membrane|plasma membrane|protein complex binding|positive regulation of protein phosphorylation
TCONS_00023958	-0.955789	5.7291e-05	XM_011562512	leucine-rich repeat neuronal protein 3-like, transcript variant X4	GO:0030131;GO:0016021;GO:0005886;GO:0032403;GO:0001934	clathrin adaptor complex|integral component of membrane|plasma membrane|protein complex binding|positive regulation of protein phosphorylation
TCONS_00014425	0.951003	8.17088e-05	XM_011562517	peroxisomal biogenesis factor 19, transcript variant X1	GO:0031526;GO:0005737;GO:0005778;GO:0005777;GO:0007031	brush border membrane|cytoplasm|peroxisomal membrane|peroxisome|peroxisome organization	ko04146	Peroxisome
TCONS_00026361	0.92958	0.000284682	XM_011562517	peroxisomal biogenesis factor 19, transcript variant X1	GO:0031526;GO:0005737;GO:0005778;GO:0005777;GO:0007031	brush border membrane|cytoplasm|peroxisomal membrane|peroxisome|peroxisome organization	ko04146	Peroxisome
TCONS_00005808	0.942857	0.000138841	XM_011562534	IWS1-like protein, transcript variant X2	GO:0005634;GO:0003677;GO:0006397;GO:0051028;GO:2001253;GO:0090239;GO:0010793;GO:0050684;GO:0006355;GO:0008380;GO:0006351	nucleus|DNA binding|mRNA processing|mRNA transport|regulation of histone H3-K36 trimethylation|regulation of histone H4 acetylation|regulation of mRNA export from nucleus|regulation of mRNA processing|regulation of transcription, DNA-templated|RNA splicing|transcription, DNA-templated
TCONS_00033373	0.924081	0.000368356	XM_011562534	IWS1-like protein, transcript variant X2	GO:0005634;GO:0003677;GO:0006397;GO:0051028;GO:2001253;GO:0090239;GO:0010793;GO:0050684;GO:0006355;GO:0008380;GO:0006351	nucleus|DNA binding|mRNA processing|mRNA transport|regulation of histone H3-K36 trimethylation|regulation of histone H4 acetylation|regulation of mRNA export from nucleus|regulation of mRNA processing|regulation of transcription, DNA-templated|RNA splicing|transcription, DNA-templated
TCONS_00004814	-0.907285	0.000729044	XM_011562537	RNA-binding protein 25-like, transcript variant X1	GO:0005737;GO:0016607;GO:0005681;GO:0003729;GO:0000166;GO:0006915;GO:0006397;GO:0000381;GO:0042981;GO:0008380	cytoplasm|nuclear speck|spliceosomal complex|mRNA binding|nucleotide binding|apoptotic process|mRNA processing|regulation of alternative mRNA splicing, via spliceosome|regulation of apoptotic process|RNA splicing
TCONS_00011267	-0.938869	0.000175123	XM_011562574	uncharacterized LOC105391145
TCONS_00023958	-0.933556	0.00023321	XM_011562574	uncharacterized LOC105391145
TCONS_00003618	0.913448	0.00057661	XM_011562701	uncharacterized LOC105391242
TCONS_00009264	0.963851	2.85439e-05	XM_011562701	uncharacterized LOC105391242
TCONS_00005582	0.92689	0.000323731	XM_011562706	facilitated trehalose transporter Tret1-like, transcript variant X1	GO:0016021;GO:0005886;GO:0015574;GO:0015771	integral component of membrane|plasma membrane|trehalose transmembrane transporter activity|trehalose transport
TCONS_00001205	0.900478	0.000927836	XM_011562820	hexosaminidase D-like	GO:0005737;GO:0005634;GO:0004563;GO:0005975	cytoplasm|nucleus|beta-N-acetylhexosaminidase activity|carbohydrate metabolic process
TCONS_00005582	-0.907546	0.000722074	XM_011562865	uncharacterized LOC105391400	GO:0005737;GO:0030060;GO:0006099	cytoplasm|L-malate dehydrogenase activity|tricarboxylic acid cycle
TCONS_00028687	0.909484	0.000671786	XM_011562865	uncharacterized LOC105391400	GO:0005737;GO:0030060;GO:0006099	cytoplasm|L-malate dehydrogenase activity|tricarboxylic acid cycle
TCONS_00028505	0.961732	3.47675e-05	XM_011562870	GTP-binding protein SAR1b-like	GO:0005789;GO:0032580;GO:0005525;GO:0046872;GO:0006886;GO:0016192	endoplasmic reticulum membrane|Golgi cisterna membrane|GTP binding|metal ion binding|intracellular protein transport|vesicle-mediated transport	ko04141;ko05134	Protein processing in endoplasmic reticulum|Legionellosis
TCONS_00005808	0.953428	6.85735e-05	XM_011562871	histone-lysine N-methyltransferase trr-like	GO:0044666;GO:0005634;GO:0005700;GO:0042800;GO:0005102;GO:0003713;GO:0008270;GO:0048749;GO:0051568;GO:0016571;GO:0035332;GO:1900114;GO:0045893;GO:0007458;GO:0006351	MLL3/4 complex|nucleus|polytene chromosome|histone methyltransferase activity (H3-K4 specific)|receptor binding|transcription coactivator activity|zinc ion binding|compound eye development|histone H3-K4 methylation|histone methylation|positive regulation of hippo signaling|positive regulation of histone H3-K9 trimethylation|positive regulation of transcription, DNA-templated|progression of morpho…
TCONS_00026361	0.914167	0.00056042	XM_011562871	histone-lysine N-methyltransferase trr-like	GO:0044666;GO:0005634;GO:0005700;GO:0042800;GO:0005102;GO:0003713;GO:0008270;GO:0048749;GO:0051568;GO:0016571;GO:0035332;GO:1900114;GO:0045893;GO:0007458;GO:0006351	MLL3/4 complex|nucleus|polytene chromosome|histone methyltransferase activity (H3-K4 specific)|receptor binding|transcription coactivator activity|zinc ion binding|compound eye development|histone H3-K4 methylation|histone methylation|positive regulation of hippo signaling|positive regulation of histone H3-K9 trimethylation|positive regulation of transcription, DNA-templated|progression of morpho…
TCONS_00009264	0.922846	0.000389278	XM_011562900	testis-specific serine/threonine-protein kinase 3, transcript variant X1	GO:0001669;GO:0005737;GO:0031514;GO:0005524;GO:0000287;GO:0004674;GO:0030154;GO:0035556;GO:0007275;GO:0032793;GO:0006468;GO:0007283	acrosomal vesicle|cytoplasm|motile cilium|ATP binding|magnesium ion binding|protein serine/threonine kinase activity|cell differentiation|intracellular signal transduction|multicellular organismal development|positive regulation of CREB transcription factor activity|protein phosphorylation|spermatogenesis
TCONS_00001205	0.910771	0.000639761	XM_011562907	protein FAM154A	GO:0005879;GO:0005814;GO:0036064;GO:0031512;GO:0036126;GO:0008017;GO:0030030;GO:0070417;GO:0009631;GO:0045724	axonemal microtubule|centriole|ciliary basal body|motile primary cilium|sperm flagellum|microtubule binding|cell projection organization|cellular response to cold|cold acclimation|positive regulation of cilium assembly
TCONS_00023958	-0.940523	0.000159357	XM_011562921	uncharacterized LOC105391451
TCONS_00065766	-0.94017	0.000162635	XM_011562921	uncharacterized LOC105391451
TCONS_00056025	0.942652	0.000140565	XM_011563031	beta-1,3-glucan-binding protein-like	GO:0005576;GO:0004553;GO:0005975;GO:0045087;GO:0045088	extracellular region|hydrolase activity, hydrolyzing O-glycosyl compounds|carbohydrate metabolic process|innate immune response|regulation of innate immune response
TCONS_00044413	0.948441	9.74141e-05	XM_011563032	uncharacterized LOC105391545	GO:0005576;GO:0004553;GO:0005975;GO:0045087;GO:0045088	extracellular region|hydrolase activity, hydrolyzing O-glycosyl compounds|carbohydrate metabolic process|innate immune response|regulation of innate immune response
TCONS_00041352	0.916708	0.000505754	XM_011563110	uncharacterized LOC105391608
TCONS_00044413	-0.944585	0.000124907	XM_011563110	uncharacterized LOC105391608
TCONS_00065766	0.905696	0.000772493	XM_011563198	retinol dehydrogenase 14, transcript variant X2	GO:0005783;GO:0005765;GO:0016020;GO:0005739;GO:0005634;GO:0008106;GO:0001649;GO:0042572	endoplasmic reticulum|lysosomal membrane|membrane|mitochondrion|nucleus|alcohol dehydrogenase (NADP+) activity|osteoblast differentiation|retinol metabolic process
TCONS_00006226	0.916657	0.000506824	XM_011563204	uncharacterized LOC105391680	GO:0005930;GO:0005737;GO:0005856;GO:0031514	axoneme|cytoplasm|cytoskeleton|motile cilium
TCONS_00065766	0.901301	0.00090199	XM_011563277	IQ domain-containing protein G-like
TCONS_00028299	0.9196	0.000448223	XM_011563291	actin-binding protein anillin-like, transcript variant X3	GO:0005826;GO:0032154;GO:0070938;GO:0005737;GO:0045172;GO:0035323;GO:0005634;GO:0003779;GO:0051015;GO:0008017;GO:0017022;GO:0000915;GO:0008356;GO:0007349;GO:0051297;GO:0000910;GO:0043063;GO:0032189;GO:0030726;GO:0007112;GO:0000281;GO:0007067;GO:0022008;GO:0048477;GO:0007009;GO:0007279;GO:0051533;GO:0008104;GO:0032465;GO:0007423;GO:0045035;GO:0031106	actomyosin contractile ring|cleavage furrow|contractile ring|cytoplasm|germline ring canal|male germline ring canal|nucleus|actin binding|actin filament binding|microtubule binding|myosin binding|actomyosin contractile ring assembly|asymmetric cell division|cellularization|centrosome organization|cytokinesis|intercellular bridge organization|maintenance of actomyosin contractile ring localization…
TCONS_00048729	0.907788	0.000715647	XM_011563291	actin-binding protein anillin-like, transcript variant X3	GO:0005826;GO:0032154;GO:0070938;GO:0005737;GO:0045172;GO:0035323;GO:0005634;GO:0003779;GO:0051015;GO:0008017;GO:0017022;GO:0000915;GO:0008356;GO:0007349;GO:0051297;GO:0000910;GO:0043063;GO:0032189;GO:0030726;GO:0007112;GO:0000281;GO:0007067;GO:0022008;GO:0048477;GO:0007009;GO:0007279;GO:0051533;GO:0008104;GO:0032465;GO:0007423;GO:0045035;GO:0031106	actomyosin contractile ring|cleavage furrow|contractile ring|cytoplasm|germline ring canal|male germline ring canal|nucleus|actin binding|actin filament binding|microtubule binding|myosin binding|actomyosin contractile ring assembly|asymmetric cell division|cellularization|centrosome organization|cytokinesis|intercellular bridge organization|maintenance of actomyosin contractile ring localization…
TCONS_00009264	0.90926	0.000677456	XM_011563291	actin-binding protein anillin-like, transcript variant X3	GO:0005826;GO:0032154;GO:0070938;GO:0005737;GO:0045172;GO:0035323;GO:0005634;GO:0003779;GO:0051015;GO:0008017;GO:0017022;GO:0000915;GO:0008356;GO:0007349;GO:0051297;GO:0000910;GO:0043063;GO:0032189;GO:0030726;GO:0007112;GO:0000281;GO:0007067;GO:0022008;GO:0048477;GO:0007009;GO:0007279;GO:0051533;GO:0008104;GO:0032465;GO:0007423;GO:0045035;GO:0031106	actomyosin contractile ring|cleavage furrow|contractile ring|cytoplasm|germline ring canal|male germline ring canal|nucleus|actin binding|actin filament binding|microtubule binding|myosin binding|actomyosin contractile ring assembly|asymmetric cell division|cellularization|centrosome organization|cytokinesis|intercellular bridge organization|maintenance of actomyosin contractile ring localization…
TCONS_00054720	0.909189	0.000679268	XM_011563342	peptidoglycan recognition protein-like	GO:0008745;GO:0008270;GO:0045087;GO:0009253	N-acetylmuramoyl-L-alanine amidase activity|zinc ion binding|innate immune response|peptidoglycan catabolic process
TCONS_00005808	0.951402	7.9432e-05	XM_011563342	peptidoglycan recognition protein-like	GO:0008745;GO:0008270;GO:0045087;GO:0009253	N-acetylmuramoyl-L-alanine amidase activity|zinc ion binding|innate immune response|peptidoglycan catabolic process
TCONS_00033373	0.918791	0.000463822	XM_011563342	peptidoglycan recognition protein-like	GO:0008745;GO:0008270;GO:0045087;GO:0009253	N-acetylmuramoyl-L-alanine amidase activity|zinc ion binding|innate immune response|peptidoglycan catabolic process
TCONS_00011267	0.95633	5.4903e-05	XM_011563372	uncharacterized LOC105391821, transcript variant X2
TCONS_00023958	0.980285	3.47494e-06	XM_011563372	uncharacterized LOC105391821, transcript variant X2
TCONS_00004814	0.930735	0.000268978	XM_011563433	pupal cuticle protein 20-like	GO:0042302	structural constituent of cuticle
TCONS_00005582	0.923142	0.000384181	XM_011563433	pupal cuticle protein 20-like	GO:0042302	structural constituent of cuticle
TCONS_00033373	0.924882	0.000355207	XM_011563433	pupal cuticle protein 20-like	GO:0042302	structural constituent of cuticle
TCONS_00005808	-0.941789	0.000147981	XM_011563454	probable ATP-dependent RNA helicase DDX11	GO:0005737;GO:0070062;GO:0030496;GO:0000790;GO:0005730;GO:0005654;GO:0005634;GO:0000922;GO:0051539;GO:0005524;GO:0004003;GO:0008094;GO:0003690;GO:0004386;GO:0046872;GO:0003723;GO:0003697;GO:0006139;GO:0007062	cytoplasm|extracellular exosome|midbody|nuclear chromatin|nucleolus|nucleoplasm|nucleus|spindle pole|4 iron, 4 sulfur cluster binding|ATP binding|ATP-dependent DNA helicase activity|DNA-dependent ATPase activity|double-stranded DNA binding|helicase activity|metal ion binding|RNA binding|single-stranded DNA binding|nucleobase-containing compound metabolic process|sister chromatid cohesion
TCONS_00043249	-0.928382	0.000301636	XM_011563482	uncharacterized LOC105391910
TCONS_00001745	0.900221	0.000936011	XM_011563482	uncharacterized LOC105391910
TCONS_00021208	0.92435	0.000363901	XM_011563483	proclotting enzyme-like	GO:0005576;GO:0004252;GO:0042381	extracellular region|serine-type endopeptidase activity|hemolymph coagulation
TCONS_00028505	0.906329	0.000754957	XM_011563531	cytochrome P450 6a2-like	GO:0005789;GO:0020037;GO:0005506;GO:0004497;GO:0016491;GO:0016705;GO:0046701;GO:0031000;GO:0046680	endoplasmic reticulum membrane|heme binding|iron ion binding|monooxygenase activity|oxidoreductase activity|oxidoreductase activity, acting on paired donors, with incorporation or reduction of molecular oxygen|insecticide catabolic process|response to caffeine|response to DDT
TCONS_00026361	-0.923639	0.000375755	XM_011563556	RNA-directed DNA polymerase from mobile element jockey-like	GO:0003964	RNA-directed DNA polymerase activity
TCONS_00054720	0.947773	0.000101841	XM_011563750	uncharacterized LOC105392155
TCONS_00047372	0.978331	4.8283e-06	XM_011563750	uncharacterized LOC105392155
TCONS_00048729	0.934496	0.000222068	XM_011563863	dual specificity protein phosphatase 1B-like	GO:0005737;GO:0008579;GO:0005078;GO:0031435;GO:0030295;GO:0004860;GO:0004725;GO:0008330;GO:0032147;GO:0000188;GO:0007254;GO:1904030;GO:0046329;GO:0043508;GO:0006469;GO:0046330;GO:0043507;GO:0043410;GO:0045860;GO:0006470	cytoplasm|JUN kinase phosphatase activity|MAP-kinase scaffold activity|mitogen-activated protein kinase kinase kinase binding|protein kinase activator activity|protein kinase inhibitor activity|protein tyrosine phosphatase activity|protein tyrosine/threonine phosphatase activity|activation of protein kinase activity|inactivation of MAPK activity|JNK cascade|negative regulation of cyclin-dependent…
TCONS_00013329	-0.933519	0.000233649	XM_011563875	glutamate receptor 1-like	GO:0030054;GO:0016021;GO:0045211;GO:0005234;GO:0004970	cell junction|integral component of membrane|postsynaptic membrane|extracellular-glutamate-gated ion channel activity|ionotropic glutamate receptor activity
TCONS_00042104	0.906233	0.00075761	XM_011563875	glutamate receptor 1-like	GO:0030054;GO:0016021;GO:0045211;GO:0005234;GO:0004970	cell junction|integral component of membrane|postsynaptic membrane|extracellular-glutamate-gated ion channel activity|ionotropic glutamate receptor activity
TCONS_00065766	-0.913426	0.000577124	XM_011563875	glutamate receptor 1-like	GO:0030054;GO:0016021;GO:0045211;GO:0005234;GO:0004970	cell junction|integral component of membrane|postsynaptic membrane|extracellular-glutamate-gated ion channel activity|ionotropic glutamate receptor activity
TCONS_00043249	-0.945497	0.000117966	XM_011563906	hemicentin-1-like	GO:0031225;GO:0009986;GO:0043005;GO:0043025;GO:0005886;GO:0005918;GO:0042803;GO:0061343;GO:0007156;GO:0035160;GO:0016331;GO:0007424;GO:0050767;GO:0035151;GO:0019991;GO:0016337	anchored component of membrane|cell surface|neuron projection|neuronal cell body|plasma membrane|septate junction|protein homodimerization activity|cell adhesion involved in heart morphogenesis|homophilic cell adhesion via plasma membrane adhesion molecules|maintenance of epithelial integrity, open tracheal system|morphogenesis of embryonic epithelium|open tracheal system development|regulation o…
TCONS_00001205	0.943012	0.000137556	XM_011564105	glutamine synthetase 1, mitochondrial-like	GO:0005811;GO:0005739;GO:0005524;GO:0004356;GO:0006542;GO:0006541;GO:0007005;GO:0006909	lipid particle|mitochondrion|ATP binding|glutamate-ammonia ligase activity|glutamine biosynthetic process|glutamine metabolic process|mitochondrion organization|phagocytosis
TCONS_00059047	0.945872	0.000115197	XM_011564140	integrin alpha-IIb-like	GO:0072562;GO:0009986;GO:0009897;GO:0070062;GO:0005925;GO:0005887;GO:0008305;GO:0005886;GO:0031092;GO:0050840;GO:0042802;GO:0046872;GO:0007411;GO:0007596;GO:0007155;GO:0007160;GO:0030198;GO:0007229;GO:0030168;GO:0070527;GO:0002576;GO:0002687	blood microparticle|cell surface|external side of plasma membrane|extracellular exosome|focal adhesion|integral component of plasma membrane|integrin complex|plasma membrane|platelet alpha granule membrane|extracellular matrix binding|identical protein binding|metal ion binding|axon guidance|blood coagulation|cell adhesion|cell-matrix adhesion|extracellular matrix organization|integrin-mediated s…
TCONS_00033373	0.912627	0.0005955	XM_011564140	integrin alpha-IIb-like	GO:0072562;GO:0009986;GO:0009897;GO:0070062;GO:0005925;GO:0005887;GO:0008305;GO:0005886;GO:0031092;GO:0050840;GO:0042802;GO:0046872;GO:0007411;GO:0007596;GO:0007155;GO:0007160;GO:0030198;GO:0007229;GO:0030168;GO:0070527;GO:0002576;GO:0002687	blood microparticle|cell surface|external side of plasma membrane|extracellular exosome|focal adhesion|integral component of plasma membrane|integrin complex|plasma membrane|platelet alpha granule membrane|extracellular matrix binding|identical protein binding|metal ion binding|axon guidance|blood coagulation|cell adhesion|cell-matrix adhesion|extracellular matrix organization|integrin-mediated s…
TCONS_00028505	0.953847	6.64661e-05	XM_011564205	cecropin-like	GO:0005576;GO:0042742;GO:0045087	extracellular region|defense response to bacterium|innate immune response
TCONS_00065766	0.91452	0.000552598	XM_011564205	cecropin-like	GO:0005576;GO:0042742;GO:0045087	extracellular region|defense response to bacterium|innate immune response
TCONS_00022697	0.903471	0.000836298	XM_011564243	uncharacterized LOC105392592	GO:0016021;GO:0016020;GO:0045121;GO:0005886;GO:0043234;GO:0036057;GO:0051393;GO:0019904;GO:0030507;GO:0007155;GO:0003094;GO:0007517	integral component of membrane|membrane|membrane raft|plasma membrane|protein complex|slit diaphragm|alpha-actinin binding|protein domain specific binding|spectrin binding|cell adhesion|glomerular filtration|muscle organ development
TCONS_00041352	0.94041	0.000160398	XM_011564247	putative fatty acyl-CoA reductase CG5065	GO:0016021;GO:0005778;GO:0005777;GO:0080019;GO:0050062;GO:0008611;GO:0035336;GO:0010025	integral component of membrane|peroxisomal membrane|peroxisome|fatty-acyl-CoA reductase (alcohol-forming) activity|long-chain-fatty-acyl-CoA reductase activity|ether lipid biosynthetic process|long-chain fatty-acyl-CoA metabolic process|wax biosynthetic process
TCONS_00026361	0.914452	0.000554092	XM_011564247	putative fatty acyl-CoA reductase CG5065	GO:0016021;GO:0005778;GO:0005777;GO:0080019;GO:0050062;GO:0008611;GO:0035336;GO:0010025	integral component of membrane|peroxisomal membrane|peroxisome|fatty-acyl-CoA reductase (alcohol-forming) activity|long-chain-fatty-acyl-CoA reductase activity|ether lipid biosynthetic process|long-chain fatty-acyl-CoA metabolic process|wax biosynthetic process
TCONS_00056155	0.949398	9.13216e-05	XM_011564288	glycerol kinase-like, transcript variant X4	GO:0005741;GO:0005524;GO:0004370;GO:0019563;GO:0006072	mitochondrial outer membrane|ATP binding|glycerol kinase activity|glycerol catabolic process|glycerol-3-phosphate metabolic process	ko00561;ko03320;ko04626	Glycerolipid metabolism|PPAR signaling pathway|Plant-pathogen interaction
TCONS_00043249	-0.948077	9.98058e-05	XM_011564288	glycerol kinase-like, transcript variant X4	GO:0005741;GO:0005524;GO:0004370;GO:0019563;GO:0006072	mitochondrial outer membrane|ATP binding|glycerol kinase activity|glycerol catabolic process|glycerol-3-phosphate metabolic process	ko00561;ko03320;ko04626	Glycerolipid metabolism|PPAR signaling pathway|Plant-pathogen interaction
TCONS_00053664	0.946569	0.000110162	XM_011564383	gastrula zinc finger protein 5-1-like	GO:0005634;GO:0003677;GO:0046872;GO:0003700;GO:0006355;GO:0006351	nucleus|DNA binding|metal ion binding|transcription factor activity, sequence-specific DNA binding|regulation of transcription, DNA-templated|transcription, DNA-templated
TCONS_00014425	-0.922309	0.00039863	XM_011564384	protein MEMO1-like	GO:0005829;GO:0005634;GO:0042277;GO:0032886	cytosol|nucleus|peptide binding|regulation of microtubule-based process
TCONS_00048729	0.901932	0.00088254	XM_011564398	uncharacterized LOC105392725
TCONS_00003618	0.928629	0.000298083	XM_011564399	uncharacterized LOC105392726
TCONS_00002710	0.956347	5.48279e-05	XM_011564399	uncharacterized LOC105392726
TCONS_00028687	0.912499	0.000598486	XM_011564453	uncharacterized protein PB18E9.04c-like	GO:0009986;GO:0005576	cell surface|extracellular region
TCONS_00013329	0.92498	0.000353633	XM_011564521	39S ribosomal protein L35, mitochondrial-like	GO:0005762;GO:0003735;GO:0060429;GO:0007293;GO:0032543	mitochondrial large ribosomal subunit|structural constituent of ribosome|epithelium development|germarium-derived egg chamber formation|mitochondrial translation	ko03010	Ribosome
TCONS_00009556	0.911549	0.000620935	XM_011564566	uncharacterized LOC105392881, transcript variant X1
TCONS_00054720	0.950986	8.18026e-05	XM_011564568	uncharacterized LOC105392882
TCONS_00047372	0.92176	0.000408356	XM_011564568	uncharacterized LOC105392882
TCONS_00013329	-0.915587	0.000529394	XM_011564604	glycine-rich cell wall structural protein 1.8-like
TCONS_00028505	0.958473	4.61356e-05	XM_011564650	DNA repair protein RAD50, transcript variant X2	GO:0000781;GO:0000793;GO:0030870;GO:0005634;GO:0005524;GO:0016887;GO:0003690;GO:0046872;GO:0006974;GO:0051276;GO:0006302;GO:0051321;GO:0008104;GO:0016233;GO:0000723;GO:0000722	chromosome, telomeric region|condensed chromosome|Mre11 complex|nucleus|ATP binding|ATPase activity|double-stranded DNA binding|metal ion binding|cellular response to DNA damage stimulus|chromosome organization|double-strand break repair|meiotic cell cycle|protein localization|telomere capping|telomere maintenance|telomere maintenance via recombination	ko03440;ko03450	Homologous recombination|Non-homologous end-joining
TCONS_00056025	0.96102	3.7059e-05	XM_011564721	protein suppressor of sable, transcript variant X5	GO:0005654;GO:0005700;GO:0046872;GO:0003723;GO:0045892;GO:0071027	nucleoplasm|polytene chromosome|metal ion binding|RNA binding|negative regulation of transcription, DNA-templated|nuclear RNA surveillance
TCONS_00059047	0.90058	0.000924609	XM_011564764	cytochrome P450 4C1-like	GO:0005789;GO:0070330;GO:0020037;GO:0005506	endoplasmic reticulum membrane|aromatase activity|heme binding|iron ion binding
TCONS_00000650	0.904224	0.000814299	XM_011564764	cytochrome P450 4C1-like	GO:0005789;GO:0070330;GO:0020037;GO:0005506	endoplasmic reticulum membrane|aromatase activity|heme binding|iron ion binding
TCONS_00023958	0.911051	0.000632935	XM_011564945	uncharacterized LOC105393212
TCONS_00065766	0.96875	1.72278e-05	XM_011564945	uncharacterized LOC105393212
TCONS_00013329	0.934006	0.000227824	XM_011565025	tryptophan--tRNA ligase, cytoplasmic-like	GO:0005737;GO:0070062;GO:0005634;GO:0005524;GO:0004830;GO:0045765;GO:0006436	cytoplasm|extracellular exosome|nucleus|ATP binding|tryptophan-tRNA ligase activity|regulation of angiogenesis|tryptophanyl-tRNA aminoacylation
TCONS_00021843	0.902555	0.000863596	XM_011565048	uncharacterized LOC105393309
TCONS_00010066	0.904568	0.000804393	XM_011565099	homeobox protein 6-like
TCONS_00044413	-0.900933	0.000913473	XM_011565099	homeobox protein 6-like
TCONS_00021270	0.908453	0.000698205	XM_011565199	uncharacterized LOC105393438, transcript variant X2
TCONS_00021270	0.908453	0.000698205	XM_011565201	uncharacterized LOC105393438, transcript variant X4
TCONS_00042104	0.908345	0.000701031	XM_011565230	craniofacial development protein 2-like	GO:0005737;GO:0005634	cytoplasm|nucleus
TCONS_00011267	-0.909589	0.000669111	XM_011565230	craniofacial development protein 2-like	GO:0005737;GO:0005634	cytoplasm|nucleus
TCONS_00062255	0.924328	0.000364267	XM_011565371	chorion class A protein L11-like	GO:0042600;GO:0005213;GO:0007304;GO:0007275	chorion|structural constituent of chorion|chorion-containing eggshell formation|multicellular organismal development
TCONS_00021270	0.909023	0.000683498	XM_011565460	uncharacterized LOC105393666
TCONS_00059047	0.90207	0.000878332	XM_011565510	amidophosphoribosyltransferase-like, transcript variant X2	GO:0051539;GO:0004044;GO:0046872;GO:0006189;GO:0008340;GO:0040016;GO:0006541;GO:0048477;GO:0009113;GO:0006164	4 iron, 4 sulfur cluster binding|amidophosphoribosyltransferase activity|metal ion binding|'de novo' IMP biosynthetic process|determination of adult lifespan|embryonic cleavage|glutamine metabolic process|oogenesis|purine nucleobase biosynthetic process|purine nucleotide biosynthetic process	ko00250;ko00230	Alanine, aspartate and glutamate metabolism|Purine metabolism
TCONS_00005582	0.916284	0.000514621	XM_011565547	uncharacterized LOC105393749	GO:0005737;GO:0005634;GO:0000943;GO:0004190;GO:0005524;GO:0003677;GO:0003887;GO:0008233;GO:0004540;GO:0003723;GO:0003964;GO:0004523;GO:0008270;GO:0071897;GO:0015074;GO:0006310;GO:0090501;GO:0006278;GO:0032197;GO:0019076	cytoplasm|nucleus|retrotransposon nucleocapsid|aspartic-type endopeptidase activity|ATP binding|DNA binding|DNA-directed DNA polymerase activity|peptidase activity|ribonuclease activity|RNA binding|RNA-directed DNA polymerase activity|RNA-DNA hybrid ribonuclease activity|zinc ion binding|DNA biosynthetic process|DNA integration|DNA recombination|RNA phosphodiester bond hydrolysis|RNA-dependent DN…
TCONS_00005808	0.933894	0.000229158	XM_011565547	uncharacterized LOC105393749	GO:0005737;GO:0005634;GO:0000943;GO:0004190;GO:0005524;GO:0003677;GO:0003887;GO:0008233;GO:0004540;GO:0003723;GO:0003964;GO:0004523;GO:0008270;GO:0071897;GO:0015074;GO:0006310;GO:0090501;GO:0006278;GO:0032197;GO:0019076	cytoplasm|nucleus|retrotransposon nucleocapsid|aspartic-type endopeptidase activity|ATP binding|DNA binding|DNA-directed DNA polymerase activity|peptidase activity|ribonuclease activity|RNA binding|RNA-directed DNA polymerase activity|RNA-DNA hybrid ribonuclease activity|zinc ion binding|DNA biosynthetic process|DNA integration|DNA recombination|RNA phosphodiester bond hydrolysis|RNA-dependent DN…
TCONS_00042104	-0.924271	0.000365202	XM_011565588	uncharacterized LOC105393787
TCONS_00028505	0.917491	0.000489709	XM_011565588	uncharacterized LOC105393787
TCONS_00056025	0.906756	0.000743303	XM_011565591	sodium/hydrogen exchanger 3, transcript variant X2	GO:0016324;GO:0031526;GO:0070062;GO:0016021;GO:0031988;GO:0005886;GO:0030165;GO:0015385;GO:0007623;GO:0006898;GO:0006885;GO:0002028;GO:0051384;GO:0035725;GO:0006814	apical plasma membrane|brush border membrane|extracellular exosome|integral component of membrane|membrane-bounded vesicle|plasma membrane|PDZ domain binding|sodium:proton antiporter activity|circadian rhythm|receptor-mediated endocytosis|regulation of pH|regulation of sodium ion transport|response to glucocorticoid|sodium ion transmembrane transport|sodium ion transport	ko04974;ko04976;ko04978;ko04964	Protein digestion and absorption|Bile secretion|Mineral absorption|Proximal tubule bicarbonate reclamation
TCONS_00028505	0.907049	0.000735387	XM_011565612	FACT complex subunit Ssrp1-like	GO:0005694;GO:0035101;GO:0031492;GO:0031491;GO:0043621;GO:0003723;GO:0006338;GO:0006281;GO:0006260;GO:0022008;GO:0001672;GO:0051101;GO:0006355;GO:0006351	chromosome|FACT complex|nucleosomal DNA binding|nucleosome binding|protein self-association|RNA binding|chromatin remodeling|DNA repair|DNA replication|neurogenesis|regulation of chromatin assembly or disassembly|regulation of DNA binding|regulation of transcription, DNA-templated|transcription, DNA-templated
TCONS_00001205	0.940427	0.000160242	XM_011565679	uncharacterized LOC105393864
TCONS_00001205	0.908798	0.000689292	XM_011565684	uncharacterized LOC105393867	GO:0016020;GO:0033176;GO:0042626;GO:0015991	membrane|proton-transporting V-type ATPase complex|ATPase activity, coupled to transmembrane movement of substances|ATP hydrolysis coupled proton transport
TCONS_00006226	0.91895	0.000460722	XM_011565684	uncharacterized LOC105393867	GO:0016020;GO:0033176;GO:0042626;GO:0015991	membrane|proton-transporting V-type ATPase complex|ATPase activity, coupled to transmembrane movement of substances|ATP hydrolysis coupled proton transport
TCONS_00028505	0.940054	0.000163728	XM_011565707	trypsin, alkaline C-like	GO:0005615;GO:0004252	extracellular space|serine-type endopeptidase activity
TCONS_00003618	0.908035	0.000709139	XM_011565721	uncharacterized LOC105393897	GO:0004190;GO:0004519;GO:0003676;GO:0003964;GO:0015074	aspartic-type endopeptidase activity|endonuclease activity|nucleic acid binding|RNA-directed DNA polymerase activity|DNA integration
TCONS_00002710	0.928357	0.000302002	XM_011565721	uncharacterized LOC105393897	GO:0004190;GO:0004519;GO:0003676;GO:0003964;GO:0015074	aspartic-type endopeptidase activity|endonuclease activity|nucleic acid binding|RNA-directed DNA polymerase activity|DNA integration
TCONS_00028299	0.916252	0.000515275	XM_011565754	voltage-dependent L-type calcium channel subunit beta-2, transcript variant X4	GO:0042383;GO:0005891;GO:0008331;GO:0070509;GO:0007528;GO:0051928;GO:1901385;GO:0007268;GO:0007601	sarcolemma|voltage-gated calcium channel complex|high voltage-gated calcium channel activity|calcium ion import|neuromuscular junction development|positive regulation of calcium ion transport|regulation of voltage-gated calcium channel activity|synaptic transmission|visual perception	ko04010;ko05410;ko05412;ko05414;ko04260;ko04261;ko04921	MAPK signaling pathway|Hypertrophic cardiomyopathy (HCM)|Arrhythmogenic right ventricular cardiomyopathy (ARVC)|Dilated cardiomyopathy (DCM)|Cardiac muscle contraction|Adrenergic signaling in cardiomyocytes|Oxytocin signaling pathway
TCONS_00023958	0.916546	0.000509135	XM_011565772	uncharacterized LOC105393943	GO:0005938;GO:0016459;GO:0005524;GO:0042623;GO:0003774;GO:0071907;GO:0007368;GO:0048803;GO:0007498	cell cortex|myosin complex|ATP binding|ATPase activity, coupled|motor activity|determination of digestive tract left/right asymmetry|determination of left/right symmetry|imaginal disc-derived male genitalia morphogenesis|mesoderm development
TCONS_00065766	0.934912	0.000217258	XM_011565772	uncharacterized LOC105393943	GO:0005938;GO:0016459;GO:0005524;GO:0042623;GO:0003774;GO:0071907;GO:0007368;GO:0048803;GO:0007498	cell cortex|myosin complex|ATP binding|ATPase activity, coupled|motor activity|determination of digestive tract left/right asymmetry|determination of left/right symmetry|imaginal disc-derived male genitalia morphogenesis|mesoderm development
TCONS_00036472	-0.90579	0.00076987	XM_011565775	uncharacterized LOC105393946
TCONS_00056155	0.936749	0.000196904	XM_011565776	voltage-dependent L-type calcium channel subunit beta-2, transcript variant X7	GO:0042383;GO:0005891;GO:0005245	sarcolemma|voltage-gated calcium channel complex|voltage-gated calcium channel activity	ko04010;ko05410;ko05412;ko05414;ko04260;ko04261;ko04921	MAPK signaling pathway|Hypertrophic cardiomyopathy (HCM)|Arrhythmogenic right ventricular cardiomyopathy (ARVC)|Dilated cardiomyopathy (DCM)|Cardiac muscle contraction|Adrenergic signaling in cardiomyocytes|Oxytocin signaling pathway
TCONS_00000650	-0.938941	0.000174416	XM_011565776	voltage-dependent L-type calcium channel subunit beta-2, transcript variant X7	GO:0042383;GO:0005891;GO:0005245	sarcolemma|voltage-gated calcium channel complex|voltage-gated calcium channel activity	ko04010;ko05410;ko05412;ko05414;ko04260;ko04261;ko04921	MAPK signaling pathway|Hypertrophic cardiomyopathy (HCM)|Arrhythmogenic right ventricular cardiomyopathy (ARVC)|Dilated cardiomyopathy (DCM)|Cardiac muscle contraction|Adrenergic signaling in cardiomyocytes|Oxytocin signaling pathway
TCONS_00011965	0.908676	0.000692425	XM_011565862	zinc finger protein 84-like, transcript variant X1	GO:0005634;GO:0003677;GO:0046872;GO:0003700;GO:0006355	nucleus|DNA binding|metal ion binding|transcription factor activity, sequence-specific DNA binding|regulation of transcription, DNA-templated
TCONS_00057515	0.921441	0.000414069	XM_011566010	uncharacterized LOC105394166
TCONS_00065766	-0.900894	0.000914691	XM_011566027	SPRY domain-containing SOCS box protein 3-like, transcript variant X1	GO:0005622;GO:0035556;GO:0016567	intracellular|intracellular signal transduction|protein ubiquitination
TCONS_00065766	0.919424	0.000451584	XM_011566108	60S ribosomal protein L29-1-like	GO:0022625;GO:0016020;GO:0044822;GO:0003735;GO:0002181	cytosolic large ribosomal subunit|membrane|poly(A) RNA binding|structural constituent of ribosome|cytoplasmic translation	ko03010	Ribosome
TCONS_00028505	0.930653	0.000270078	XM_011566149	26S protease regulatory subunit 7	GO:0005737;GO:0005634;GO:0022624;GO:0000502;GO:0005524;GO:0016887;GO:0006511	cytoplasm|nucleus|proteasome accessory complex|proteasome complex|ATP binding|ATPase activity|ubiquitin-dependent protein catabolic process	ko03050;ko05169	Proteasome|Epstein-Barr virus infection
TCONS_00054720	0.903557	0.000833766	XM_011566182	uncharacterized LOC105394301, transcript variant X1
TCONS_00011267	0.938348	0.000180314	XM_011566235	serine protease 30-like	GO:0046658;GO:0004252;GO:0017080;GO:0006508;GO:0006814	anchored component of plasma membrane|serine-type endopeptidase activity|sodium channel regulator activity|proteolysis|sodium ion transport
TCONS_00023958	0.952821	7.17095e-05	XM_011566235	serine protease 30-like	GO:0046658;GO:0004252;GO:0017080;GO:0006508;GO:0006814	anchored component of plasma membrane|serine-type endopeptidase activity|sodium channel regulator activity|proteolysis|sodium ion transport
TCONS_00065766	0.923703	0.000374679	XM_011566235	serine protease 30-like	GO:0046658;GO:0004252;GO:0017080;GO:0006508;GO:0006814	anchored component of plasma membrane|serine-type endopeptidase activity|sodium channel regulator activity|proteolysis|sodium ion transport
TCONS_00011267	-0.930967	0.000265907	XM_011566314	GAS2-like protein 3	GO:0005737;GO:0005856;GO:0016020;GO:0006915;GO:0007050;GO:0008360	cytoplasm|cytoskeleton|membrane|apoptotic process|cell cycle arrest|regulation of cell shape
TCONS_00023958	-0.930462	0.000272631	XM_011566314	GAS2-like protein 3	GO:0005737;GO:0005856;GO:0016020;GO:0006915;GO:0007050;GO:0008360	cytoplasm|cytoskeleton|membrane|apoptotic process|cell cycle arrest|regulation of cell shape
TCONS_00003618	0.92778	0.000310417	XM_011566331	probable nuclear hormone receptor HR3, transcript variant X9	GO:0005634;GO:0043565;GO:0003707;GO:0004887;GO:0008270;GO:0006351	nucleus|sequence-specific DNA binding|steroid hormone receptor activity|thyroid hormone receptor activity|zinc ion binding|transcription, DNA-templated
TCONS_00002710	0.917123	0.000497203	XM_011566331	probable nuclear hormone receptor HR3, transcript variant X9	GO:0005634;GO:0043565;GO:0003707;GO:0004887;GO:0008270;GO:0006351	nucleus|sequence-specific DNA binding|steroid hormone receptor activity|thyroid hormone receptor activity|zinc ion binding|transcription, DNA-templated
TCONS_00013329	-0.934774	0.000218847	XM_011566355	X-ray repair cross-complementing protein 5-like, transcript variant X2			ko03450	Non-homologous end-joining
TCONS_00023958	0.914222	0.000559193	XM_011566397	uncharacterized LOC105394488
TCONS_00065766	0.944253	0.000127504	XM_011566397	uncharacterized LOC105394488
TCONS_00023958	0.902538	0.000864112	XM_011566401	major facilitator superfamily domain-containing protein 8-like	GO:0016021;GO:0005765;GO:0055085	integral component of membrane|lysosomal membrane|transmembrane transport	ko04142	Lysosome
TCONS_00065766	0.92482	0.000356218	XM_011566401	major facilitator superfamily domain-containing protein 8-like	GO:0016021;GO:0005765;GO:0055085	integral component of membrane|lysosomal membrane|transmembrane transport	ko04142	Lysosome
TCONS_00013329	-0.937919	0.000184665	XM_011566489	uncharacterized LOC105394583
TCONS_00042104	-0.942828	0.000139085	XM_011566524	hematological and neurological expressed 1 protein-like, transcript variant X2
TCONS_00011267	0.930385	0.000273666	XM_011566558	gastrula zinc finger protein xLCGF3.1-like, transcript variant X2	GO:0005654;GO:0005634;GO:0003677;GO:0046872;GO:0000978;GO:0003714;GO:0003700;GO:1903507;GO:0006355;GO:0006351	nucleoplasm|nucleus|DNA binding|metal ion binding|RNA polymerase II core promoter proximal region sequence-specific DNA binding|transcription corepressor activity|transcription factor activity, sequence-specific DNA binding|negative regulation of nucleic acid-templated transcription|regulation of transcription, DNA-templated|transcription, DNA-templated
TCONS_00001205	-0.915439	0.000532581	XM_011566634	histidine decarboxylase-like	GO:0004398;GO:0030170;GO:0042423;GO:0006520;GO:0043052	histidine decarboxylase activity|pyridoxal phosphate binding|catecholamine biosynthetic process|cellular amino acid metabolic process|thermotaxis
TCONS_00013329	0.965486	2.43132e-05	XM_011566655	uncharacterized LOC105394742
TCONS_00042104	-0.902569	0.000863173	XM_011566655	uncharacterized LOC105394742
TCONS_00065766	0.915241	0.000536843	XM_011566655	uncharacterized LOC105394742
TCONS_00056155	0.959499	4.23082e-05	XM_011566675	very-long-chain (3R)-3-hydroxyacyl-CoA dehydratase-like	GO:0005783;GO:0005789;GO:0005925;GO:0016021;GO:0018812;GO:0030497;GO:0007249;GO:0007254;GO:0046726;GO:0045070;GO:0007266;GO:0042761	endoplasmic reticulum|endoplasmic reticulum membrane|focal adhesion|integral component of membrane|3-hydroxyacyl-CoA dehydratase activity|fatty acid elongation|I-kappaB kinase/NF-kappaB signaling|JNK cascade|positive regulation by virus of viral protein levels in host cell|positive regulation of viral genome replication|Rho protein signal transduction|very long-chain fatty acid biosynthetic proce…
TCONS_00043249	-0.952806	7.17848e-05	XM_011566675	very-long-chain (3R)-3-hydroxyacyl-CoA dehydratase-like	GO:0005783;GO:0005789;GO:0005925;GO:0016021;GO:0018812;GO:0030497;GO:0007249;GO:0007254;GO:0046726;GO:0045070;GO:0007266;GO:0042761	endoplasmic reticulum|endoplasmic reticulum membrane|focal adhesion|integral component of membrane|3-hydroxyacyl-CoA dehydratase activity|fatty acid elongation|I-kappaB kinase/NF-kappaB signaling|JNK cascade|positive regulation by virus of viral protein levels in host cell|positive regulation of viral genome replication|Rho protein signal transduction|very long-chain fatty acid biosynthetic proce…
TCONS_00000650	-0.943511	0.000133445	XM_011566675	very-long-chain (3R)-3-hydroxyacyl-CoA dehydratase-like	GO:0005783;GO:0005789;GO:0005925;GO:0016021;GO:0018812;GO:0030497;GO:0007249;GO:0007254;GO:0046726;GO:0045070;GO:0007266;GO:0042761	endoplasmic reticulum|endoplasmic reticulum membrane|focal adhesion|integral component of membrane|3-hydroxyacyl-CoA dehydratase activity|fatty acid elongation|I-kappaB kinase/NF-kappaB signaling|JNK cascade|positive regulation by virus of viral protein levels in host cell|positive regulation of viral genome replication|Rho protein signal transduction|very long-chain fatty acid biosynthetic proce…
TCONS_00028505	0.924934	0.000354376	XM_011566777	cecropin-like	GO:0005576;GO:0042742;GO:0045087	extracellular region|defense response to bacterium|innate immune response
TCONS_00065766	0.927662	0.000312165	XM_011566779	cecropin-like	GO:0005576;GO:0042742;GO:0045087	extracellular region|defense response to bacterium|innate immune response
TCONS_00042104	-0.932856	0.000241744	XM_011566788	sialin-like	GO:0030054;GO:0005737;GO:0005887;GO:0005765;GO:0005764;GO:0016020;GO:0005886;GO:0030672;GO:0015136;GO:0005351;GO:0006865;GO:0006820;GO:0044267;GO:0006488;GO:0006811;GO:0043687;GO:0018279;GO:0015992;GO:0015739;GO:0055085	cell junction|cytoplasm|integral component of plasma membrane|lysosomal membrane|lysosome|membrane|plasma membrane|synaptic vesicle membrane|sialic acid transmembrane transporter activity|sugar:proton symporter activity|amino acid transport|anion transport|cellular protein metabolic process|dolichol-linked oligosaccharide biosynthetic process|ion transport|post-translational protein modification|…
TCONS_00001745	0.905873	0.000767566	XM_011566792	uncharacterized LOC105394871	GO:0005739;GO:0071546;GO:0071547;GO:0003723;GO:0030154;GO:0043046;GO:0009566;GO:0010467;GO:0031047;GO:0007140;GO:0034587;GO:0007283	mitochondrion|pi-body|piP-body|RNA binding|cell differentiation|DNA methylation involved in gamete generation|fertilization|gene expression|gene silencing by RNA|male meiosis|piRNA metabolic process|spermatogenesis
TCONS_00011267	0.963466	2.96118e-05	XM_011566799	elongation of very long chain fatty acids protein AAEL008004-like, transcript variant X2	GO:0030176;GO:0016740;GO:0006633	integral component of endoplasmic reticulum membrane|transferase activity|fatty acid biosynthetic process
TCONS_00023958	0.955077	6.05398e-05	XM_011566799	elongation of very long chain fatty acids protein AAEL008004-like, transcript variant X2	GO:0030176;GO:0016740;GO:0006633	integral component of endoplasmic reticulum membrane|transferase activity|fatty acid biosynthetic process
TCONS_00065766	0.940483	0.000159724	XM_011566799	elongation of very long chain fatty acids protein AAEL008004-like, transcript variant X2	GO:0030176;GO:0016740;GO:0006633	integral component of endoplasmic reticulum membrane|transferase activity|fatty acid biosynthetic process
TCONS_00000650	0.913343	0.000579001	XM_011566801	uncharacterized LOC105394876	GO:0005615;GO:0050832;GO:0050830;GO:0045087;GO:0031640	extracellular space|defense response to fungus|defense response to Gram-positive bacterium|innate immune response|killing of cells of other organism
TCONS_00065766	0.903209	0.000844037	XM_011566801	uncharacterized LOC105394876	GO:0005615;GO:0050832;GO:0050830;GO:0045087;GO:0031640	extracellular space|defense response to fungus|defense response to Gram-positive bacterium|innate immune response|killing of cells of other organism
TCONS_00057515	-0.965144	2.51594e-05	XM_011566802	elongation of very long chain fatty acids protein AAEL008004-like	GO:0030176;GO:0016740;GO:0006633	integral component of endoplasmic reticulum membrane|transferase activity|fatty acid biosynthetic process
TCONS_00042104	0.914476	0.000553567	XM_011566829	uncharacterized LOC105394909	GO:0045177;GO:0045178;GO:0009986;GO:0005615;GO:0005925;GO:0016021;GO:0071438;GO:0030027;GO:0031258;GO:0005886;GO:0032587;GO:0008239;GO:0004175;GO:0005178;GO:0008233;GO:0002020;GO:0042803;GO:0004252;GO:0008236;GO:0001525;GO:0007155;GO:0043542;GO:1902362;GO:0097325;GO:0071850;GO:0060244;GO:0010716;GO:1903054;GO:0071158;GO:1900119;GO:0006508;GO:0051603;GO:0010710	apical part of cell|basal part of cell|cell surface|extracellular space|focal adhesion|integral component of membrane|invadopodium membrane|lamellipodium|lamellipodium membrane|plasma membrane|ruffle membrane|dipeptidyl-peptidase activity|endopeptidase activity|integrin binding|peptidase activity|protease binding|protein homodimerization activity|serine-type endopeptidase activity|serine-type pep…
TCONS_00057515	0.90495	0.000793472	XM_011566829	uncharacterized LOC105394909	GO:0045177;GO:0045178;GO:0009986;GO:0005615;GO:0005925;GO:0016021;GO:0071438;GO:0030027;GO:0031258;GO:0005886;GO:0032587;GO:0008239;GO:0004175;GO:0005178;GO:0008233;GO:0002020;GO:0042803;GO:0004252;GO:0008236;GO:0001525;GO:0007155;GO:0043542;GO:1902362;GO:0097325;GO:0071850;GO:0060244;GO:0010716;GO:1903054;GO:0071158;GO:1900119;GO:0006508;GO:0051603;GO:0010710	apical part of cell|basal part of cell|cell surface|extracellular space|focal adhesion|integral component of membrane|invadopodium membrane|lamellipodium|lamellipodium membrane|plasma membrane|ruffle membrane|dipeptidyl-peptidase activity|endopeptidase activity|integrin binding|peptidase activity|protease binding|protein homodimerization activity|serine-type endopeptidase activity|serine-type pep…
TCONS_00021270	0.903759	0.000827853	XM_011566860	uncharacterized LOC105394942
TCONS_00065766	0.936787	0.000196505	XM_011566881	cytosolic 10-formyltetrahydrofolate dehydrogenase-like	GO:0005737;GO:0016155;GO:0016742;GO:0008168;GO:0016620;GO:0009258;GO:0009058;GO:0006730	cytoplasm|formyltetrahydrofolate dehydrogenase activity|hydroxymethyl-, formyl- and related transferase activity|methyltransferase activity|oxidoreductase activity, acting on the aldehyde or oxo group of donors, NAD or NADP as acceptor|10-formyltetrahydrofolate catabolic process|biosynthetic process|one-carbon metabolic process	ko00670	One carbon pool by folate
TCONS_00009556	0.9249	0.00035493	XM_011566902	uncharacterized LOC105394985	GO:0015629;GO:0005737;GO:0005634;GO:0005886;GO:0030041;GO:0044782	actin cytoskeleton|cytoplasm|nucleus|plasma membrane|actin filament polymerization|cilium organization
TCONS_00013329	-0.937076	0.000193429	XM_011566964	uncharacterized LOC105395009	GO:0016021;GO:0004872	integral component of membrane|receptor activity	ko04614	Renin-angiotensin system
TCONS_00065766	-0.935917	0.000205947	XM_011566964	uncharacterized LOC105395009	GO:0016021;GO:0004872	integral component of membrane|receptor activity	ko04614	Renin-angiotensin system
TCONS_00042104	-0.967506	1.97261e-05	XM_011566969	proton-coupled amino acid transporter 1-like, transcript variant X2	GO:0016021;GO:0015293;GO:0006865	integral component of membrane|symporter activity|amino acid transport
TCONS_00042104	-0.947831	0.000101449	XM_011567082	ATP synthase subunit b, mitochondrial-like, transcript variant X1	GO:0005811;GO:0000276;GO:0005739;GO:0015078;GO:0015986;GO:0006909	lipid particle|mitochondrial proton-transporting ATP synthase complex, coupling factor F(o)|mitochondrion|hydrogen ion transmembrane transporter activity|ATP synthesis coupled proton transport|phagocytosis	ko05010;ko05012;ko05016;ko00190	Alzheimer's disease|Parkinson's disease|Huntington's disease|Oxidative phosphorylation
TCONS_00013329	-0.937925	0.000184605	XM_011567083	ATP synthase subunit b, mitochondrial-like, transcript variant X2	GO:0005811;GO:0000276;GO:0005739;GO:0015078;GO:0015986;GO:0006909	lipid particle|mitochondrial proton-transporting ATP synthase complex, coupling factor F(o)|mitochondrion|hydrogen ion transmembrane transporter activity|ATP synthesis coupled proton transport|phagocytosis	ko05010;ko05012;ko05016;ko00190	Alzheimer's disease|Parkinson's disease|Huntington's disease|Oxidative phosphorylation
TCONS_00042104	0.905446	0.000779483	XM_011567083	ATP synthase subunit b, mitochondrial-like, transcript variant X2	GO:0005811;GO:0000276;GO:0005739;GO:0015078;GO:0015986;GO:0006909	lipid particle|mitochondrial proton-transporting ATP synthase complex, coupling factor F(o)|mitochondrion|hydrogen ion transmembrane transporter activity|ATP synthesis coupled proton transport|phagocytosis	ko05010;ko05012;ko05016;ko00190	Alzheimer's disease|Parkinson's disease|Huntington's disease|Oxidative phosphorylation
TCONS_00023958	-0.901825	0.000885812	XM_011567083	ATP synthase subunit b, mitochondrial-like, transcript variant X2	GO:0005811;GO:0000276;GO:0005739;GO:0015078;GO:0015986;GO:0006909	lipid particle|mitochondrial proton-transporting ATP synthase complex, coupling factor F(o)|mitochondrion|hydrogen ion transmembrane transporter activity|ATP synthesis coupled proton transport|phagocytosis	ko05010;ko05012;ko05016;ko00190	Alzheimer's disease|Parkinson's disease|Huntington's disease|Oxidative phosphorylation
TCONS_00065766	-0.924029	0.000369226	XM_011567083	ATP synthase subunit b, mitochondrial-like, transcript variant X2	GO:0005811;GO:0000276;GO:0005739;GO:0015078;GO:0015986;GO:0006909	lipid particle|mitochondrial proton-transporting ATP synthase complex, coupling factor F(o)|mitochondrion|hydrogen ion transmembrane transporter activity|ATP synthesis coupled proton transport|phagocytosis	ko05010;ko05012;ko05016;ko00190	Alzheimer's disease|Parkinson's disease|Huntington's disease|Oxidative phosphorylation
TCONS_00042104	-0.926626	0.000327744	XM_011567094	TLD domain-containing protein 1-like
TCONS_00028505	0.924293	0.000364851	XM_011567094	TLD domain-containing protein 1-like
TCONS_00001745	-0.949488	9.07628e-05	XM_011567184	uncharacterized LOC105395207
TCONS_00065766	0.932317	0.000248479	XM_011567276	cytochrome P450 6B6-like	GO:0005789;GO:0070330;GO:0020037;GO:0005506	endoplasmic reticulum membrane|aromatase activity|heme binding|iron ion binding
TCONS_00009264	0.915427	0.000532827	XM_011567292	poly(A) RNA polymerase gld-2 homolog A-like	GO:0005737;GO:0043005;GO:0005654;GO:0005524;GO:0046872;GO:0004652;GO:0003723;GO:0007616;GO:0006397;GO:0043631	cytoplasm|neuron projection|nucleoplasm|ATP binding|metal ion binding|polynucleotide adenylyltransferase activity|RNA binding|long-term memory|mRNA processing|RNA polyadenylation
TCONS_00059047	0.940575	0.000158881	XM_011567304	uncharacterized LOC105395349
TCONS_00028505	0.901847	0.000885133	XM_011567413	uncharacterized LOC105395459
TCONS_00028505	0.931378	0.000260508	XM_011567447	uncharacterized LOC105395494
TCONS_00021843	0.937499	0.000188998	XM_011567465	cytochrome c oxidase assembly protein COX11, mitochondrial-like	GO:0016021;GO:0005743;GO:0005739;GO:0005507;GO:0004129;GO:0009055;GO:1902600;GO:0033132;GO:0008535;GO:0007585	integral component of membrane|mitochondrial inner membrane|mitochondrion|copper ion binding|cytochrome-c oxidase activity|electron carrier activity|hydrogen ion transmembrane transport|negative regulation of glucokinase activity|respiratory chain complex IV assembly|respiratory gaseous exchange	ko00190	Oxidative phosphorylation
TCONS_00028505	-0.950809	8.28296e-05	XM_011567534	transcription elongation regulator 1-like, transcript variant X7	GO:0015629;GO:0005730;GO:0005634;GO:0044822;GO:0001103;GO:0001106;GO:0003713;GO:0000122;GO:0006366	actin cytoskeleton|nucleolus|nucleus|poly(A) RNA binding|RNA polymerase II repressing transcription factor binding|RNA polymerase II transcription corepressor activity|transcription coactivator activity|negative regulation of transcription from RNA polymerase II promoter|transcription from RNA polymerase II promoter
TCONS_00065766	-0.924844	0.000355831	XM_011567534	transcription elongation regulator 1-like, transcript variant X7	GO:0015629;GO:0005730;GO:0005634;GO:0044822;GO:0001103;GO:0001106;GO:0003713;GO:0000122;GO:0006366	actin cytoskeleton|nucleolus|nucleus|poly(A) RNA binding|RNA polymerase II repressing transcription factor binding|RNA polymerase II transcription corepressor activity|transcription coactivator activity|negative regulation of transcription from RNA polymerase II promoter|transcription from RNA polymerase II promoter
TCONS_00003618	0.976041	6.84734e-06	XM_011567535	transcription elongation regulator 1-like, transcript variant X9	GO:0015629;GO:0005730;GO:0005634;GO:0044822;GO:0001103;GO:0001106;GO:0003713;GO:0000122;GO:0006366	actin cytoskeleton|nucleolus|nucleus|poly(A) RNA binding|RNA polymerase II repressing transcription factor binding|RNA polymerase II transcription corepressor activity|transcription coactivator activity|negative regulation of transcription from RNA polymerase II promoter|transcription from RNA polymerase II promoter
TCONS_00002710	0.975201	7.71839e-06	XM_011567535	transcription elongation regulator 1-like, transcript variant X9	GO:0015629;GO:0005730;GO:0005634;GO:0044822;GO:0001103;GO:0001106;GO:0003713;GO:0000122;GO:0006366	actin cytoskeleton|nucleolus|nucleus|poly(A) RNA binding|RNA polymerase II repressing transcription factor binding|RNA polymerase II transcription corepressor activity|transcription coactivator activity|negative regulation of transcription from RNA polymerase II promoter|transcription from RNA polymerase II promoter
TCONS_00013329	0.935421	0.000211477	XM_011567538	nucleoside-diphosphatase uda-1-like	GO:0030659;GO:0012505;GO:0016021;GO:0004382;GO:0046872;GO:0045134;GO:0046710;GO:0046048	cytoplasmic vesicle membrane|endomembrane system|integral component of membrane|guanosine-diphosphatase activity|metal ion binding|uridine-diphosphatase activity|GDP metabolic process|UDP metabolic process
TCONS_00001745	-0.924581	0.000360109	XM_011567597	protein krueppel-like	GO:0005634;GO:0003677;GO:0046872;GO:0006355;GO:0006351	nucleus|DNA binding|metal ion binding|regulation of transcription, DNA-templated|transcription, DNA-templated
TCONS_00021270	0.932867	0.000241619	XM_011567604	DNA replication licensing factor Mcm6-like	GO:0042555;GO:0005634;GO:0005524;GO:0003677;GO:0003678;GO:0046872;GO:0051301;GO:0006270;GO:0007067	MCM complex|nucleus|ATP binding|DNA binding|DNA helicase activity|metal ion binding|cell division|DNA replication initiation|mitotic nuclear division
TCONS_00028505	0.939454	0.000169431	XM_011567606	DNA replication licensing factor Mcm6-like	GO:0042555;GO:0005634;GO:0005524;GO:0003677;GO:0003678;GO:0046872;GO:0051301;GO:0006270;GO:0007067	MCM complex|nucleus|ATP binding|DNA binding|DNA helicase activity|metal ion binding|cell division|DNA replication initiation|mitotic nuclear division
TCONS_00013329	0.953588	6.77622e-05	XM_011567685	protein RRP5 homolog
TCONS_00008143	-0.95475	6.20802e-05	XM_011567718	regulator of G-protein signaling 9-like	GO:0005834;GO:0004871;GO:0007186;GO:0035556;GO:0009968;GO:0007601	heterotrimeric G-protein complex|signal transducer activity|G-protein coupled receptor signaling pathway|intracellular signal transduction|negative regulation of signal transduction|visual perception
TCONS_00021270	-0.918157	0.000476313	XM_011567718	regulator of G-protein signaling 9-like	GO:0005834;GO:0004871;GO:0007186;GO:0035556;GO:0009968;GO:0007601	heterotrimeric G-protein complex|signal transducer activity|G-protein coupled receptor signaling pathway|intracellular signal transduction|negative regulation of signal transduction|visual perception
TCONS_00011267	0.911194	0.000629475	XM_011567733	probable protein phosphatase 2C T23F11.1	GO:0048786;GO:0046872;GO:0004722	presynaptic active zone|metal ion binding|protein serine/threonine phosphatase activity
TCONS_00023958	0.905865	0.000767763	XM_011567733	probable protein phosphatase 2C T23F11.1	GO:0048786;GO:0046872;GO:0004722	presynaptic active zone|metal ion binding|protein serine/threonine phosphatase activity
TCONS_00065766	0.911976	0.000610779	XM_011567742	cytochrome b5-like	GO:0012505;GO:0005789;GO:0016021;GO:0005811;GO:0020037;GO:0046872;GO:0055114;GO:0045610;GO:0035206	endomembrane system|endoplasmic reticulum membrane|integral component of membrane|lipid particle|heme binding|metal ion binding|oxidation-reduction process|regulation of hemocyte differentiation|regulation of hemocyte proliferation
TCONS_00013329	-0.938178	0.00018203	XM_011567851	acyl-CoA Delta(11) desaturase-like	GO:0005789;GO:0016021;GO:0017105;GO:0046872;GO:0006633	endoplasmic reticulum membrane|integral component of membrane|acyl-CoA delta11-desaturase activity|metal ion binding|fatty acid biosynthetic process
TCONS_00042104	0.954701	6.2309e-05	XM_011567851	acyl-CoA Delta(11) desaturase-like	GO:0005789;GO:0016021;GO:0017105;GO:0046872;GO:0006633	endoplasmic reticulum membrane|integral component of membrane|acyl-CoA delta11-desaturase activity|metal ion binding|fatty acid biosynthetic process
TCONS_00003618	0.914858	0.000545161	XM_011567852	RNA-binding protein 42-like	GO:0005737;GO:0005634;GO:0000166;GO:0003723	cytoplasm|nucleus|nucleotide binding|RNA binding
TCONS_00013329	-0.904827	0.000796995	XM_011567852	RNA-binding protein 42-like	GO:0005737;GO:0005634;GO:0000166;GO:0003723	cytoplasm|nucleus|nucleotide binding|RNA binding
TCONS_00054720	0.911325	0.000626322	XM_011567920	uncharacterized LOC105395907
TCONS_00043249	0.953191	6.97842e-05	XM_011568057	double-stranded RNA-specific editase 1-like, transcript variant X2	GO:0005730;GO:0005654;GO:0003726;GO:0003725;GO:0046872;GO:0003723;GO:0006382;GO:0016556;GO:0006397;GO:0030336;GO:0008285;GO:0044387;GO:0045070;GO:0051726;GO:0006396	nucleolus|nucleoplasm|double-stranded RNA adenosine deaminase activity|double-stranded RNA binding|metal ion binding|RNA binding|adenosine to inosine editing|mRNA modification|mRNA processing|negative regulation of cell migration|negative regulation of cell proliferation|negative regulation of protein kinase activity by regulation of protein phosphorylation|positive regulation of viral genome rep…
TCONS_00001745	-0.900676	0.000921551	XM_011568057	double-stranded RNA-specific editase 1-like, transcript variant X2	GO:0005730;GO:0005654;GO:0003726;GO:0003725;GO:0046872;GO:0003723;GO:0006382;GO:0016556;GO:0006397;GO:0030336;GO:0008285;GO:0044387;GO:0045070;GO:0051726;GO:0006396	nucleolus|nucleoplasm|double-stranded RNA adenosine deaminase activity|double-stranded RNA binding|metal ion binding|RNA binding|adenosine to inosine editing|mRNA modification|mRNA processing|negative regulation of cell migration|negative regulation of cell proliferation|negative regulation of protein kinase activity by regulation of protein phosphorylation|positive regulation of viral genome rep…
TCONS_00005582	0.907914	0.00071233	XM_011568089	uncharacterized LOC105396103	GO:0005743;GO:0005758;GO:0005747;GO:0005739;GO:0032403;GO:0055114	mitochondrial inner membrane|mitochondrial intermembrane space|mitochondrial respiratory chain complex I|mitochondrion|protein complex binding|oxidation-reduction process	ko04932;ko05010;ko05012;ko05016;ko00190	Non-alcoholic fatty liver disease (NAFLD)|Alzheimer's disease|Parkinson's disease|Huntington's disease|Oxidative phosphorylation
TCONS_00005808	0.939153	0.000172346	XM_011568089	uncharacterized LOC105396103	GO:0005743;GO:0005758;GO:0005747;GO:0005739;GO:0032403;GO:0055114	mitochondrial inner membrane|mitochondrial intermembrane space|mitochondrial respiratory chain complex I|mitochondrion|protein complex binding|oxidation-reduction process	ko04932;ko05010;ko05012;ko05016;ko00190	Non-alcoholic fatty liver disease (NAFLD)|Alzheimer's disease|Parkinson's disease|Huntington's disease|Oxidative phosphorylation
TCONS_00026361	0.94189	0.000147101	XM_011568089	uncharacterized LOC105396103	GO:0005743;GO:0005758;GO:0005747;GO:0005739;GO:0032403;GO:0055114	mitochondrial inner membrane|mitochondrial intermembrane space|mitochondrial respiratory chain complex I|mitochondrion|protein complex binding|oxidation-reduction process	ko04932;ko05010;ko05012;ko05016;ko00190	Non-alcoholic fatty liver disease (NAFLD)|Alzheimer's disease|Parkinson's disease|Huntington's disease|Oxidative phosphorylation
TCONS_00028505	0.921991	0.000404243	XM_011568125	hemocytin-like	GO:0030246;GO:0003676;GO:0008270;GO:0007155	carbohydrate binding|nucleic acid binding|zinc ion binding|cell adhesion
TCONS_00028505	0.963181	3.0418e-05	XM_011568129	required for meiotic nuclear division protein 1 homolog	GO:0005739;GO:0006412	mitochondrion|translation
TCONS_00011267	0.917874	0.000481968	XM_011568244	probable low affinity copper uptake protein 2, transcript variant X4
TCONS_00023958	0.903992	0.000821046	XM_011568244	probable low affinity copper uptake protein 2, transcript variant X4
TCONS_00065766	0.910537	0.000645499	XM_011568244	probable low affinity copper uptake protein 2, transcript variant X4
TCONS_00001205	0.938782	0.000175982	XM_011568259	ankyrin repeat domain-containing protein 49-like	GO:0045893	positive regulation of transcription, DNA-templated
TCONS_00006226	0.927373	0.000316451	XM_011568259	ankyrin repeat domain-containing protein 49-like	GO:0045893	positive regulation of transcription, DNA-templated
TCONS_00000795	0.925587	0.000343931	XM_011568259	ankyrin repeat domain-containing protein 49-like	GO:0045893	positive regulation of transcription, DNA-templated
TCONS_00056155	0.914598	0.000550881	XM_011568263	poly(A) polymerase gamma-like	GO:0005737;GO:0016020;GO:0005654;GO:0005634;GO:0005524;GO:0046872;GO:0004652;GO:0003723;GO:0006378;GO:0043631	cytoplasm|membrane|nucleoplasm|nucleus|ATP binding|metal ion binding|polynucleotide adenylyltransferase activity|RNA binding|mRNA polyadenylation|RNA polyadenylation
TCONS_00057515	0.96876	1.72097e-05	XM_011568263	poly(A) polymerase gamma-like	GO:0005737;GO:0016020;GO:0005654;GO:0005634;GO:0005524;GO:0046872;GO:0004652;GO:0003723;GO:0006378;GO:0043631	cytoplasm|membrane|nucleoplasm|nucleus|ATP binding|metal ion binding|polynucleotide adenylyltransferase activity|RNA binding|mRNA polyadenylation|RNA polyadenylation
TCONS_00026361	0.913146	0.000583508	XM_011568268	rhophilin-2-like	GO:0005737;GO:0043231;GO:0005654;GO:0048471;GO:0007165	cytoplasm|membrane|nucleoplasm|nucleus|ATP binding|metal ion binding|polynucleotide adenylyltransferase activity|RNA binding|mRNA polyadenylation|RNA polyadenylation
TCONS_00065766	-0.903465	0.000836484	XM_011568270	putative acyl-CoA-binding protein	GO:0000062;GO:0008289;GO:0006810	fatty-acyl-CoA binding|lipid binding|transport
TCONS_00010066	0.942678	0.000140348	XM_011568304	cystinosin homolog, transcript variant X2	GO:0016021;GO:0005765;GO:0015171;GO:0003333	integral component of membrane|lysosomal membrane|amino acid transmembrane transporter activity|amino acid transmembrane transport	ko04142	Lysosome
TCONS_00023958	-0.936828	0.000196066	XM_011568318	ribonuclease H2 subunit C	GO:0005634;GO:0032299;GO:0004523;GO:0006401;GO:0090502	nucleus|ribonuclease H2 complex|RNA-DNA hybrid ribonuclease activity|RNA catabolic process|RNA phosphodiester bond hydrolysis, endonucleolytic	ko03030	DNA replication
TCONS_00065766	-0.937106	0.000193115	XM_011568318	ribonuclease H2 subunit C	GO:0005634;GO:0032299;GO:0004523;GO:0006401;GO:0090502	nucleus|ribonuclease H2 complex|RNA-DNA hybrid ribonuclease activity|RNA catabolic process|RNA phosphodiester bond hydrolysis, endonucleolytic	ko03030	DNA replication
TCONS_00001205	0.974569	8.42461e-06	XM_011568321	uncharacterized LOC105396325, transcript variant X1	GO:0042802	identical protein binding
TCONS_00028505	0.908934	0.000685786	XM_011568356	probable 3-hydroxyacyl-CoA dehydrogenase B0272.3, transcript variant X1	GO:0005759;GO:0003857;GO:0070403;GO:0006635	mitochondrial matrix|3-hydroxyacyl-CoA dehydrogenase activity|NAD+ binding|fatty acid beta-oxidation
TCONS_00023958	-0.923146	0.000384115	XM_011568357	probable 3-hydroxyacyl-CoA dehydrogenase B0272.3, transcript variant X2	GO:0005759;GO:0003857;GO:0070403;GO:0006635	mitochondrial matrix|3-hydroxyacyl-CoA dehydrogenase activity|NAD+ binding|fatty acid beta-oxidation
TCONS_00065766	-0.932984	0.000240168	XM_011568357	probable 3-hydroxyacyl-CoA dehydrogenase B0272.3, transcript variant X2	GO:0005759;GO:0003857;GO:0070403;GO:0006635	mitochondrial matrix|3-hydroxyacyl-CoA dehydrogenase activity|NAD+ binding|fatty acid beta-oxidation
TCONS_00044413	0.920972	0.000422592	XM_011568368	uncharacterized LOC105396371
TCONS_00057515	0.902473	0.000866089	XM_011568368	uncharacterized LOC105396371
TCONS_00028505	-0.929961	0.000279437	XM_011568372	uncharacterized LOC105396376
TCONS_00065766	-0.908308	0.000701994	XM_011568372	uncharacterized LOC105396376
TCONS_00059047	0.925251	0.000349274	XM_011568429	uncharacterized LOC105396430
TCONS_00026361	0.923833	0.000372487	XM_011568429	uncharacterized LOC105396430
TCONS_00013329	0.902384	0.000868761	XM_011568436	ryanodine receptor 44F-like	GO:0016021;GO:0005875;GO:0033017;GO:0005219;GO:0006816;GO:0006874;GO:0060047;GO:0007275;GO:0006936;GO:0035206;GO:0072347	integral component of membrane|microtubule associated complex|sarcoplasmic reticulum membrane|ryanodine-sensitive calcium-release channel activity|calcium ion transport|cellular calcium ion homeostasis|heart contraction|multicellular organismal development|muscle contraction|regulation of hemocyte proliferation|response to anesthetic
TCONS_00023958	-0.914308	0.000557288	XM_011568490	uncharacterized LOC105396485
TCONS_00028505	-0.907997	0.000710148	XM_011568617	probable 39S ribosomal protein L49, mitochondrial	GO:0005762;GO:0003735;GO:0003743;GO:0032543	mitochondrial large ribosomal subunit|structural constituent of ribosome|translation initiation factor activity|mitochondrial translation
TCONS_00004814	0.913789	0.000568886	XM_011568700	mediator of RNA polymerase II transcription subunit 8-like	GO:0016592;GO:0001104;GO:0006351	mediator complex|RNA polymerase II transcription cofactor activity|transcription, DNA-templated	ko05168	Herpes simplex infection
TCONS_00005582	0.93761	0.000187844	XM_011568700	mediator of RNA polymerase II transcription subunit 8-like	GO:0016592;GO:0001104;GO:0006351	mediator complex|RNA polymerase II transcription cofactor activity|transcription, DNA-templated	ko05168	Herpes simplex infection
TCONS_00005808	0.921711	0.000409225	XM_011568700	mediator of RNA polymerase II transcription subunit 8-like	GO:0016592;GO:0001104;GO:0006351	mediator complex|RNA polymerase II transcription cofactor activity|transcription, DNA-templated	ko05168	Herpes simplex infection
TCONS_00028505	0.946427	0.000111177	XM_011568746	60S ribosomal protein L10, transcript variant X1	GO:0005840;GO:0003735;GO:0006412	ribosome|structural constituent of ribosome|translation	ko03010	Ribosome
TCONS_00065766	0.953109	7.02091e-05	XM_011568746	60S ribosomal protein L10, transcript variant X1	GO:0005840;GO:0003735;GO:0006412	ribosome|structural constituent of ribosome|translation	ko03010	Ribosome
TCONS_00004814	0.910242	0.000652795	XM_011568811	kynurenine 3-monooxygenase-like	GO:0016021;GO:0005741;GO:0071949;GO:0004502;GO:0034354;GO:0043420;GO:0019674;GO:0019805;GO:0006569	integral component of membrane|mitochondrial outer membrane|FAD binding|kynurenine 3-monooxygenase activity|'de novo' NAD biosynthetic process from tryptophan|anthranilate metabolic process|NAD metabolic process|quinolinate biosynthetic process|tryptophan catabolic process
TCONS_00005582	0.925957	0.000338106	XM_011568811	kynurenine 3-monooxygenase-like	GO:0016021;GO:0005741;GO:0071949;GO:0004502;GO:0034354;GO:0043420;GO:0019674;GO:0019805;GO:0006569	integral component of membrane|mitochondrial outer membrane|FAD binding|kynurenine 3-monooxygenase activity|'de novo' NAD biosynthetic process from tryptophan|anthranilate metabolic process|NAD metabolic process|quinolinate biosynthetic process|tryptophan catabolic process
TCONS_00004814	0.940359	0.000160875	XM_011568975	protein SCO1 homolog, mitochondrial-like	GO:0005743;GO:0005739;GO:0030016;GO:0005507;GO:0006878;GO:0006825;GO:0006091;GO:0008535	mitochondrial inner membrane|mitochondrion|myofibril|copper ion binding|cellular copper ion homeostasis|copper ion transport|generation of precursor metabolites and energy|respiratory chain complex IV assembly
TCONS_00005582	0.93218	0.000250207	XM_011568975	protein SCO1 homolog, mitochondrial-like	GO:0005743;GO:0005739;GO:0030016;GO:0005507;GO:0006878;GO:0006825;GO:0006091;GO:0008535	mitochondrial inner membrane|mitochondrion|myofibril|copper ion binding|cellular copper ion homeostasis|copper ion transport|generation of precursor metabolites and energy|respiratory chain complex IV assembly
TCONS_00028687	0.925077	0.000352073	XM_011569165	kinesin-like protein subito	GO:0005737;GO:0005871;GO:0005875;GO:0005876;GO:0051233;GO:0000922;GO:0005524;GO:0016887;GO:0003777;GO:0040016;GO:0016321;GO:0007140;GO:0051257;GO:0000212;GO:0007091;GO:0007018;GO:0000278;GO:0007067;GO:0007052	cytoplasm|kinesin complex|microtubule associated complex|spindle microtubule|spindle midzone|spindle pole|ATP binding|ATPase activity|microtubule motor activity|embryonic cleavage|female meiosis chromosome segregation|male meiosis|meiotic spindle midzone assembly|meiotic spindle organization|metaphase/anaphase transition of mitotic cell cycle|microtubule-based movement|mitotic cell cycle|mitotic …
TCONS_00028687	-0.92607	0.000336331	XM_011569182	glutathione S-transferase 1-1	GO:0018833;GO:0004364	DDT-dehydrochlorinase activity|glutathione transferase activity	ko05204;ko00480;ko00980;ko00982	Chemical carcinogenesis|Glutathione metabolism|Metabolism of xenobiotics by cytochrome P450|Drug metabolism - cytochrome P450
TCONS_00028505	0.922497	0.000395339	XM_011569201	60S ribosomal protein L23-like	GO:0022625;GO:0070062;GO:0005925;GO:0016020;GO:0005730;GO:0070180;GO:0044822;GO:0003735;GO:0006412	cytosolic large ribosomal subunit|extracellular exosome|focal adhesion|membrane|nucleolus|large ribosomal subunit rRNA binding|poly(A) RNA binding|structural constituent of ribosome|translation
TCONS_00013329	-0.930058	0.000278109	XM_011569258	hepatocyte nuclear factor 4-gamma-like	GO:0005634;GO:0004879;GO:0043565;GO:0003707;GO:0008270;GO:0030522;GO:0016042;GO:0034440;GO:0006351	nucleus|RNA polymerase II transcription factor activity, ligand-activated sequence-specific DNA binding|sequence-specific DNA binding|steroid hormone receptor activity|zinc ion binding|intracellular receptor signaling pathway|lipid catabolic process|lipid oxidation|transcription, DNA-templated
TCONS_00042104	0.977891	5.17784e-06	XM_011569258	hepatocyte nuclear factor 4-gamma-like	GO:0005634;GO:0004879;GO:0043565;GO:0003707;GO:0008270;GO:0030522;GO:0016042;GO:0034440;GO:0006351	nucleus|RNA polymerase II transcription factor activity, ligand-activated sequence-specific DNA binding|sequence-specific DNA binding|steroid hormone receptor activity|zinc ion binding|intracellular receptor signaling pathway|lipid catabolic process|lipid oxidation|transcription, DNA-templated
TCONS_00011267	-0.911294	0.000627052	XM_011569258	hepatocyte nuclear factor 4-gamma-like	GO:0005634;GO:0004879;GO:0043565;GO:0003707;GO:0008270;GO:0030522;GO:0016042;GO:0034440;GO:0006351	nucleus|RNA polymerase II transcription factor activity, ligand-activated sequence-specific DNA binding|sequence-specific DNA binding|steroid hormone receptor activity|zinc ion binding|intracellular receptor signaling pathway|lipid catabolic process|lipid oxidation|transcription, DNA-templated
TCONS_00036472	-0.962643	3.19855e-05	XM_011569318	cytoplasmic FMR1-interacting protein-like	GO:0045177;GO:0005737;GO:0031209;GO:0045202;GO:0007411;GO:0033627;GO:0000902;GO:0030031;GO:0022416;GO:0001745;GO:0030866;GO:0006909;GO:0008360;GO:0050807	apical part of cell|cytoplasm|SCAR complex|synapse|axon guidance|cell adhesion mediated by integrin|cell morphogenesis|cell projection assembly|chaeta development|compound eye morphogenesis|cortical actin cytoskeleton organization|phagocytosis|regulation of cell shape|regulation of synapse organization
TCONS_00059047	0.909463	0.00067231	XM_011569325	rootletin-like	GO:0015629;GO:0005814;GO:0005813;GO:0035253;GO:0005737;GO:0070062;GO:0001917;GO:0005886;GO:0019894;GO:0005198;GO:0007049;GO:0030030;GO:0010457;GO:0051297;GO:0032053;GO:0010669;GO:0051656;GO:0045494;GO:0008104;GO:0033365	actin cytoskeleton|centriole|centrosome|ciliary rootlet|cytoplasm|extracellular exosome|photoreceptor inner segment|plasma membrane|kinesin binding|structural molecule activity|cell cycle|cell projection organization|centriole-centriole cohesion|centrosome organization|ciliary basal body organization|epithelial structure maintenance|establishment of organelle localization|photoreceptor cell maint…
TCONS_00004814	0.921547	0.000412159	XM_011569365	larval cuticle protein LCP-17-like	GO:0042302
TCONS_00005582	0.900708	0.000920567	XM_011569365	larval cuticle protein LCP-17-like	GO:0042302
TCONS_00023958	-0.902049	0.000878956	XM_011569402	uncharacterized LOC105397388
TCONS_00056155	0.90635	0.000754375	XM_011569431	carboxylesterase 5A-like	GO:0005615;GO:0004771;GO:0004806;GO:0016042	extracellular space|sterol esterase activity|triglyceride lipase activity|lipid catabolic process
TCONS_00043249	-0.90782	0.000714813	XM_011569431	carboxylesterase 5A-like	GO:0005615;GO:0004771;GO:0004806;GO:0016042	extracellular space|sterol esterase activity|triglyceride lipase activity|lipid catabolic process
TCONS_00065766	0.926594	0.000328237	XM_011569538	probable 4-coumarate--CoA ligase 3, transcript variant X1	GO:0016207;GO:0005524;GO:0009698	4-coumarate-CoA ligase activity|ATP binding|phenylpropanoid metabolic process
TCONS_00056155	0.915009	0.000541867	XM_011569587	ryanodine receptor 44F-like	GO:0016021;GO:0005875;GO:0033017;GO:0005219;GO:0006816;GO:0006874;GO:0060047;GO:0007275;GO:0006936;GO:0035206;GO:0072347	integral component of membrane|microtubule associated complex|sarcoplasmic reticulum membrane|ryanodine-sensitive calcium-release channel activity|calcium ion transport|cellular calcium ion homeostasis|heart contraction|multicellular organismal development|muscle contraction|regulation of hemocyte proliferation|response to anesthetic
TCONS_00056025	0.945924	0.000114812	XM_011569591	gastrula zinc finger protein XlCGF17.1-like	GO:0005634;GO:0003677;GO:0046872;GO:0003700;GO:0002230;GO:0006355;GO:0006351	nucleus|DNA binding|metal ion binding|transcription factor activity, sequence-specific DNA binding|positive regulation of defense response to virus by host|regulation of transcription, DNA-templated|transcription, DNA-templated
TCONS_00009264	0.949968	8.78202e-05	XM_011569591	gastrula zinc finger protein XlCGF17.1-like	GO:0005634;GO:0003677;GO:0046872;GO:0003700;GO:0002230;GO:0006355;GO:0006351	nucleus|DNA binding|metal ion binding|transcription factor activity, sequence-specific DNA binding|positive regulation of defense response to virus by host|regulation of transcription, DNA-templated|transcription, DNA-templated
TCONS_00014425	-0.912245	0.000604413	XM_011569764	abl interactor 2-like	GO:0005737;GO:0005856;GO:0005829;GO:0030175;GO:0030027;GO:0031209;GO:0008093;GO:0003677;GO:0019900;GO:0070064;GO:0032403;GO:0017124;GO:0031625;GO:0008154;GO:0016477;GO:0007010;GO:0006928;GO:0018108;GO:2000601;GO:0016601;GO:0016032	cytoplasm|cytoskeleton|cytosol|filopodium|lamellipodium|SCAR complex|cytoskeletal adaptor activity|DNA binding|kinase binding|proline-rich region binding|protein complex binding|SH3 domain binding|ubiquitin protein ligase binding|actin polymerization or depolymerization|cell migration|cytoskeleton organization|movement of cell or subcellular component|peptidyl-tyrosine phosphorylation|positive re…
TCONS_00013329	-0.916555	0.000508951	XM_011569832	low density lipoprotein receptor adapter protein 1-like
TCONS_00021843	0.902111	0.000877067	XM_011569862	ADP-ribosylation factor-binding protein GGA3	GO:0030131;GO:0010008;GO:0005794;GO:0043231;GO:0016020;GO:0005654;GO:0006886;GO:0045732;GO:1901998;GO:0016192	clathrin adaptor complex|endosome membrane|Golgi apparatus|intracellular membrane-bounded organelle|membrane|nucleoplasm|intracellular protein transport|positive regulation of protein catabolic process|toxin transport|vesicle-mediated transport	ko04142	Lysosome
TCONS_00056155	-0.908001	0.000710029	XM_011569946	elongation of very long chain fatty acids protein AAEL008004-like	GO:0030176;GO:0016740;GO:0006633	integral component of endoplasmic reticulum membrane|transferase activity|fatty acid biosynthetic process
TCONS_00059047	0.967802	1.91107e-05	XM_011569946	elongation of very long chain fatty acids protein AAEL008004-like	GO:0030176;GO:0016740;GO:0006633	integral component of endoplasmic reticulum membrane|transferase activity|fatty acid biosynthetic process
TCONS_00001205	0.929808	0.000281538	XM_011569966	putative leucine-rich repeat-containing protein DDB_G0290503	GO:0000795;GO:0007131	synaptonemal complex|reciprocal meiotic recombination
TCONS_00054720	0.920614	0.000429172	XM_011570103	uncharacterized LOC105398050
TCONS_00005808	0.928557	0.000299114	XM_011570103	uncharacterized LOC105398050
TCONS_00056155	0.901495	0.000895973	XM_011570199	alpha-2C adrenergic receptor-like	GO:0005887;GO:0005886;GO:0004938;GO:0071881;GO:0007267;GO:0007186;GO:0007194;GO:0061179;GO:0010700;GO:0030168;GO:0006940;GO:0019229	integral component of plasma membrane|plasma membrane|alpha2-adrenergic receptor activity|adenylate cyclase-inhibiting adrenergic receptor signaling pathway|cell-cell signaling|G-protein coupled receptor signaling pathway|negative regulation of adenylate cyclase activity|negative regulation of insulin secretion involved in cellular response to glucose stimulus|negative regulation of norepinephrin…
TCONS_00043249	-0.908046	0.000708863	XM_011570199	alpha-2C adrenergic receptor-like	GO:0005887;GO:0005886;GO:0004938;GO:0071881;GO:0007267;GO:0007186;GO:0007194;GO:0061179;GO:0010700;GO:0030168;GO:0006940;GO:0019229	integral component of plasma membrane|plasma membrane|alpha2-adrenergic receptor activity|adenylate cyclase-inhibiting adrenergic receptor signaling pathway|cell-cell signaling|G-protein coupled receptor signaling pathway|negative regulation of adenylate cyclase activity|negative regulation of insulin secretion involved in cellular response to glucose stimulus|negative regulation of norepinephrin…
TCONS_00000650	-0.902664	0.000860333	XM_011570199	alpha-2C adrenergic receptor-like	GO:0005887;GO:0005886;GO:0004938;GO:0071881;GO:0007267;GO:0007186;GO:0007194;GO:0061179;GO:0010700;GO:0030168;GO:0006940;GO:0019229	integral component of plasma membrane|plasma membrane|alpha2-adrenergic receptor activity|adenylate cyclase-inhibiting adrenergic receptor signaling pathway|cell-cell signaling|G-protein coupled receptor signaling pathway|negative regulation of adenylate cyclase activity|negative regulation of insulin secretion involved in cellular response to glucose stimulus|negative regulation of norepinephrin…
TCONS_00044413	0.913254	0.000581034	XM_011570199	alpha-2C adrenergic receptor-like	GO:0005887;GO:0005886;GO:0004938;GO:0071881;GO:0007267;GO:0007186;GO:0007194;GO:0061179;GO:0010700;GO:0030168;GO:0006940;GO:0019229	integral component of plasma membrane|plasma membrane|alpha2-adrenergic receptor activity|adenylate cyclase-inhibiting adrenergic receptor signaling pathway|cell-cell signaling|G-protein coupled receptor signaling pathway|negative regulation of adenylate cyclase activity|negative regulation of insulin secretion involved in cellular response to glucose stimulus|negative regulation of norepinephrin…
TCONS_00057515	0.903512	0.000835096	XM_011570199	alpha-2C adrenergic receptor-like	GO:0005887;GO:0005886;GO:0004938;GO:0071881;GO:0007267;GO:0007186;GO:0007194;GO:0061179;GO:0010700;GO:0030168;GO:0006940;GO:0019229	integral component of plasma membrane|plasma membrane|alpha2-adrenergic receptor activity|adenylate cyclase-inhibiting adrenergic receptor signaling pathway|cell-cell signaling|G-protein coupled receptor signaling pathway|negative regulation of adenylate cyclase activity|negative regulation of insulin secretion involved in cellular response to glucose stimulus|negative regulation of norepinephrin…
TCONS_00042104	-0.916914	0.000501493	XM_011570206	probable G-protein coupled receptor 139	GO:0016021;GO:0005886;GO:0008528;GO:0007186;GO:0045434;GO:0048042	integral component of membrane|plasma membrane|G-protein coupled peptide receptor activity|G-protein coupled receptor signaling pathway|negative regulation of female receptivity, post-mating|regulation of post-mating oviposition
TCONS_00028505	0.928806	0.000295549	XM_011570252	uncharacterized LOC105398197, transcript variant X1
TCONS_00005808	0.916851	0.000502793	XM_011570253	uncharacterized LOC105398197, transcript variant X2
TCONS_00021843	0.92126	0.000417344	XM_011570256	uncharacterized LOC105398201
TCONS_00021843	0.924109	0.000367895	XM_011570350	uncharacterized LOC105398278
TCONS_00021270	0.946374	0.000111557	XM_011570350	uncharacterized LOC105398278
TCONS_00001205	0.931132	0.000263722	XM_011570430	dynein intermediate chain 2, axonemal-like	GO:0005858;GO:0005930;GO:0009897;GO:0005874;GO:0036157;GO:0036126;GO:0003777;GO:0042384;GO:0003341;GO:0007368;GO:0036158	axonemal dynein complex|axoneme|external side of plasma membrane|microtubule|outer dynein arm|sperm flagellum|microtubule motor activity|cilium assembly|cilium movement|determination of left/right symmetry|outer dynein arm assembly
TCONS_00028505	-0.9039	0.000823724	XM_011570477	60S ribosomal protein L17	GO:0015934;GO:0003735;GO:0006412	large ribosomal subunit|structural constituent of ribosome|translation	ko03010	Ribosome
TCONS_00021270	0.93625	0.000202297	XM_011570495	uncharacterized LOC105398403
TCONS_00009264	0.900802	0.000917594	XM_011570500	uncharacterized LOC105398407
TCONS_00041352	0.918317	0.000473147	XM_011570525	perilipin-4, transcript variant X15	GO:0005737;GO:0005811;GO:0005886	cytoplasm|lipid particle|plasma membrane
TCONS_00004814	0.90151	0.000895527	XM_011570525	perilipin-4, transcript variant X15	GO:0005737;GO:0005811;GO:0005886	cytoplasm|lipid particle|plasma membrane
TCONS_00026361	0.910492	0.000646604	XM_011570525	perilipin-4, transcript variant X15	GO:0005737;GO:0005811;GO:0005886	cytoplasm|lipid particle|plasma membrane
TCONS_00060570	-0.914072	0.000562541	XM_011570538	cuticle protein 16.5, isoform A-like
TCONS_00056076	0.908126	0.000706754	XM_011570541	cuticle protein 16.5, isoform A-like
TCONS_00001205	0.925482	0.000345587	XM_011570571	uncharacterized LOC105398458
TCONS_00013329	-0.920705	0.000427501	XM_011570593	solute carrier family 25 member 38-B-like, transcript variant X2	GO:0016021;GO:0005743;GO:0005215;GO:0030218;GO:0006783	integral component of membrane|mitochondrial inner membrane|transporter activity|erythrocyte differentiation|heme biosynthetic process
TCONS_00060570	0.928534	0.000299441	XM_011570606	facilitated trehalose transporter Tret1-like, transcript variant X2	GO:0016021;GO:0005886;GO:0015574;GO:0015771	integral component of membrane|plasma membrane|trehalose transmembrane transporter activity|trehalose transport
TCONS_00065766	0.910717	0.000641075	XM_011570685	probable Ras GTPase-activating protein, transcript variant X4	GO:0045179;GO:0005737;GO:0031235;GO:0005096;GO:0007476;GO:0002121;GO:0046580;GO:0043547;GO:0007165	apical cortex|cytoplasm|intrinsic component of the cytoplasmic side of the plasma membrane|GTPase activator activity|imaginal disc-derived wing morphogenesis|inter-male aggressive behavior|negative regulation of Ras protein signal transduction|positive regulation of GTPase activity|signal transduction	ko04014	Ras signaling pathway
TCONS_00005808	0.945013	0.000121617	XM_011570701	beta-1,3-galactosyltransferase 5-like	GO:0000139;GO:0016021;GO:0008378;GO:0006486	Golgi membrane|integral component of membrane|galactosyltransferase activity|protein glycosylation
TCONS_00026361	0.932987	0.000240139	XM_011570701	beta-1,3-galactosyltransferase 5-like	GO:0000139;GO:0016021;GO:0008378;GO:0006486	Golgi membrane|integral component of membrane|galactosyltransferase activity|protein glycosylation
TCONS_00001205	0.937497	0.000189018	XM_011570705	uncharacterized LOC105398575, transcript variant X3
TCONS_00003618	0.96179	3.45876e-05	XM_011570733	G patch domain-containing protein 4, transcript variant X3	GO:0003676	nucleic acid binding
TCONS_00002710	0.939291	0.000171003	XM_011570733	G patch domain-containing protein 4, transcript variant X3	GO:0003676	nucleic acid binding
TCONS_00037163	0.938119	0.000182631	XM_011570733	G patch domain-containing protein 4, transcript variant X3	GO:0003676	nucleic acid binding
TCONS_00056155	0.930998	0.000265494	XM_011570743	uncharacterized LOC105398601	GO:0020002;GO:0016021;GO:0019031;GO:0055036;GO:0039654	host cell plasma membrane|integral component of membrane|viral envelope|virion membrane|fusion of virus membrane with host endosome membrane
TCONS_00013329	-0.929829	0.000281241	XM_011570743	uncharacterized LOC105398601	GO:0020002;GO:0016021;GO:0019031;GO:0055036;GO:0039654	host cell plasma membrane|integral component of membrane|viral envelope|virion membrane|fusion of virus membrane with host endosome membrane
TCONS_00042104	0.927715	0.000311369	XM_011570743	uncharacterized LOC105398601	GO:0020002;GO:0016021;GO:0019031;GO:0055036;GO:0039654	host cell plasma membrane|integral component of membrane|viral envelope|virion membrane|fusion of virus membrane with host endosome membrane
TCONS_00043249	-0.907793	0.000715514	XM_011570743	uncharacterized LOC105398601	GO:0020002;GO:0016021;GO:0019031;GO:0055036;GO:0039654	host cell plasma membrane|integral component of membrane|viral envelope|virion membrane|fusion of virus membrane with host endosome membrane
TCONS_00000650	-0.929018	0.000292548	XM_011570743	uncharacterized LOC105398601	GO:0020002;GO:0016021;GO:0019031;GO:0055036;GO:0039654	host cell plasma membrane|integral component of membrane|viral envelope|virion membrane|fusion of virus membrane with host endosome membrane
TCONS_00057515	0.919521	0.000449728	XM_011570743	uncharacterized LOC105398601	GO:0020002;GO:0016021;GO:0019031;GO:0055036;GO:0039654	host cell plasma membrane|integral component of membrane|viral envelope|virion membrane|fusion of virus membrane with host endosome membrane
TCONS_00021843	0.930657	0.000270022	XM_011570746	uncharacterized LOC105398603
TCONS_00021270	0.92575	0.000341347	XM_011570746	uncharacterized LOC105398603
TCONS_00033373	0.924202	0.000366345	XM_011570751	uncharacterized LOC105398607
TCONS_00014425	0.914026	0.000563579	XM_011570759	uncharacterized LOC105398615
TCONS_00005808	0.920474	0.000431774	XM_011570759	uncharacterized LOC105398615
TCONS_00026361	0.960558	3.86016e-05	XM_011570759	uncharacterized LOC105398615
TCONS_00003618	0.938269	0.000181105	XM_011570885	ferritin subunit-like, transcript variant X2	GO:0005623;GO:0005576;GO:0008199;GO:0004322;GO:0006879;GO:0006826	cell|extracellular region|ferric iron binding|ferroxidase activity|cellular iron ion homeostasis|iron ion transport	ko04978	Mineral absorption
TCONS_00037163	0.923392	0.000379931	XM_011570885	ferritin subunit-like, transcript variant X2	GO:0005623;GO:0005576;GO:0008199;GO:0004322;GO:0006879;GO:0006826	cell|extracellular region|ferric iron binding|ferroxidase activity|cellular iron ion homeostasis|iron ion transport	ko04978	Mineral absorption
TCONS_00042104	-0.933916	0.000228896	XM_011570935	zinc finger protein 37-like	GO:0005737;GO:0046872;GO:0003723;GO:0006355	cytoplasm|metal ion binding|RNA binding|regulation of transcription, DNA-templated
TCONS_00008143	0.912264	0.000603973	XM_011570964	uncharacterized LOC105398744
TCONS_00021270	0.930338	0.000274308	XM_011570964	uncharacterized LOC105398744
TCONS_00003618	0.923569	0.000376927	XM_011570996	uncharacterized LOC105398770, transcript variant X1
TCONS_00002710	0.911655	0.000618398	XM_011570996	uncharacterized LOC105398770, transcript variant X1
TCONS_00013329	-0.92939	0.000287319	XM_011571044	gametocyte-specific factor 1-like, transcript variant X1	GO:0046872	metal ion binding
TCONS_00065766	-0.933999	0.000227914	XM_011571044	gametocyte-specific factor 1-like, transcript variant X1	GO:0046872	metal ion binding
TCONS_00065766	0.927863	0.00030919	XM_011571045	gametocyte-specific factor 1-like, transcript variant X2	GO:0046872	metal ion binding
TCONS_00001205	0.900637	0.000922801	XM_011571054	uncharacterized LOC105398810, transcript variant X3
TCONS_00011267	-0.922378	0.00039742	XM_011571062	uncharacterized LOC105398827
TCONS_00023958	-0.942965	0.000137946	XM_011571062	uncharacterized LOC105398827
TCONS_00065766	-0.939238	0.000171517	XM_011571062	uncharacterized LOC105398827
TCONS_00001205	0.909357	0.000674996	XM_011571085	uncharacterized LOC105398845	GO:0005930;GO:0005737;GO:0005634;GO:0005886;GO:0000922;GO:0045502;GO:0070286;GO:0060271;GO:0003341;GO:0071907;GO:0071910;GO:0035469;GO:0060287;GO:0001947;GO:0036159;GO:0060972;GO:0030324;GO:0044458;GO:0036158;GO:0003356	axoneme|cytoplasm|nucleus|plasma membrane|spindle pole|dynein binding|axonemal dynein complex assembly|cilium morphogenesis|cilium movement|determination of digestive tract left/right asymmetry|determination of liver left/right asymmetry|determination of pancreatic left/right asymmetry|epithelial cilium movement involved in determination of left/right asymmetry|heart looping|inner dynein arm asse…

## Sheet: CHS vs ZZ
LncRNA name	correlation	p-value	target mRNAs	annotation	GO terms	annotation of GO term	KEGG pathway	annotation of KEGG pathway
TCONS_00044883	-0.914535	0.000552261	XM_011549461	uncharacterized LOC105379985
TCONS_00026933	0.94112	0.000153925	XM_011549461	uncharacterized LOC105379985
TCONS_00003049	0.925772	0.000341003	XM_011549461	uncharacterized LOC105379985
TCONS_00019595	0.948142	9.93781e-05	XM_011549461	uncharacterized LOC105379985
TCONS_00040362	0.915683	0.000527342	XM_011549461	uncharacterized LOC105379985
TCONS_00019598	0.905962	0.000765085	XM_011549461	uncharacterized LOC105379985
TCONS_00034644	0.943363	0.000134655	XM_011549461	uncharacterized LOC105379985
TCONS_00037191	0.919285	0.000454245	XM_011549461	uncharacterized LOC105379985
TCONS_00015791	0.962696	3.18305e-05	XM_011549462	alpha-2C adrenergic receptor-like	GO:0043679;GO:0005737;GO:0005768;GO:0005887;GO:0005886;GO:0031694;GO:0004938;GO:0051379;GO:0046982;GO:0042803;GO:0071883;GO:0032148;GO:0071881;GO:0007596;GO:0007267;GO:0006112;GO:0035625;GO:0007565;GO:0007186;GO:0007194;GO:0032811;GO:0061179;GO:0010700;GO:0070473;GO:0030168;GO:0045666;GO:0045907;GO:0050796;GO:0051930;GO:0044281	axon terminus|cytoplasm|endosome|integral component of plasma membrane|plasma membrane|alpha-2A adrenergic receptor binding|alpha2-adrenergic receptor activity|epinephrine binding|protein heterodimerization activity|protein homodimerization activity|activation of MAPK activity by adrenergic receptor signaling pathway|activation of protein kinase B activity|adenylate cyclase-inhibiting adrenergic …
TCONS_00009401	0.909364	0.000674813	XM_011549462	alpha-2C adrenergic receptor-like	GO:0043679;GO:0005737;GO:0005768;GO:0005887;GO:0005886;GO:0031694;GO:0004938;GO:0051379;GO:0046982;GO:0042803;GO:0071883;GO:0032148;GO:0071881;GO:0007596;GO:0007267;GO:0006112;GO:0035625;GO:0007565;GO:0007186;GO:0007194;GO:0032811;GO:0061179;GO:0010700;GO:0070473;GO:0030168;GO:0045666;GO:0045907;GO:0050796;GO:0051930;GO:0044281	axon terminus|cytoplasm|endosome|integral component of plasma membrane|plasma membrane|alpha-2A adrenergic receptor binding|alpha2-adrenergic receptor activity|epinephrine binding|protein heterodimerization activity|protein homodimerization activity|activation of MAPK activity by adrenergic receptor signaling pathway|activation of protein kinase B activity|adenylate cyclase-inhibiting adrenergic …
TCONS_00011964	0.955964	5.65111e-05	XM_011549490	zinc finger CCCH domain-containing protein 11A-like, transcript variant X1	GO:0005622;GO:0046872;GO:0044822;GO:0016973	intracellular|metal ion binding|poly(A) RNA binding|poly(A)+ mRNA export from nucleus
TCONS_00019595	0.908004	0.000709957	XM_011549491	zinc finger CCCH domain-containing protein 11A-like, transcript variant X2	GO:0005622;GO:0046872;GO:0044822;GO:0016973	intracellular|metal ion binding|poly(A) RNA binding|poly(A)+ mRNA export from nucleus
TCONS_00020127	0.968784	1.71639e-05	XM_011549491	zinc finger CCCH domain-containing protein 11A-like, transcript variant X2	GO:0005622;GO:0046872;GO:0044822;GO:0016973	intracellular|metal ion binding|poly(A) RNA binding|poly(A)+ mRNA export from nucleus
TCONS_00035109	0.922538	0.000394621	XM_011549491	zinc finger CCCH domain-containing protein 11A-like, transcript variant X2	GO:0005622;GO:0046872;GO:0044822;GO:0016973	intracellular|metal ion binding|poly(A) RNA binding|poly(A)+ mRNA export from nucleus
TCONS_00037191	0.902566	0.000863273	XM_011549491	zinc finger CCCH domain-containing protein 11A-like, transcript variant X2	GO:0005622;GO:0046872;GO:0044822;GO:0016973	intracellular|metal ion binding|poly(A) RNA binding|poly(A)+ mRNA export from nucleus
TCONS_00048942	0.946862	0.000108092	XM_011549491	zinc finger CCCH domain-containing protein 11A-like, transcript variant X2	GO:0005622;GO:0046872;GO:0044822;GO:0016973	intracellular|metal ion binding|poly(A) RNA binding|poly(A)+ mRNA export from nucleus
TCONS_00020127	0.903593	0.00083271	XM_011549502	torso-like protein, transcript variant X1	GO:0005576;GO:0008595;GO:0009880;GO:0040018;GO:0007362;GO:0008293	extracellular region|anterior/posterior axis specification, embryo|embryonic pattern specification|positive regulation of multicellular organism growth|terminal region determination|torso signaling pathway	ko04013	MAPK signaling pathway - fly
TCONS_00005509	0.919952	0.000441537	XM_011549565	histone acetyltransferase Tip60, transcript variant X5	GO:0000123;GO:0035267;GO:0005634;GO:0005705;GO:0004402;GO:0006974;GO:0016573;GO:0043486;GO:0043967;GO:0043524;GO:0007399;GO:0010468;GO:0048167;GO:2000331;GO:0006355;GO:0006351	histone acetyltransferase complex|NuA4 histone acetyltransferase complex|nucleus|polytene chromosome interband|histone acetyltransferase activity|cellular response to DNA damage stimulus|histone acetylation|histone exchange|histone H4 acetylation|negative regulation of neuron apoptotic process|nervous system development|regulation of gene expression|regulation of synaptic plasticity|regulation of…	ko05166	HTLV-I infection
TCONS_00044883	-0.927574	0.000313459	XM_011549634	actin-binding protein anillin-like, transcript variant X2	GO:0005826;GO:0032154;GO:0070938;GO:0005737;GO:0045172;GO:0035323;GO:0005634;GO:0003779;GO:0051015;GO:0008017;GO:0017022;GO:0000915;GO:0008356;GO:0007349;GO:0051297;GO:0000910;GO:0043063;GO:0032189;GO:0030726;GO:0007112;GO:0000281;GO:0007067;GO:0022008;GO:0048477;GO:0007009;GO:0007279;GO:0051533;GO:0008104;GO:0032465;GO:0007423;GO:0045035;GO:0031106	actomyosin contractile ring|cleavage furrow|contractile ring|cytoplasm|germline ring canal|male germline ring canal|nucleus|actin binding|actin filament binding|microtubule binding|myosin binding|actomyosin contractile ring assembly|asymmetric cell division|cellularization|centrosome organization|cytokinesis|intercellular bridge organization|maintenance of actomyosin contractile ring localization…
TCONS_00003049	0.966932	2.09615e-05	XM_011549634	actin-binding protein anillin-like, transcript variant X2	GO:0005826;GO:0032154;GO:0070938;GO:0005737;GO:0045172;GO:0035323;GO:0005634;GO:0003779;GO:0051015;GO:0008017;GO:0017022;GO:0000915;GO:0008356;GO:0007349;GO:0051297;GO:0000910;GO:0043063;GO:0032189;GO:0030726;GO:0007112;GO:0000281;GO:0007067;GO:0022008;GO:0048477;GO:0007009;GO:0007279;GO:0051533;GO:0008104;GO:0032465;GO:0007423;GO:0045035;GO:0031106	actomyosin contractile ring|cleavage furrow|contractile ring|cytoplasm|germline ring canal|male germline ring canal|nucleus|actin binding|actin filament binding|microtubule binding|myosin binding|actomyosin contractile ring assembly|asymmetric cell division|cellularization|centrosome organization|cytokinesis|intercellular bridge organization|maintenance of actomyosin contractile ring localization…
TCONS_00008336	0.914887	0.000544538	XM_011549634	actin-binding protein anillin-like, transcript variant X2	GO:0005826;GO:0032154;GO:0070938;GO:0005737;GO:0045172;GO:0035323;GO:0005634;GO:0003779;GO:0051015;GO:0008017;GO:0017022;GO:0000915;GO:0008356;GO:0007349;GO:0051297;GO:0000910;GO:0043063;GO:0032189;GO:0030726;GO:0007112;GO:0000281;GO:0007067;GO:0022008;GO:0048477;GO:0007009;GO:0007279;GO:0051533;GO:0008104;GO:0032465;GO:0007423;GO:0045035;GO:0031106	actomyosin contractile ring|cleavage furrow|contractile ring|cytoplasm|germline ring canal|male germline ring canal|nucleus|actin binding|actin filament binding|microtubule binding|myosin binding|actomyosin contractile ring assembly|asymmetric cell division|cellularization|centrosome organization|cytokinesis|intercellular bridge organization|maintenance of actomyosin contractile ring localization…
TCONS_00047087	0.947125	0.000106261	XM_011549634	actin-binding protein anillin-like, transcript variant X2	GO:0005826;GO:0032154;GO:0070938;GO:0005737;GO:0045172;GO:0035323;GO:0005634;GO:0003779;GO:0051015;GO:0008017;GO:0017022;GO:0000915;GO:0008356;GO:0007349;GO:0051297;GO:0000910;GO:0043063;GO:0032189;GO:0030726;GO:0007112;GO:0000281;GO:0007067;GO:0022008;GO:0048477;GO:0007009;GO:0007279;GO:0051533;GO:0008104;GO:0032465;GO:0007423;GO:0045035;GO:0031106	actomyosin contractile ring|cleavage furrow|contractile ring|cytoplasm|germline ring canal|male germline ring canal|nucleus|actin binding|actin filament binding|microtubule binding|myosin binding|actomyosin contractile ring assembly|asymmetric cell division|cellularization|centrosome organization|cytokinesis|intercellular bridge organization|maintenance of actomyosin contractile ring localization…
TCONS_00003885	-0.918163	0.000476206	XM_011549634	actin-binding protein anillin-like, transcript variant X2	GO:0005826;GO:0032154;GO:0070938;GO:0005737;GO:0045172;GO:0035323;GO:0005634;GO:0003779;GO:0051015;GO:0008017;GO:0017022;GO:0000915;GO:0008356;GO:0007349;GO:0051297;GO:0000910;GO:0043063;GO:0032189;GO:0030726;GO:0007112;GO:0000281;GO:0007067;GO:0022008;GO:0048477;GO:0007009;GO:0007279;GO:0051533;GO:0008104;GO:0032465;GO:0007423;GO:0045035;GO:0031106	actomyosin contractile ring|cleavage furrow|contractile ring|cytoplasm|germline ring canal|male germline ring canal|nucleus|actin binding|actin filament binding|microtubule binding|myosin binding|actomyosin contractile ring assembly|asymmetric cell division|cellularization|centrosome organization|cytokinesis|intercellular bridge organization|maintenance of actomyosin contractile ring localization…
TCONS_00000650	-0.903664	0.000830634	XM_011549703	THAP domain-containing protein 8-like			THAP domain-containing protein 8-like
TCONS_00011964	0.94562	0.000117057	XM_011549724	RNA-directed DNA polymerase from mobile element jockey-like
TCONS_00007659	0.934647	0.000220319	XM_011549724	RNA-directed DNA polymerase from mobile element jockey-like
TCONS_00060956	-0.928757	0.000296248	XM_011549724	RNA-directed DNA polymerase from mobile element jockey-like
TCONS_00026933	0.918812	0.000463421	XM_011549738	uncharacterized LOC105380222, transcript variant X1	GO:0046872;GO:0003693;GO:0016740;GO:0004803;GO:0015074;GO:0006313	metal ion binding|P-element binding|transferase activity|transposase activity|DNA integration|transposition, DNA-mediated
TCONS_00040362	0.904803	0.000797684	XM_011549738	uncharacterized LOC105380222, transcript variant X1	GO:0046872;GO:0003693;GO:0016740;GO:0004803;GO:0015074;GO:0006313	metal ion binding|P-element binding|transferase activity|transposase activity|DNA integration|transposition, DNA-mediated
TCONS_00035109	0.90512	0.000788652	XM_011549738	uncharacterized LOC105380222, transcript variant X1	GO:0046872;GO:0003693;GO:0016740;GO:0004803;GO:0015074;GO:0006313	metal ion binding|P-element binding|transferase activity|transposase activity|DNA integration|transposition, DNA-mediated
TCONS_00034644	0.920303	0.000434952	XM_011549738	uncharacterized LOC105380222, transcript variant X1	GO:0046872;GO:0003693;GO:0016740;GO:0004803;GO:0015074;GO:0006313	metal ion binding|P-element binding|transferase activity|transposase activity|DNA integration|transposition, DNA-mediated
TCONS_00054278	0.923079	0.000385271	XM_011549738	uncharacterized LOC105380222, transcript variant X1	GO:0046872;GO:0003693;GO:0016740;GO:0004803;GO:0015074;GO:0006313	metal ion binding|P-element binding|transferase activity|transposase activity|DNA integration|transposition, DNA-mediated
TCONS_00048942	0.91996	0.00044139	XM_011549738	uncharacterized LOC105380222, transcript variant X1	GO:0046872;GO:0003693;GO:0016740;GO:0004803;GO:0015074;GO:0006313	metal ion binding|P-element binding|transferase activity|transposase activity|DNA integration|transposition, DNA-mediated
TCONS_00011964	0.969854	1.52072e-05	XM_011549739	uncharacterized LOC105380222, transcript variant X2	GO:0046872;GO:0003693;GO:0016740;GO:0004803;GO:0015074;GO:0006313	metal ion binding|P-element binding|transferase activity|transposase activity|DNA integration|transposition, DNA-mediated
TCONS_00065690	0.906291	0.000756009	XM_011549739	uncharacterized LOC105380222, transcript variant X2	GO:0046872;GO:0003693;GO:0016740;GO:0004803;GO:0015074;GO:0006313	metal ion binding|P-element binding|transferase activity|transposase activity|DNA integration|transposition, DNA-mediated
TCONS_00034644	0.947206	0.000105702	XM_011549739	uncharacterized LOC105380222, transcript variant X2	GO:0046872;GO:0003693;GO:0016740;GO:0004803;GO:0015074;GO:0006313	metal ion binding|P-element binding|transferase activity|transposase activity|DNA integration|transposition, DNA-mediated
TCONS_00008336	0.914353	0.000556296	XM_011549739	uncharacterized LOC105380222, transcript variant X2	GO:0046872;GO:0003693;GO:0016740;GO:0004803;GO:0015074;GO:0006313	metal ion binding|P-element binding|transferase activity|transposase activity|DNA integration|transposition, DNA-mediated
TCONS_00054278	0.913336	0.000579162	XM_011549739	uncharacterized LOC105380222, transcript variant X2	GO:0046872;GO:0003693;GO:0016740;GO:0004803;GO:0015074;GO:0006313	metal ion binding|P-element binding|transferase activity|transposase activity|DNA integration|transposition, DNA-mediated
TCONS_00037191	0.941617	0.000149496	XM_011549739	uncharacterized LOC105380222, transcript variant X2	GO:0046872;GO:0003693;GO:0016740;GO:0004803;GO:0015074;GO:0006313	metal ion binding|P-element binding|transferase activity|transposase activity|DNA integration|transposition, DNA-mediated
TCONS_00056956	0.902003	0.000880365	XM_011549739	uncharacterized LOC105380222, transcript variant X2	GO:0046872;GO:0003693;GO:0016740;GO:0004803;GO:0015074;GO:0006313	metal ion binding|P-element binding|transferase activity|transposase activity|DNA integration|transposition, DNA-mediated
TCONS_00060956	-0.909961	0.000659785	XM_011549739	uncharacterized LOC105380222, transcript variant X2	GO:0046872;GO:0003693;GO:0016740;GO:0004803;GO:0015074;GO:0006313	metal ion binding|P-element binding|transferase activity|transposase activity|DNA integration|transposition, DNA-mediated
TCONS_00011964	0.984208	1.6046e-06	XM_011549743	protein penguin, transcript variant X2	GO:0005730;GO:0003729;GO:0007475;GO:0006417	nucleolus|mRNA binding|apposition of dorsal and ventral imaginal disc-derived wing surfaces|regulation of translation
TCONS_00032346	0.948332	9.81285e-05	XM_011549743	protein penguin, transcript variant X2	GO:0005730;GO:0003729;GO:0007475;GO:0006417	nucleolus|mRNA binding|apposition of dorsal and ventral imaginal disc-derived wing surfaces|regulation of translation
TCONS_00028505	0.908757	0.000690357	XM_011549743	protein penguin, transcript variant X2	GO:0005730;GO:0003729;GO:0007475;GO:0006417	nucleolus|mRNA binding|apposition of dorsal and ventral imaginal disc-derived wing surfaces|regulation of translation
TCONS_00008336	0.969529	1.57827e-05	XM_011549743	protein penguin, transcript variant X2	GO:0005730;GO:0003729;GO:0007475;GO:0006417	nucleolus|mRNA binding|apposition of dorsal and ventral imaginal disc-derived wing surfaces|regulation of translation
TCONS_00037191	0.932798	0.00024247	XM_011549743	protein penguin, transcript variant X2	GO:0005730;GO:0003729;GO:0007475;GO:0006417	nucleolus|mRNA binding|apposition of dorsal and ventral imaginal disc-derived wing surfaces|regulation of translation
TCONS_00007659	0.909646	0.000667675	XM_011549743	protein penguin, transcript variant X2	GO:0005730;GO:0003729;GO:0007475;GO:0006417	nucleolus|mRNA binding|apposition of dorsal and ventral imaginal disc-derived wing surfaces|regulation of translation
TCONS_00056956	0.927394	0.000316138	XM_011549743	protein penguin, transcript variant X2	GO:0005730;GO:0003729;GO:0007475;GO:0006417	nucleolus|mRNA binding|apposition of dorsal and ventral imaginal disc-derived wing surfaces|regulation of translation
TCONS_00060956	-0.958772	4.49958e-05	XM_011549743	protein penguin, transcript variant X2	GO:0005730;GO:0003729;GO:0007475;GO:0006417	nucleolus|mRNA binding|apposition of dorsal and ventral imaginal disc-derived wing surfaces|regulation of translation
TCONS_00065766	0.924057	0.000368757	XM_011549743	protein penguin, transcript variant X2	GO:0005730;GO:0003729;GO:0007475;GO:0006417	nucleolus|mRNA binding|apposition of dorsal and ventral imaginal disc-derived wing surfaces|regulation of translation
TCONS_00024833	0.931881	0.000254015	XM_011549743	protein penguin, transcript variant X2	GO:0005730;GO:0003729;GO:0007475;GO:0006417	nucleolus|mRNA binding|apposition of dorsal and ventral imaginal disc-derived wing surfaces|regulation of translation
TCONS_00017539	0.919427	0.000451518	XM_011549810	exocyst complex component 1-like	GO:0000145;GO:0005546;GO:0006887;GO:0015031	exocyst|phosphatidylinositol-4,5-bisphosphate binding|exocytosis|protein transport
TCONS_00044883	-0.966962	2.08947e-05	XM_011549820	uncharacterized LOC105380296, transcript variant X2	GO:0030659;GO:0016021;GO:0016459;GO:0005886;GO:0005524;GO:0004100;GO:0003677;GO:0003774;GO:0071555	cytoplasmic vesicle membrane|integral component of membrane|myosin complex|plasma membrane|ATP binding|chitin synthase activity|DNA binding|motor activity|cell wall organization	ko00520	Amino sugar and nucleotide sugar metabolism
TCONS_00011964	0.911446	0.000623401	XM_011549820	uncharacterized LOC105380296, transcript variant X2	GO:0030659;GO:0016021;GO:0016459;GO:0005886;GO:0005524;GO:0004100;GO:0003677;GO:0003774;GO:0071555	cytoplasmic vesicle membrane|integral component of membrane|myosin complex|plasma membrane|ATP binding|chitin synthase activity|DNA binding|motor activity|cell wall organization	ko00520	Amino sugar and nucleotide sugar metabolism
TCONS_00037191	0.910938	0.000635697	XM_011549820	uncharacterized LOC105380296, transcript variant X2	GO:0030659;GO:0016021;GO:0016459;GO:0005886;GO:0005524;GO:0004100;GO:0003677;GO:0003774;GO:0071555	cytoplasmic vesicle membrane|integral component of membrane|myosin complex|plasma membrane|ATP binding|chitin synthase activity|DNA binding|motor activity|cell wall organization	ko00520	Amino sugar and nucleotide sugar metabolism
TCONS_00007659	0.922505	0.000395193	XM_011549820	uncharacterized LOC105380296, transcript variant X2	GO:0030659;GO:0016021;GO:0016459;GO:0005886;GO:0005524;GO:0004100;GO:0003677;GO:0003774;GO:0071555	cytoplasmic vesicle membrane|integral component of membrane|myosin complex|plasma membrane|ATP binding|chitin synthase activity|DNA binding|motor activity|cell wall organization	ko00520	Amino sugar and nucleotide sugar metabolism
TCONS_00009401	-0.912215	0.000605138	XM_011549820	uncharacterized LOC105380296, transcript variant X2	GO:0030659;GO:0016021;GO:0016459;GO:0005886;GO:0005524;GO:0004100;GO:0003677;GO:0003774;GO:0071555	cytoplasmic vesicle membrane|integral component of membrane|myosin complex|plasma membrane|ATP binding|chitin synthase activity|DNA binding|motor activity|cell wall organization	ko00520	Amino sugar and nucleotide sugar metabolism
TCONS_00065766	0.902167	0.000875358	XM_011549820	uncharacterized LOC105380296, transcript variant X2	GO:0030659;GO:0016021;GO:0016459;GO:0005886;GO:0005524;GO:0004100;GO:0003677;GO:0003774;GO:0071555	cytoplasmic vesicle membrane|integral component of membrane|myosin complex|plasma membrane|ATP binding|chitin synthase activity|DNA binding|motor activity|cell wall organization	ko00520	Amino sugar and nucleotide sugar metabolism
TCONS_00013329	-0.905571	0.000775969	XM_011549841	peroxiredoxin-like	GO:0005829;GO:0070062;GO:0005615;GO:0005739;GO:0005634;GO:0005790;GO:0008379;GO:0019471;GO:0045454;GO:0030198;GO:0007252;GO:0008584;GO:2000255;GO:0022417;GO:0072593;GO:0007283	cytosol|extracellular exosome|extracellular space|mitochondrion|nucleus|smooth endoplasmic reticulum|thioredoxin peroxidase activity|4-hydroxyproline metabolic process|cell redox homeostasis|extracellular matrix organization|I-kappaB phosphorylation|male gonad development|negative regulation of male germ cell proliferation|protein maturation by protein folding|reactive oxygen species metabolic pr…	ko04214	Apoptosis - fly
TCONS_00015791	0.935195	0.000214035	XM_011549841	peroxiredoxin-like	GO:0005829;GO:0070062;GO:0005615;GO:0005739;GO:0005634;GO:0005790;GO:0008379;GO:0019471;GO:0045454;GO:0030198;GO:0007252;GO:0008584;GO:2000255;GO:0022417;GO:0072593;GO:0007283	cytosol|extracellular exosome|extracellular space|mitochondrion|nucleus|smooth endoplasmic reticulum|thioredoxin peroxidase activity|4-hydroxyproline metabolic process|cell redox homeostasis|extracellular matrix organization|I-kappaB phosphorylation|male gonad development|negative regulation of male germ cell proliferation|protein maturation by protein folding|reactive oxygen species metabolic pr…	ko04214	Apoptosis - fly
TCONS_00000650	-0.911554	0.000620808	XM_011549841	peroxiredoxin-like	GO:0005829;GO:0070062;GO:0005615;GO:0005739;GO:0005634;GO:0005790;GO:0008379;GO:0019471;GO:0045454;GO:0030198;GO:0007252;GO:0008584;GO:2000255;GO:0022417;GO:0072593;GO:0007283	cytosol|extracellular exosome|extracellular space|mitochondrion|nucleus|smooth endoplasmic reticulum|thioredoxin peroxidase activity|4-hydroxyproline metabolic process|cell redox homeostasis|extracellular matrix organization|I-kappaB phosphorylation|male gonad development|negative regulation of male germ cell proliferation|protein maturation by protein folding|reactive oxygen species metabolic pr…	ko04214	Apoptosis - fly
TCONS_00057515	0.925261	0.000349114	XM_011549841	peroxiredoxin-like	GO:0005829;GO:0070062;GO:0005615;GO:0005739;GO:0005634;GO:0005790;GO:0008379;GO:0019471;GO:0045454;GO:0030198;GO:0007252;GO:0008584;GO:2000255;GO:0022417;GO:0072593;GO:0007283	cytosol|extracellular exosome|extracellular space|mitochondrion|nucleus|smooth endoplasmic reticulum|thioredoxin peroxidase activity|4-hydroxyproline metabolic process|cell redox homeostasis|extracellular matrix organization|I-kappaB phosphorylation|male gonad development|negative regulation of male germ cell proliferation|protein maturation by protein folding|reactive oxygen species metabolic pr…	ko04214	Apoptosis - fly
TCONS_00035209	0.921289	0.000416813	XM_011549841	peroxiredoxin-like	GO:0005829;GO:0070062;GO:0005615;GO:0005739;GO:0005634;GO:0005790;GO:0008379;GO:0019471;GO:0045454;GO:0030198;GO:0007252;GO:0008584;GO:2000255;GO:0022417;GO:0072593;GO:0007283	cytosol|extracellular exosome|extracellular space|mitochondrion|nucleus|smooth endoplasmic reticulum|thioredoxin peroxidase activity|4-hydroxyproline metabolic process|cell redox homeostasis|extracellular matrix organization|I-kappaB phosphorylation|male gonad development|negative regulation of male germ cell proliferation|protein maturation by protein folding|reactive oxygen species metabolic pr…	ko04214	Apoptosis - fly
TCONS_00013329	-0.913108	0.000584371	XM_011549852	alpha-amylase 4N-like	GO:0004556;GO:0046872;GO:0005975	alpha-amylase activity|metal ion binding|carbohydrate metabolic process	ko00500;ko04973	Starch and sucrose metabolism|Carbohydrate digestion and absorption
TCONS_00037191	-0.929904	0.000280213	XM_011549852	alpha-amylase 4N-like	GO:0004556;GO:0046872;GO:0005975	alpha-amylase activity|metal ion binding|carbohydrate metabolic process	ko00500;ko04973	Starch and sucrose metabolism|Carbohydrate digestion and absorption
TCONS_00043249	0.904981	0.000792603	XM_011549856	nose resistant to fluoxetine protein 6-like	GO:0016021;GO:0008289;GO:0016747;GO:0006869;GO:0007275	integral component of membrane|lipid binding|transferase activity, transferring acyl groups other than amino-acyl groups|lipid transport|multicellular organismal development
TCONS_00003618	0.907453	0.000724548	XM_011549860	NFX1-type zinc finger-containing protein 1-like, transcript variant X1	GO:0046872;GO:0044822	metal ion binding|poly(A) RNA binding
TCONS_00043249	-0.93274	0.00024319	XM_011549860	NFX1-type zinc finger-containing protein 1-like, transcript variant X1	GO:0046872;GO:0044822	metal ion binding|poly(A) RNA binding
TCONS_00000650	-0.923213	0.000382973	XM_011549860	NFX1-type zinc finger-containing protein 1-like, transcript variant X1	GO:0046872;GO:0044822	metal ion binding|poly(A) RNA binding
TCONS_00013329	-0.926121	0.000335541	XM_011549895	alpha-amylase 1	GO:0004556;GO:0046872;GO:0005975	alpha-amylase activity|metal ion binding|carbohydrate metabolic process	ko00500;ko04973	Starch and sucrose metabolism|Carbohydrate digestion and absorption
TCONS_00037191	-0.92486	0.000355569	XM_011549895	alpha-amylase 1	GO:0004556;GO:0046872;GO:0005975	alpha-amylase activity|metal ion binding|carbohydrate metabolic process	ko00500;ko04973	Starch and sucrose metabolism|Carbohydrate digestion and absorption
TCONS_00065766	-0.9254	0.000346897	XM_011549895	alpha-amylase 1	GO:0004556;GO:0046872;GO:0005975	alpha-amylase activity|metal ion binding|carbohydrate metabolic process	ko00500;ko04973	Starch and sucrose metabolism|Carbohydrate digestion and absorption
TCONS_00044883	-0.91997	0.000441194	XM_011549906	uncharacterized LOC105380377, transcript variant X1
TCONS_00026933	0.929421	0.000286898	XM_011549906	uncharacterized LOC105380377, transcript variant X1
TCONS_00040362	0.935994	0.0002051	XM_011549906	uncharacterized LOC105380377, transcript variant X1
TCONS_00034644	0.900661	0.000922046	XM_011549906	uncharacterized LOC105380377, transcript variant X1
TCONS_00037191	0.905151	0.000787786	XM_011549906	uncharacterized LOC105380377, transcript variant X1
TCONS_00026933	0.962081	3.36827e-05	XM_011549971	calcium-transporting ATPase sarcoplasmic/endoplasmic reticulum type, transcript variant X1	GO:0016021;GO:0033017;GO:0005524;GO:0005388;GO:0046872	integral component of membrane|sarcoplasmic reticulum membrane|ATP binding|calcium-transporting ATPase activity|metal ion binding	ko04020;ko04022;ko05010;ko04972	Calcium signaling pathway|cGMP - PKG signaling pathway|Alzheimer's disease|Pancreatic secretion
TCONS_00061466	0.920343	0.000434207	XM_011549971	calcium-transporting ATPase sarcoplasmic/endoplasmic reticulum type, transcript variant X1	GO:0016021;GO:0033017;GO:0005524;GO:0005388;GO:0046872	integral component of membrane|sarcoplasmic reticulum membrane|ATP binding|calcium-transporting ATPase activity|metal ion binding	ko04020;ko04022;ko05010;ko04972	Calcium signaling pathway|cGMP - PKG signaling pathway|Alzheimer's disease|Pancreatic secretion
TCONS_00040362	0.942007	0.000146084	XM_011549971	calcium-transporting ATPase sarcoplasmic/endoplasmic reticulum type, transcript variant X1	GO:0016021;GO:0033017;GO:0005524;GO:0005388;GO:0046872	integral component of membrane|sarcoplasmic reticulum membrane|ATP binding|calcium-transporting ATPase activity|metal ion binding	ko04020;ko04022;ko05010;ko04972	Calcium signaling pathway|cGMP - PKG signaling pathway|Alzheimer's disease|Pancreatic secretion
TCONS_00034644	0.925976	0.0003378	XM_011549971	calcium-transporting ATPase sarcoplasmic/endoplasmic reticulum type, transcript variant X1	GO:0016021;GO:0033017;GO:0005524;GO:0005388;GO:0046872	integral component of membrane|sarcoplasmic reticulum membrane|ATP binding|calcium-transporting ATPase activity|metal ion binding	ko04020;ko04022;ko05010;ko04972	Calcium signaling pathway|cGMP - PKG signaling pathway|Alzheimer's disease|Pancreatic secretion
TCONS_00017539	0.900021	0.00094238	XM_011549971	calcium-transporting ATPase sarcoplasmic/endoplasmic reticulum type, transcript variant X1	GO:0016021;GO:0033017;GO:0005524;GO:0005388;GO:0046872	integral component of membrane|sarcoplasmic reticulum membrane|ATP binding|calcium-transporting ATPase activity|metal ion binding	ko04020;ko04022;ko05010;ko04972	Calcium signaling pathway|cGMP - PKG signaling pathway|Alzheimer's disease|Pancreatic secretion
TCONS_00048942	0.902281	0.00087189	XM_011549971	calcium-transporting ATPase sarcoplasmic/endoplasmic reticulum type, transcript variant X1	GO:0016021;GO:0033017;GO:0005524;GO:0005388;GO:0046872	integral component of membrane|sarcoplasmic reticulum membrane|ATP binding|calcium-transporting ATPase activity|metal ion binding	ko04020;ko04022;ko05010;ko04972	Calcium signaling pathway|cGMP - PKG signaling pathway|Alzheimer's disease|Pancreatic secretion
TCONS_00013329	-0.902824	0.000855538	XM_011550020	exocyst complex component 6B-like	GO:0000145;GO:0006904	exocyst|vesicle docking involved in exocytosis
TCONS_00005509	0.924528	0.000360975	XM_011550100	uncharacterized LOC105380522
TCONS_00044883	-0.908552	0.000695646	XM_011550129	mothers against decapentaplegic homolog 3-like, transcript variant X1	GO:0005737;GO:0000790;GO:0005637;GO:0005654;GO:0005634;GO:0005886;GO:0043234;GO:0043235;GO:0071141;GO:0071144;GO:0005667;GO:0031490;GO:0000987;GO:0003677;GO:0003690;GO:0019899;GO:0000978;GO:0043565;GO:0046332;GO:0000988;GO:0000983;GO:0003700;GO:0008134;GO:0030618;GO:0008270;GO:0097296;GO:0007050;GO:0045216;GO:0048589;GO:0048701;GO:0048617;GO:0009880;GO:0007492;GO:0019049;GO:0097191;GO:0001947;GO:…	cytoplasm|nuclear chromatin|nuclear inner membrane|nucleoplasm|nucleus|plasma membrane|protein complex|receptor complex|SMAD protein complex|SMAD2-SMAD3 protein complex|transcription factor complex|chromatin DNA binding|core promoter proximal region sequence-specific DNA binding|DNA binding|double-stranded DNA binding|enzyme binding|RNA polymerase II core promoter proximal region sequence-specifi…	ko04110;ko04520;ko04550;ko04144;ko04068;ko04350;ko04390;ko05200;ko05210;ko05212;ko04933;ko05321;ko05142;ko05166	Cell cycle|Adherens junction|Signaling pathways regulating pluripotency of stem cells|Endocytosis|FoxO signaling pathway|TGF-beta signaling pathway|Hippo signaling pathway|Pathways in cancer|Colorectal cancer|Pancreatic cancer|AGE-RAGE signaling pathway in diabetic complications|Inflammatiory bowel disease (IBD)|Chagas disease (American trypanosomiasis)|HTLV-I infection
TCONS_00011964	0.963297	3.00878e-05	XM_011550129	mothers against decapentaplegic homolog 3-like, transcript variant X1	GO:0005737;GO:0000790;GO:0005637;GO:0005654;GO:0005634;GO:0005886;GO:0043234;GO:0043235;GO:0071141;GO:0071144;GO:0005667;GO:0031490;GO:0000987;GO:0003677;GO:0003690;GO:0019899;GO:0000978;GO:0043565;GO:0046332;GO:0000988;GO:0000983;GO:0003700;GO:0008134;GO:0030618;GO:0008270;GO:0097296;GO:0007050;GO:0045216;GO:0048589;GO:0048701;GO:0048617;GO:0009880;GO:0007492;GO:0019049;GO:0097191;GO:0001947;GO:…	cytoplasm|nuclear chromatin|nuclear inner membrane|nucleoplasm|nucleus|plasma membrane|protein complex|receptor complex|SMAD protein complex|SMAD2-SMAD3 protein complex|transcription factor complex|chromatin DNA binding|core promoter proximal region sequence-specific DNA binding|DNA binding|double-stranded DNA binding|enzyme binding|RNA polymerase II core promoter proximal region sequence-specifi…	ko04110;ko04520;ko04550;ko04144;ko04068;ko04350;ko04390;ko05200;ko05210;ko05212;ko04933;ko05321;ko05142;ko05166	Cell cycle|Adherens junction|Signaling pathways regulating pluripotency of stem cells|Endocytosis|FoxO signaling pathway|TGF-beta signaling pathway|Hippo signaling pathway|Pathways in cancer|Colorectal cancer|Pancreatic cancer|AGE-RAGE signaling pathway in diabetic complications|Inflammatiory bowel disease (IBD)|Chagas disease (American trypanosomiasis)|HTLV-I infection
TCONS_00028505	0.916444	0.000511257	XM_011550129	mothers against decapentaplegic homolog 3-like, transcript variant X1	GO:0005737;GO:0000790;GO:0005637;GO:0005654;GO:0005634;GO:0005886;GO:0043234;GO:0043235;GO:0071141;GO:0071144;GO:0005667;GO:0031490;GO:0000987;GO:0003677;GO:0003690;GO:0019899;GO:0000978;GO:0043565;GO:0046332;GO:0000988;GO:0000983;GO:0003700;GO:0008134;GO:0030618;GO:0008270;GO:0097296;GO:0007050;GO:0045216;GO:0048589;GO:0048701;GO:0048617;GO:0009880;GO:0007492;GO:0019049;GO:0097191;GO:0001947;GO:…	cytoplasm|nuclear chromatin|nuclear inner membrane|nucleoplasm|nucleus|plasma membrane|protein complex|receptor complex|SMAD protein complex|SMAD2-SMAD3 protein complex|transcription factor complex|chromatin DNA binding|core promoter proximal region sequence-specific DNA binding|DNA binding|double-stranded DNA binding|enzyme binding|RNA polymerase II core promoter proximal region sequence-specifi…	ko04110;ko04520;ko04550;ko04144;ko04068;ko04350;ko04390;ko05200;ko05210;ko05212;ko04933;ko05321;ko05142;ko05166	Cell cycle|Adherens junction|Signaling pathways regulating pluripotency of stem cells|Endocytosis|FoxO signaling pathway|TGF-beta signaling pathway|Hippo signaling pathway|Pathways in cancer|Colorectal cancer|Pancreatic cancer|AGE-RAGE signaling pathway in diabetic complications|Inflammatiory bowel disease (IBD)|Chagas disease (American trypanosomiasis)|HTLV-I infection
TCONS_00008336	0.957363	5.05401e-05	XM_011550129	mothers against decapentaplegic homolog 3-like, transcript variant X1	GO:0005737;GO:0000790;GO:0005637;GO:0005654;GO:0005634;GO:0005886;GO:0043234;GO:0043235;GO:0071141;GO:0071144;GO:0005667;GO:0031490;GO:0000987;GO:0003677;GO:0003690;GO:0019899;GO:0000978;GO:0043565;GO:0046332;GO:0000988;GO:0000983;GO:0003700;GO:0008134;GO:0030618;GO:0008270;GO:0097296;GO:0007050;GO:0045216;GO:0048589;GO:0048701;GO:0048617;GO:0009880;GO:0007492;GO:0019049;GO:0097191;GO:0001947;GO:…	cytoplasm|nuclear chromatin|nuclear inner membrane|nucleoplasm|nucleus|plasma membrane|protein complex|receptor complex|SMAD protein complex|SMAD2-SMAD3 protein complex|transcription factor complex|chromatin DNA binding|core promoter proximal region sequence-specific DNA binding|DNA binding|double-stranded DNA binding|enzyme binding|RNA polymerase II core promoter proximal region sequence-specifi…	ko04110;ko04520;ko04550;ko04144;ko04068;ko04350;ko04390;ko05200;ko05210;ko05212;ko04933;ko05321;ko05142;ko05166	Cell cycle|Adherens junction|Signaling pathways regulating pluripotency of stem cells|Endocytosis|FoxO signaling pathway|TGF-beta signaling pathway|Hippo signaling pathway|Pathways in cancer|Colorectal cancer|Pancreatic cancer|AGE-RAGE signaling pathway in diabetic complications|Inflammatiory bowel disease (IBD)|Chagas disease (American trypanosomiasis)|HTLV-I infection
TCONS_00056956	0.925056	0.000352407	XM_011550129	mothers against decapentaplegic homolog 3-like, transcript variant X1	GO:0005737;GO:0000790;GO:0005637;GO:0005654;GO:0005634;GO:0005886;GO:0043234;GO:0043235;GO:0071141;GO:0071144;GO:0005667;GO:0031490;GO:0000987;GO:0003677;GO:0003690;GO:0019899;GO:0000978;GO:0043565;GO:0046332;GO:0000988;GO:0000983;GO:0003700;GO:0008134;GO:0030618;GO:0008270;GO:0097296;GO:0007050;GO:0045216;GO:0048589;GO:0048701;GO:0048617;GO:0009880;GO:0007492;GO:0019049;GO:0097191;GO:0001947;GO:…	cytoplasm|nuclear chromatin|nuclear inner membrane|nucleoplasm|nucleus|plasma membrane|protein complex|receptor complex|SMAD protein complex|SMAD2-SMAD3 protein complex|transcription factor complex|chromatin DNA binding|core promoter proximal region sequence-specific DNA binding|DNA binding|double-stranded DNA binding|enzyme binding|RNA polymerase II core promoter proximal region sequence-specifi…	ko04110;ko04520;ko04550;ko04144;ko04068;ko04350;ko04390;ko05200;ko05210;ko05212;ko04933;ko05321;ko05142;ko05166	Cell cycle|Adherens junction|Signaling pathways regulating pluripotency of stem cells|Endocytosis|FoxO signaling pathway|TGF-beta signaling pathway|Hippo signaling pathway|Pathways in cancer|Colorectal cancer|Pancreatic cancer|AGE-RAGE signaling pathway in diabetic complications|Inflammatiory bowel disease (IBD)|Chagas disease (American trypanosomiasis)|HTLV-I infection
TCONS_00060956	-0.961366	3.59331e-05	XM_011550129	mothers against decapentaplegic homolog 3-like, transcript variant X1	GO:0005737;GO:0000790;GO:0005637;GO:0005654;GO:0005634;GO:0005886;GO:0043234;GO:0043235;GO:0071141;GO:0071144;GO:0005667;GO:0031490;GO:0000987;GO:0003677;GO:0003690;GO:0019899;GO:0000978;GO:0043565;GO:0046332;GO:0000988;GO:0000983;GO:0003700;GO:0008134;GO:0030618;GO:0008270;GO:0097296;GO:0007050;GO:0045216;GO:0048589;GO:0048701;GO:0048617;GO:0009880;GO:0007492;GO:0019049;GO:0097191;GO:0001947;GO:…	cytoplasm|nuclear chromatin|nuclear inner membrane|nucleoplasm|nucleus|plasma membrane|protein complex|receptor complex|SMAD protein complex|SMAD2-SMAD3 protein complex|transcription factor complex|chromatin DNA binding|core promoter proximal region sequence-specific DNA binding|DNA binding|double-stranded DNA binding|enzyme binding|RNA polymerase II core promoter proximal region sequence-specifi…	ko04110;ko04520;ko04550;ko04144;ko04068;ko04350;ko04390;ko05200;ko05210;ko05212;ko04933;ko05321;ko05142;ko05166	Cell cycle|Adherens junction|Signaling pathways regulating pluripotency of stem cells|Endocytosis|FoxO signaling pathway|TGF-beta signaling pathway|Hippo signaling pathway|Pathways in cancer|Colorectal cancer|Pancreatic cancer|AGE-RAGE signaling pathway in diabetic complications|Inflammatiory bowel disease (IBD)|Chagas disease (American trypanosomiasis)|HTLV-I infection
TCONS_00024833	0.933789	0.000230405	XM_011550129	mothers against decapentaplegic homolog 3-like, transcript variant X1	GO:0005737;GO:0000790;GO:0005637;GO:0005654;GO:0005634;GO:0005886;GO:0043234;GO:0043235;GO:0071141;GO:0071144;GO:0005667;GO:0031490;GO:0000987;GO:0003677;GO:0003690;GO:0019899;GO:0000978;GO:0043565;GO:0046332;GO:0000988;GO:0000983;GO:0003700;GO:0008134;GO:0030618;GO:0008270;GO:0097296;GO:0007050;GO:0045216;GO:0048589;GO:0048701;GO:0048617;GO:0009880;GO:0007492;GO:0019049;GO:0097191;GO:0001947;GO:…	cytoplasm|nuclear chromatin|nuclear inner membrane|nucleoplasm|nucleus|plasma membrane|protein complex|receptor complex|SMAD protein complex|SMAD2-SMAD3 protein complex|transcription factor complex|chromatin DNA binding|core promoter proximal region sequence-specific DNA binding|DNA binding|double-stranded DNA binding|enzyme binding|RNA polymerase II core promoter proximal region sequence-specifi…	ko04110;ko04520;ko04550;ko04144;ko04068;ko04350;ko04390;ko05200;ko05210;ko05212;ko04933;ko05321;ko05142;ko05166	Cell cycle|Adherens junction|Signaling pathways regulating pluripotency of stem cells|Endocytosis|FoxO signaling pathway|TGF-beta signaling pathway|Hippo signaling pathway|Pathways in cancer|Colorectal cancer|Pancreatic cancer|AGE-RAGE signaling pathway in diabetic complications|Inflammatiory bowel disease (IBD)|Chagas disease (American trypanosomiasis)|HTLV-I infection
TCONS_00060956	0.938111	0.000182709	XM_011550136	mothers against decapentaplegic homolog 3-like, transcript variant X2	GO:0005737;GO:0000790;GO:0005637;GO:0005654;GO:0005634;GO:0005886;GO:0043234;GO:0043235;GO:0071141;GO:0071144;GO:0005667;GO:0031490;GO:0000987;GO:0003677;GO:0003690;GO:0019899;GO:0000978;GO:0043565;GO:0046332;GO:0000988;GO:0000983;GO:0003700;GO:0008134;GO:0030618;GO:0008270;GO:0097296;GO:0007050;GO:0045216;GO:0048589;GO:0048701;GO:0048617;GO:0009880;GO:0007492;GO:0019049;GO:0097191;GO:0001947;GO:…	cytoplasm|nuclear chromatin|nuclear inner membrane|nucleoplasm|nucleus|plasma membrane|protein complex|receptor complex|SMAD protein complex|SMAD2-SMAD3 protein complex|transcription factor complex|chromatin DNA binding|core promoter proximal region sequence-specific DNA binding|DNA binding|double-stranded DNA binding|enzyme binding|RNA polymerase II core promoter proximal region sequence-specifi…	ko04110;ko04520;ko04550;ko04144;ko04068;ko04350;ko04390;ko05200;ko05210;ko05212;ko04933;ko05321;ko05142;ko05166	Cell cycle|Adherens junction|Signaling pathways regulating pluripotency of stem cells|Endocytosis|FoxO signaling pathway|TGF-beta signaling pathway|Hippo signaling pathway|Pathways in cancer|Colorectal cancer|Pancreatic cancer|AGE-RAGE signaling pathway in diabetic complications|Inflammatiory bowel disease (IBD)|Chagas disease (American trypanosomiasis)|HTLV-I infection
TCONS_00043249	-0.918052	0.000478411	XM_011550151	lebercilin-like protein, transcript variant X2
TCONS_00026933	0.92449	0.0003616	XM_011550224	heat shock 70 kDa protein cognate 5, transcript variant X1	GO:0005811;GO:0005875;GO:0005739;GO:0005524;GO:0070584;GO:0000422;GO:0010918;GO:0006457	lipid particle|microtubule associated complex|mitochondrion|ATP binding|mitochondrion morphogenesis|mitophagy|positive regulation of mitochondrial membrane potential|protein folding	ko03018;ko05152;ko04212	RNA degradation|Tuberculosis|Longevity regulating pathway - worm
TCONS_00011964	0.929529	0.000285392	XM_011550224	heat shock 70 kDa protein cognate 5, transcript variant X1	GO:0005811;GO:0005875;GO:0005739;GO:0005524;GO:0070584;GO:0000422;GO:0010918;GO:0006457	lipid particle|microtubule associated complex|mitochondrion|ATP binding|mitochondrion morphogenesis|mitophagy|positive regulation of mitochondrial membrane potential|protein folding	ko03018;ko05152;ko04212	RNA degradation|Tuberculosis|Longevity regulating pathway - worm
TCONS_00032346	0.934791	0.00021865	XM_011550224	heat shock 70 kDa protein cognate 5, transcript variant X1	GO:0005811;GO:0005875;GO:0005739;GO:0005524;GO:0070584;GO:0000422;GO:0010918;GO:0006457	lipid particle|microtubule associated complex|mitochondrion|ATP binding|mitochondrion morphogenesis|mitophagy|positive regulation of mitochondrial membrane potential|protein folding	ko03018;ko05152;ko04212	RNA degradation|Tuberculosis|Longevity regulating pathway - worm
TCONS_00034644	0.953357	6.89348e-05	XM_011550224	heat shock 70 kDa protein cognate 5, transcript variant X1	GO:0005811;GO:0005875;GO:0005739;GO:0005524;GO:0070584;GO:0000422;GO:0010918;GO:0006457	lipid particle|microtubule associated complex|mitochondrion|ATP binding|mitochondrion morphogenesis|mitophagy|positive regulation of mitochondrial membrane potential|protein folding	ko03018;ko05152;ko04212	RNA degradation|Tuberculosis|Longevity regulating pathway - worm
TCONS_00008336	0.991973	1.51394e-07	XM_011550224	heat shock 70 kDa protein cognate 5, transcript variant X1	GO:0005811;GO:0005875;GO:0005739;GO:0005524;GO:0070584;GO:0000422;GO:0010918;GO:0006457	lipid particle|microtubule associated complex|mitochondrion|ATP binding|mitochondrion morphogenesis|mitophagy|positive regulation of mitochondrial membrane potential|protein folding	ko03018;ko05152;ko04212	RNA degradation|Tuberculosis|Longevity regulating pathway - worm
TCONS_00037191	0.949039	9.35708e-05	XM_011550224	heat shock 70 kDa protein cognate 5, transcript variant X1	GO:0005811;GO:0005875;GO:0005739;GO:0005524;GO:0070584;GO:0000422;GO:0010918;GO:0006457	lipid particle|microtubule associated complex|mitochondrion|ATP binding|mitochondrion morphogenesis|mitophagy|positive regulation of mitochondrial membrane potential|protein folding	ko03018;ko05152;ko04212	RNA degradation|Tuberculosis|Longevity regulating pathway - worm
TCONS_00060956	-0.959171	4.35066e-05	XM_011550224	heat shock 70 kDa protein cognate 5, transcript variant X1	GO:0005811;GO:0005875;GO:0005739;GO:0005524;GO:0070584;GO:0000422;GO:0010918;GO:0006457	lipid particle|microtubule associated complex|mitochondrion|ATP binding|mitochondrion morphogenesis|mitophagy|positive regulation of mitochondrial membrane potential|protein folding	ko03018;ko05152;ko04212	RNA degradation|Tuberculosis|Longevity regulating pathway - worm
TCONS_00024833	0.938193	0.000181873	XM_011550224	heat shock 70 kDa protein cognate 5, transcript variant X1	GO:0005811;GO:0005875;GO:0005739;GO:0005524;GO:0070584;GO:0000422;GO:0010918;GO:0006457	lipid particle|microtubule associated complex|mitochondrion|ATP binding|mitochondrion morphogenesis|mitophagy|positive regulation of mitochondrial membrane potential|protein folding	ko03018;ko05152;ko04212	RNA degradation|Tuberculosis|Longevity regulating pathway - worm
TCONS_00026933	0.916592	0.000508172	XM_011550227	heat shock 70 kDa protein cognate 5, transcript variant X4	GO:0005811;GO:0005875;GO:0005739;GO:0005524;GO:0070584;GO:0000422;GO:0010918;GO:0006457	lipid particle|microtubule associated complex|mitochondrion|ATP binding|mitochondrion morphogenesis|mitophagy|positive regulation of mitochondrial membrane potential|protein folding	ko03018;ko05152;ko04212	RNA degradation|Tuberculosis|Longevity regulating pathway - worm
TCONS_00011964	0.91499	0.000542286	XM_011550227	heat shock 70 kDa protein cognate 5, transcript variant X4	GO:0005811;GO:0005875;GO:0005739;GO:0005524;GO:0070584;GO:0000422;GO:0010918;GO:0006457	lipid particle|microtubule associated complex|mitochondrion|ATP binding|mitochondrion morphogenesis|mitophagy|positive regulation of mitochondrial membrane potential|protein folding	ko03018;ko05152;ko04212	RNA degradation|Tuberculosis|Longevity regulating pathway - worm
TCONS_00032346	0.944956	0.000122052	XM_011550227	heat shock 70 kDa protein cognate 5, transcript variant X4	GO:0005811;GO:0005875;GO:0005739;GO:0005524;GO:0070584;GO:0000422;GO:0010918;GO:0006457	lipid particle|microtubule associated complex|mitochondrion|ATP binding|mitochondrion morphogenesis|mitophagy|positive regulation of mitochondrial membrane potential|protein folding	ko03018;ko05152;ko04212	RNA degradation|Tuberculosis|Longevity regulating pathway - worm
TCONS_00034644	0.935555	0.000209979	XM_011550227	heat shock 70 kDa protein cognate 5, transcript variant X4	GO:0005811;GO:0005875;GO:0005739;GO:0005524;GO:0070584;GO:0000422;GO:0010918;GO:0006457	lipid particle|microtubule associated complex|mitochondrion|ATP binding|mitochondrion morphogenesis|mitophagy|positive regulation of mitochondrial membrane potential|protein folding	ko03018;ko05152;ko04212	RNA degradation|Tuberculosis|Longevity regulating pathway - worm
TCONS_00008336	0.996089	1.22678e-08	XM_011550227	heat shock 70 kDa protein cognate 5, transcript variant X4	GO:0005811;GO:0005875;GO:0005739;GO:0005524;GO:0070584;GO:0000422;GO:0010918;GO:0006457	lipid particle|microtubule associated complex|mitochondrion|ATP binding|mitochondrion morphogenesis|mitophagy|positive regulation of mitochondrial membrane potential|protein folding	ko03018;ko05152;ko04212	RNA degradation|Tuberculosis|Longevity regulating pathway - worm
TCONS_00037191	0.937058	0.000193621	XM_011550227	heat shock 70 kDa protein cognate 5, transcript variant X4	GO:0005811;GO:0005875;GO:0005739;GO:0005524;GO:0070584;GO:0000422;GO:0010918;GO:0006457	lipid particle|microtubule associated complex|mitochondrion|ATP binding|mitochondrion morphogenesis|mitophagy|positive regulation of mitochondrial membrane potential|protein folding	ko03018;ko05152;ko04212	RNA degradation|Tuberculosis|Longevity regulating pathway - worm
TCONS_00060956	-0.958169	4.73122e-05	XM_011550227	heat shock 70 kDa protein cognate 5, transcript variant X4	GO:0005811;GO:0005875;GO:0005739;GO:0005524;GO:0070584;GO:0000422;GO:0010918;GO:0006457	lipid particle|microtubule associated complex|mitochondrion|ATP binding|mitochondrion morphogenesis|mitophagy|positive regulation of mitochondrial membrane potential|protein folding	ko03018;ko05152;ko04212	RNA degradation|Tuberculosis|Longevity regulating pathway - worm
TCONS_00024833	0.951699	7.77696e-05	XM_011550227	heat shock 70 kDa protein cognate 5, transcript variant X4	GO:0005811;GO:0005875;GO:0005739;GO:0005524;GO:0070584;GO:0000422;GO:0010918;GO:0006457	lipid particle|microtubule associated complex|mitochondrion|ATP binding|mitochondrion morphogenesis|mitophagy|positive regulation of mitochondrial membrane potential|protein folding	ko03018;ko05152;ko04212	RNA degradation|Tuberculosis|Longevity regulating pathway - worm
TCONS_00026933	0.919481	0.000450497	XM_011550247	myosin-2 essential light chain-like	GO:0016459;GO:0016460;GO:0031475;GO:0031476;GO:0031477;GO:0005509;GO:0017022;GO:0032036;GO:0030048	myosin complex|myosin II complex|myosin V complex|myosin VI complex|myosin VII complex|calcium ion binding|myosin binding|myosin heavy chain binding|actin filament-based movement	ko04270;ko04921	Vascular smooth muscle contraction|Oxytocin signaling pathway
TCONS_00032346	0.946518	0.000110525	XM_011550247	myosin-2 essential light chain-like	GO:0016459;GO:0016460;GO:0031475;GO:0031476;GO:0031477;GO:0005509;GO:0017022;GO:0032036;GO:0030048	myosin complex|myosin II complex|myosin V complex|myosin VI complex|myosin VII complex|calcium ion binding|myosin binding|myosin heavy chain binding|actin filament-based movement	ko04270;ko04921	Vascular smooth muscle contraction|Oxytocin signaling pathway
TCONS_00008336	0.974266	8.7777e-06	XM_011550247	myosin-2 essential light chain-like	GO:0016459;GO:0016460;GO:0031475;GO:0031476;GO:0031477;GO:0005509;GO:0017022;GO:0032036;GO:0030048	myosin complex|myosin II complex|myosin V complex|myosin VI complex|myosin VII complex|calcium ion binding|myosin binding|myosin heavy chain binding|actin filament-based movement	ko04270;ko04921	Vascular smooth muscle contraction|Oxytocin signaling pathway
TCONS_00056993	0.923519	0.000377778	XM_011550247	myosin-2 essential light chain-like	GO:0016459;GO:0016460;GO:0031475;GO:0031476;GO:0031477;GO:0005509;GO:0017022;GO:0032036;GO:0030048	myosin complex|myosin II complex|myosin V complex|myosin VI complex|myosin VII complex|calcium ion binding|myosin binding|myosin heavy chain binding|actin filament-based movement	ko04270;ko04921	Vascular smooth muscle contraction|Oxytocin signaling pathway
TCONS_00037191	0.919162	0.000456622	XM_011550247	myosin-2 essential light chain-like	GO:0016459;GO:0016460;GO:0031475;GO:0031476;GO:0031477;GO:0005509;GO:0017022;GO:0032036;GO:0030048	myosin complex|myosin II complex|myosin V complex|myosin VI complex|myosin VII complex|calcium ion binding|myosin binding|myosin heavy chain binding|actin filament-based movement	ko04270;ko04921	Vascular smooth muscle contraction|Oxytocin signaling pathway
TCONS_00060956	-0.936666	0.000197797	XM_011550247	myosin-2 essential light chain-like	GO:0016459;GO:0016460;GO:0031475;GO:0031476;GO:0031477;GO:0005509;GO:0017022;GO:0032036;GO:0030048	myosin complex|myosin II complex|myosin V complex|myosin VI complex|myosin VII complex|calcium ion binding|myosin binding|myosin heavy chain binding|actin filament-based movement	ko04270;ko04921	Vascular smooth muscle contraction|Oxytocin signaling pathway
TCONS_00024833	0.927787	0.000310316	XM_011550247	myosin-2 essential light chain-like	GO:0016459;GO:0016460;GO:0031475;GO:0031476;GO:0031477;GO:0005509;GO:0017022;GO:0032036;GO:0030048	myosin complex|myosin II complex|myosin V complex|myosin VI complex|myosin VII complex|calcium ion binding|myosin binding|myosin heavy chain binding|actin filament-based movement	ko04270;ko04921	Vascular smooth muscle contraction|Oxytocin signaling pathway
TCONS_00015791	-0.932574	0.000245251	XM_011550259	uncharacterized LOC105380666	GO:0005788;GO:0005578;GO:0008237;GO:0008270;GO:0044267;GO:0043687;GO:0036066;GO:0006493	endoplasmic reticulum lumen|proteinaceous extracellular matrix|metallopeptidase activity|zinc ion binding|cellular protein metabolic process|post-translational protein modification|protein O-linked fucosylation|protein O-linked glycosylation
TCONS_00000650	0.932187	0.000250114	XM_011550259	uncharacterized LOC105380666	GO:0005788;GO:0005578;GO:0008237;GO:0008270;GO:0044267;GO:0043687;GO:0036066;GO:0006493	endoplasmic reticulum lumen|proteinaceous extracellular matrix|metallopeptidase activity|zinc ion binding|cellular protein metabolic process|post-translational protein modification|protein O-linked fucosylation|protein O-linked glycosylation
TCONS_00002696	0.946589	0.000110019	XM_011550259	uncharacterized LOC105380666	GO:0005788;GO:0005578;GO:0008237;GO:0008270;GO:0044267;GO:0043687;GO:0036066;GO:0006493	endoplasmic reticulum lumen|proteinaceous extracellular matrix|metallopeptidase activity|zinc ion binding|cellular protein metabolic process|post-translational protein modification|protein O-linked fucosylation|protein O-linked glycosylation
TCONS_00065766	0.932647	0.000244344	XM_011550259	uncharacterized LOC105380666	GO:0005788;GO:0005578;GO:0008237;GO:0008270;GO:0044267;GO:0043687;GO:0036066;GO:0006493	endoplasmic reticulum lumen|proteinaceous extracellular matrix|metallopeptidase activity|zinc ion binding|cellular protein metabolic process|post-translational protein modification|protein O-linked fucosylation|protein O-linked glycosylation
TCONS_00009401	-0.940253	0.000161864	XM_011550265	uncharacterized LOC105380673
TCONS_00060687	0.975801	7.0888e-06	XM_011550298	uncharacterized LOC105380674
TCONS_00026933	0.932929	0.000240852	XM_011550330	uncharacterized protein DDB_G0271670-like, transcript variant X1	GO:0005634;GO:0003677;GO:0046872;GO:0006355;GO:0006351	nucleus|DNA binding|metal ion binding|regulation of transcription, DNA-templated|transcription, DNA-templated
TCONS_00061466	0.908215	0.000704426	XM_011550330	uncharacterized protein DDB_G0271670-like, transcript variant X1	GO:0005634;GO:0003677;GO:0046872;GO:0006355;GO:0006351	nucleus|DNA binding|metal ion binding|regulation of transcription, DNA-templated|transcription, DNA-templated
TCONS_00056993	0.929065	0.000291881	XM_011550330	uncharacterized protein DDB_G0271670-like, transcript variant X1	GO:0005634;GO:0003677;GO:0046872;GO:0006355;GO:0006351	nucleus|DNA binding|metal ion binding|regulation of transcription, DNA-templated|transcription, DNA-templated
TCONS_00013329	-0.928259	0.000303413	XM_011550342	protein yellow-like, transcript variant X2	GO:0005576;GO:0060179;GO:0042438;GO:0007275	extracellular region|male mating behavior|melanin biosynthetic process|multicellular organismal development
TCONS_00043249	-0.922113	0.000402071	XM_011550342	protein yellow-like, transcript variant X2	GO:0005576;GO:0060179;GO:0042438;GO:0007275	extracellular region|male mating behavior|melanin biosynthetic process|multicellular organismal development
TCONS_00009401	0.904222	0.000814352	XM_011550342	protein yellow-like, transcript variant X2	GO:0005576;GO:0060179;GO:0042438;GO:0007275	extracellular region|male mating behavior|melanin biosynthetic process|multicellular organismal development
TCONS_00044883	-0.943794	0.000131161	XM_011550377	gelsolin-like	GO:0005884;GO:0005829;GO:0005576;GO:0003779;GO:0005509;GO:0030041;GO:0051014;GO:0045010;GO:0051016;GO:0006909	actin filament|cytosol|extracellular region|actin binding|calcium ion binding|actin filament polymerization|actin filament severing|actin nucleation|barbed-end actin filament capping|phagocytosis
TCONS_00026933	0.936875	0.000195563	XM_011550377	gelsolin-like	GO:0005884;GO:0005829;GO:0005576;GO:0003779;GO:0005509;GO:0030041;GO:0051014;GO:0045010;GO:0051016;GO:0006909	actin filament|cytosol|extracellular region|actin binding|calcium ion binding|actin filament polymerization|actin filament severing|actin nucleation|barbed-end actin filament capping|phagocytosis
TCONS_00011964	0.940247	0.000161921	XM_011550377	gelsolin-like	GO:0005884;GO:0005829;GO:0005576;GO:0003779;GO:0005509;GO:0030041;GO:0051014;GO:0045010;GO:0051016;GO:0006909	actin filament|cytosol|extracellular region|actin binding|calcium ion binding|actin filament polymerization|actin filament severing|actin nucleation|barbed-end actin filament capping|phagocytosis
TCONS_00019595	0.944907	0.000122426	XM_011550377	gelsolin-like	GO:0005884;GO:0005829;GO:0005576;GO:0003779;GO:0005509;GO:0030041;GO:0051014;GO:0045010;GO:0051016;GO:0006909	actin filament|cytosol|extracellular region|actin binding|calcium ion binding|actin filament polymerization|actin filament severing|actin nucleation|barbed-end actin filament capping|phagocytosis
TCONS_00032346	0.913729	0.000570249	XM_011550377	gelsolin-like	GO:0005884;GO:0005829;GO:0005576;GO:0003779;GO:0005509;GO:0030041;GO:0051014;GO:0045010;GO:0051016;GO:0006909	actin filament|cytosol|extracellular region|actin binding|calcium ion binding|actin filament polymerization|actin filament severing|actin nucleation|barbed-end actin filament capping|phagocytosis
TCONS_00065690	0.92982	0.000281368	XM_011550377	gelsolin-like	GO:0005884;GO:0005829;GO:0005576;GO:0003779;GO:0005509;GO:0030041;GO:0051014;GO:0045010;GO:0051016;GO:0006909	actin filament|cytosol|extracellular region|actin binding|calcium ion binding|actin filament polymerization|actin filament severing|actin nucleation|barbed-end actin filament capping|phagocytosis
TCONS_00019598	0.942824	0.000139119	XM_011550377	gelsolin-like	GO:0005884;GO:0005829;GO:0005576;GO:0003779;GO:0005509;GO:0030041;GO:0051014;GO:0045010;GO:0051016;GO:0006909	actin filament|cytosol|extracellular region|actin binding|calcium ion binding|actin filament polymerization|actin filament severing|actin nucleation|barbed-end actin filament capping|phagocytosis
TCONS_00034644	0.942486	0.000141975	XM_011550377	gelsolin-like	GO:0005884;GO:0005829;GO:0005576;GO:0003779;GO:0005509;GO:0030041;GO:0051014;GO:0045010;GO:0051016;GO:0006909	actin filament|cytosol|extracellular region|actin binding|calcium ion binding|actin filament polymerization|actin filament severing|actin nucleation|barbed-end actin filament capping|phagocytosis
TCONS_00008336	0.95229	7.45354e-05	XM_011550377	gelsolin-like	GO:0005884;GO:0005829;GO:0005576;GO:0003779;GO:0005509;GO:0030041;GO:0051014;GO:0045010;GO:0051016;GO:0006909	actin filament|cytosol|extracellular region|actin binding|calcium ion binding|actin filament polymerization|actin filament severing|actin nucleation|barbed-end actin filament capping|phagocytosis
TCONS_00017539	0.910079	0.000656831	XM_011550377	gelsolin-like	GO:0005884;GO:0005829;GO:0005576;GO:0003779;GO:0005509;GO:0030041;GO:0051014;GO:0045010;GO:0051016;GO:0006909	actin filament|cytosol|extracellular region|actin binding|calcium ion binding|actin filament polymerization|actin filament severing|actin nucleation|barbed-end actin filament capping|phagocytosis
TCONS_00037191	0.979994	3.65694e-06	XM_011550377	gelsolin-like	GO:0005884;GO:0005829;GO:0005576;GO:0003779;GO:0005509;GO:0030041;GO:0051014;GO:0045010;GO:0051016;GO:0006909	actin filament|cytosol|extracellular region|actin binding|calcium ion binding|actin filament polymerization|actin filament severing|actin nucleation|barbed-end actin filament capping|phagocytosis
TCONS_00007659	0.919886	0.000442781	XM_011550377	gelsolin-like	GO:0005884;GO:0005829;GO:0005576;GO:0003779;GO:0005509;GO:0030041;GO:0051014;GO:0045010;GO:0051016;GO:0006909	actin filament|cytosol|extracellular region|actin binding|calcium ion binding|actin filament polymerization|actin filament severing|actin nucleation|barbed-end actin filament capping|phagocytosis
TCONS_00060956	-0.904669	0.000801488	XM_011550377	gelsolin-like	GO:0005884;GO:0005829;GO:0005576;GO:0003779;GO:0005509;GO:0030041;GO:0051014;GO:0045010;GO:0051016;GO:0006909	actin filament|cytosol|extracellular region|actin binding|calcium ion binding|actin filament polymerization|actin filament severing|actin nucleation|barbed-end actin filament capping|phagocytosis
TCONS_00065766	0.915347	0.000534552	XM_011550377	gelsolin-like	GO:0005884;GO:0005829;GO:0005576;GO:0003779;GO:0005509;GO:0030041;GO:0051014;GO:0045010;GO:0051016;GO:0006909	actin filament|cytosol|extracellular region|actin binding|calcium ion binding|actin filament polymerization|actin filament severing|actin nucleation|barbed-end actin filament capping|phagocytosis
TCONS_00023958	-0.904489	0.000806669	XM_011550460	chymotrypsin-1-like	GO:0005576;GO:0004252;GO:0007586	extracellular region|serine-type endopeptidase activity|digestion
TCONS_00043249	0.931261	0.00026203	XM_011550461	chymotrypsin-1-like	GO:0005576;GO:0004252;GO:0007586	extracellular region|serine-type endopeptidase activity|digestion
TCONS_00015791	-0.954597	6.28073e-05	XM_011550461	chymotrypsin-1-like	GO:0005576;GO:0004252;GO:0007586	extracellular region|serine-type endopeptidase activity|digestion
TCONS_00009401	-0.910243	0.000652772	XM_011550461	chymotrypsin-1-like	GO:0005576;GO:0004252;GO:0007586	extracellular region|serine-type endopeptidase activity|digestion
TCONS_00013329	-0.940615	0.000158509	XM_011550462	chymotrypsin-2-like	GO:0005576;GO:0004252;GO:0007586	extracellular region|serine-type endopeptidase activity|digestion
TCONS_00052631	-0.927722	0.000311275	XM_011550462	chymotrypsin-2-like	GO:0005576;GO:0004252;GO:0007586	extracellular region|serine-type endopeptidase activity|digestion
TCONS_00011964	-0.912903	0.00058909	XM_011550477	trypsin, alkaline C-like	GO:0005615;GO:0004252	extracellular space|serine-type endopeptidase activity	ko04080;ko05164;ko04972;ko04974	Neuroactive ligand-receptor interaction|Influenza A|Pancreatic secretion|Protein digestion and absorption
TCONS_00032346	-0.955351	5.92763e-05	XM_011550477	trypsin, alkaline C-like	GO:0005615;GO:0004252	extracellular space|serine-type endopeptidase activity	ko04080;ko05164;ko04972;ko04974	Neuroactive ligand-receptor interaction|Influenza A|Pancreatic secretion|Protein digestion and absorption
TCONS_00008336	-0.970315	1.44155e-05	XM_011550477	trypsin, alkaline C-like	GO:0005615;GO:0004252	extracellular space|serine-type endopeptidase activity	ko04080;ko05164;ko04972;ko04974	Neuroactive ligand-receptor interaction|Influenza A|Pancreatic secretion|Protein digestion and absorption
TCONS_00056956	-0.917592	0.000487654	XM_011550477	trypsin, alkaline C-like	GO:0005615;GO:0004252	extracellular space|serine-type endopeptidase activity	ko04080;ko05164;ko04972;ko04974	Neuroactive ligand-receptor interaction|Influenza A|Pancreatic secretion|Protein digestion and absorption
TCONS_00060956	0.97987	3.7367e-06	XM_011550477	trypsin, alkaline C-like	GO:0005615;GO:0004252	extracellular space|serine-type endopeptidase activity	ko04080;ko05164;ko04972;ko04974	Neuroactive ligand-receptor interaction|Influenza A|Pancreatic secretion|Protein digestion and absorption
TCONS_00024833	-0.97333	9.93859e-06	XM_011550477	trypsin, alkaline C-like	GO:0005615;GO:0004252	extracellular space|serine-type endopeptidase activity	ko04080;ko05164;ko04972;ko04974	Neuroactive ligand-receptor interaction|Influenza A|Pancreatic secretion|Protein digestion and absorption
TCONS_00011964	0.951116	8.10565e-05	XM_011550483	uncharacterized LOC105380878
TCONS_00032346	0.90178	0.000887187	XM_011550483	uncharacterized LOC105380878
TCONS_00034644	0.949448	9.10055e-05	XM_011550483	uncharacterized LOC105380878
TCONS_00008336	0.968765	1.72005e-05	XM_011550483	uncharacterized LOC105380878
TCONS_00037191	0.936298	0.000201774	XM_011550483	uncharacterized LOC105380878
TCONS_00056956	0.925696	0.000342199	XM_011550483	uncharacterized LOC105380878
TCONS_00060956	-0.974015	9.07966e-06	XM_011550483	uncharacterized LOC105380878
TCONS_00024833	0.918731	0.000464994	XM_011550483	uncharacterized LOC105380878
TCONS_00041352	0.90218	0.000874959	XM_011550504	putative mediator of RNA polymerase II transcription subunit 26
TCONS_00056993	0.924522	0.000361077	XM_011550555	protein stoned-A, transcript variant X3	GO:0030054;GO:0030139;GO:0008021;GO:0007629;GO:0007269;GO:0009612;GO:0048488;GO:0016079;GO:0048489	cell junction|endocytic vesicle|synaptic vesicle|flight behavior|neurotransmitter secretion|response to mechanical stimulus|synaptic vesicle endocytosis|synaptic vesicle exocytosis|synaptic vesicle transport
TCONS_00017842	0.948355	9.79769e-05	XM_011550555	protein stoned-A, transcript variant X3	GO:0030054;GO:0030139;GO:0008021;GO:0007629;GO:0007269;GO:0009612;GO:0048488;GO:0016079;GO:0048489	cell junction|endocytic vesicle|synaptic vesicle|flight behavior|neurotransmitter secretion|response to mechanical stimulus|synaptic vesicle endocytosis|synaptic vesicle exocytosis|synaptic vesicle transport
TCONS_00043249	-0.933584	0.000232869	XM_011550595	glutamate receptor 1	GO:0030054;GO:0030425;GO:0008328;GO:0005886;GO:0045211;GO:0005234;GO:0004970;GO:0034220;GO:0035235;GO:0035249	cell junction|dendrite|ionotropic glutamate receptor complex|plasma membrane|postsynaptic membrane|extracellular-glutamate-gated ion channel activity|ionotropic glutamate receptor activity|ion transmembrane transport|ionotropic glutamate receptor signaling pathway|synaptic transmission, glutamatergic
TCONS_00062531	0.952733	7.21716e-05	XM_011550652	alpha-sarcoglycan, transcript variant X3	GO:0005856;GO:0030425;GO:0032590;GO:0005794;GO:0016021;GO:0005886;GO:0016012;GO:0042383	cytoskeleton|dendrite|dendrite membrane|Golgi apparatus|integral component of membrane|plasma membrane|sarcoglycan complex|sarcolemma
TCONS_00011269	0.914848	0.000545384	XM_011550701	cytochrome P450 4C1-like	GO:0005789;GO:0070330;GO:0020037;GO:0005506	endoplasmic reticulum membrane|aromatase activity|heme binding|iron ion binding
TCONS_00026933	0.905945	0.000765561	XM_011550705	ras-specific guanine nucleotide-releasing factor 1-like	GO:0097440;GO:0016327;GO:0016323;GO:0005737;GO:0005829;GO:0030426;GO:0043025;GO:0005096;GO:0008022;GO:0019901;GO:0017016;GO:0030971;GO:0005089;GO:0090630;GO:0071236;GO:0032869;GO:0031175;GO:0048146;GO:0043547;GO:0046579;GO:0035020;GO:0046578;GO:0035023;GO:0048167;GO:0001975;GO:0007264	apical dendrite|apicolateral plasma membrane|basolateral plasma membrane|cytoplasm|cytosol|growth cone|neuronal cell body|GTPase activator activity|protein C-terminus binding|protein kinase binding|Ras GTPase binding|receptor tyrosine kinase binding|Rho guanyl-nucleotide exchange factor activity|activation of GTPase activity|cellular response to antibiotic|cellular response to insulin stimulus|ne…	ko04010;ko04014	MAPK signaling pathway|Ras signaling pathway
TCONS_00011267	0.961926	3.41621e-05	XM_011550705	ras-specific guanine nucleotide-releasing factor 1-like	GO:0097440;GO:0016327;GO:0016323;GO:0005737;GO:0005829;GO:0030426;GO:0043025;GO:0005096;GO:0008022;GO:0019901;GO:0017016;GO:0030971;GO:0005089;GO:0090630;GO:0071236;GO:0032869;GO:0031175;GO:0048146;GO:0043547;GO:0046579;GO:0035020;GO:0046578;GO:0035023;GO:0048167;GO:0001975;GO:0007264	apical dendrite|apicolateral plasma membrane|basolateral plasma membrane|cytoplasm|cytosol|growth cone|neuronal cell body|GTPase activator activity|protein C-terminus binding|protein kinase binding|Ras GTPase binding|receptor tyrosine kinase binding|Rho guanyl-nucleotide exchange factor activity|activation of GTPase activity|cellular response to antibiotic|cellular response to insulin stimulus|ne…	ko04010;ko04014	MAPK signaling pathway|Ras signaling pathway
TCONS_00065690	0.931258	0.00026207	XM_011550705	ras-specific guanine nucleotide-releasing factor 1-like	GO:0097440;GO:0016327;GO:0016323;GO:0005737;GO:0005829;GO:0030426;GO:0043025;GO:0005096;GO:0008022;GO:0019901;GO:0017016;GO:0030971;GO:0005089;GO:0090630;GO:0071236;GO:0032869;GO:0031175;GO:0048146;GO:0043547;GO:0046579;GO:0035020;GO:0046578;GO:0035023;GO:0048167;GO:0001975;GO:0007264	apical dendrite|apicolateral plasma membrane|basolateral plasma membrane|cytoplasm|cytosol|growth cone|neuronal cell body|GTPase activator activity|protein C-terminus binding|protein kinase binding|Ras GTPase binding|receptor tyrosine kinase binding|Rho guanyl-nucleotide exchange factor activity|activation of GTPase activity|cellular response to antibiotic|cellular response to insulin stimulus|ne…	ko04010;ko04014	MAPK signaling pathway|Ras signaling pathway
TCONS_00019598	0.94192	0.000146844	XM_011550705	ras-specific guanine nucleotide-releasing factor 1-like	GO:0097440;GO:0016327;GO:0016323;GO:0005737;GO:0005829;GO:0030426;GO:0043025;GO:0005096;GO:0008022;GO:0019901;GO:0017016;GO:0030971;GO:0005089;GO:0090630;GO:0071236;GO:0032869;GO:0031175;GO:0048146;GO:0043547;GO:0046579;GO:0035020;GO:0046578;GO:0035023;GO:0048167;GO:0001975;GO:0007264	apical dendrite|apicolateral plasma membrane|basolateral plasma membrane|cytoplasm|cytosol|growth cone|neuronal cell body|GTPase activator activity|protein C-terminus binding|protein kinase binding|Ras GTPase binding|receptor tyrosine kinase binding|Rho guanyl-nucleotide exchange factor activity|activation of GTPase activity|cellular response to antibiotic|cellular response to insulin stimulus|ne…	ko04010;ko04014	MAPK signaling pathway|Ras signaling pathway
TCONS_00023958	0.953653	6.74336e-05	XM_011550705	ras-specific guanine nucleotide-releasing factor 1-like	GO:0097440;GO:0016327;GO:0016323;GO:0005737;GO:0005829;GO:0030426;GO:0043025;GO:0005096;GO:0008022;GO:0019901;GO:0017016;GO:0030971;GO:0005089;GO:0090630;GO:0071236;GO:0032869;GO:0031175;GO:0048146;GO:0043547;GO:0046579;GO:0035020;GO:0046578;GO:0035023;GO:0048167;GO:0001975;GO:0007264	apical dendrite|apicolateral plasma membrane|basolateral plasma membrane|cytoplasm|cytosol|growth cone|neuronal cell body|GTPase activator activity|protein C-terminus binding|protein kinase binding|Ras GTPase binding|receptor tyrosine kinase binding|Rho guanyl-nucleotide exchange factor activity|activation of GTPase activity|cellular response to antibiotic|cellular response to insulin stimulus|ne…	ko04010;ko04014	MAPK signaling pathway|Ras signaling pathway
TCONS_00017539	0.932247	0.000249358	XM_011550705	ras-specific guanine nucleotide-releasing factor 1-like	GO:0097440;GO:0016327;GO:0016323;GO:0005737;GO:0005829;GO:0030426;GO:0043025;GO:0005096;GO:0008022;GO:0019901;GO:0017016;GO:0030971;GO:0005089;GO:0090630;GO:0071236;GO:0032869;GO:0031175;GO:0048146;GO:0043547;GO:0046579;GO:0035020;GO:0046578;GO:0035023;GO:0048167;GO:0001975;GO:0007264	apical dendrite|apicolateral plasma membrane|basolateral plasma membrane|cytoplasm|cytosol|growth cone|neuronal cell body|GTPase activator activity|protein C-terminus binding|protein kinase binding|Ras GTPase binding|receptor tyrosine kinase binding|Rho guanyl-nucleotide exchange factor activity|activation of GTPase activity|cellular response to antibiotic|cellular response to insulin stimulus|ne…	ko04010;ko04014	MAPK signaling pathway|Ras signaling pathway
TCONS_00007659	0.942278	0.000143745	XM_011550705	ras-specific guanine nucleotide-releasing factor 1-like	GO:0097440;GO:0016327;GO:0016323;GO:0005737;GO:0005829;GO:0030426;GO:0043025;GO:0005096;GO:0008022;GO:0019901;GO:0017016;GO:0030971;GO:0005089;GO:0090630;GO:0071236;GO:0032869;GO:0031175;GO:0048146;GO:0043547;GO:0046579;GO:0035020;GO:0046578;GO:0035023;GO:0048167;GO:0001975;GO:0007264	apical dendrite|apicolateral plasma membrane|basolateral plasma membrane|cytoplasm|cytosol|growth cone|neuronal cell body|GTPase activator activity|protein C-terminus binding|protein kinase binding|Ras GTPase binding|receptor tyrosine kinase binding|Rho guanyl-nucleotide exchange factor activity|activation of GTPase activity|cellular response to antibiotic|cellular response to insulin stimulus|ne…	ko04010;ko04014	MAPK signaling pathway|Ras signaling pathway
TCONS_00067909	0.906116	0.000760823	XM_011550730	ubiquitin carboxyl-terminal hydrolase 45, transcript variant X3	GO:0005634;GO:0004197;GO:0042393;GO:0003713;GO:0043130;GO:0004843;GO:0008270;GO:0009952;GO:0051301;GO:0016578;GO:0007067;GO:0045893;GO:0051289;GO:0051726;GO:0006351;GO:0006511	nucleus|cysteine-type endopeptidase activity|histone binding|transcription coactivator activity|ubiquitin binding|ubiquitin-specific protease activity|zinc ion binding|anterior/posterior pattern specification|cell division|histone deubiquitination|mitotic nuclear division|positive regulation of transcription, DNA-templated|protein homotetramerization|regulation of cell cycle|transcription, DNA-te…
TCONS_00065690	0.931952	0.000253112	XM_011550730	ubiquitin carboxyl-terminal hydrolase 45, transcript variant X3	GO:0005634;GO:0004197;GO:0042393;GO:0003713;GO:0043130;GO:0004843;GO:0008270;GO:0009952;GO:0051301;GO:0016578;GO:0007067;GO:0045893;GO:0051289;GO:0051726;GO:0006351;GO:0006511	nucleus|cysteine-type endopeptidase activity|histone binding|transcription coactivator activity|ubiquitin binding|ubiquitin-specific protease activity|zinc ion binding|anterior/posterior pattern specification|cell division|histone deubiquitination|mitotic nuclear division|positive regulation of transcription, DNA-templated|protein homotetramerization|regulation of cell cycle|transcription, DNA-te…
TCONS_00007659	0.917229	0.000495038	XM_011550730	ubiquitin carboxyl-terminal hydrolase 45, transcript variant X3	GO:0005634;GO:0004197;GO:0042393;GO:0003713;GO:0043130;GO:0004843;GO:0008270;GO:0009952;GO:0051301;GO:0016578;GO:0007067;GO:0045893;GO:0051289;GO:0051726;GO:0006351;GO:0006511	nucleus|cysteine-type endopeptidase activity|histone binding|transcription coactivator activity|ubiquitin binding|ubiquitin-specific protease activity|zinc ion binding|anterior/posterior pattern specification|cell division|histone deubiquitination|mitotic nuclear division|positive regulation of transcription, DNA-templated|protein homotetramerization|regulation of cell cycle|transcription, DNA-te…
TCONS_00044883	-0.911451	0.000623291	XM_011550810	dynein heavy chain 5, axonemal	GO:0005930;GO:0005874;GO:0036157;GO:0005524;GO:0016887;GO:0003777;GO:0042384;GO:0003341;GO:0007368;GO:0021670;GO:0070986;GO:0036158;GO:0030317	axoneme|microtubule|outer dynein arm|ATP binding|ATPase activity|microtubule motor activity|cilium assembly|cilium movement|determination of left/right symmetry|lateral ventricle development|left/right axis specification|outer dynein arm assembly|sperm motility	ko05016	Huntington's disease
TCONS_00011964	0.938242	0.000181387	XM_011550810	dynein heavy chain 5, axonemal	GO:0005930;GO:0005874;GO:0036157;GO:0005524;GO:0016887;GO:0003777;GO:0042384;GO:0003341;GO:0007368;GO:0021670;GO:0070986;GO:0036158;GO:0030317	axoneme|microtubule|outer dynein arm|ATP binding|ATPase activity|microtubule motor activity|cilium assembly|cilium movement|determination of left/right symmetry|lateral ventricle development|left/right axis specification|outer dynein arm assembly|sperm motility	ko05016	Huntington's disease
TCONS_00019595	0.968718	1.72903e-05	XM_011550810	dynein heavy chain 5, axonemal	GO:0005930;GO:0005874;GO:0036157;GO:0005524;GO:0016887;GO:0003777;GO:0042384;GO:0003341;GO:0007368;GO:0021670;GO:0070986;GO:0036158;GO:0030317	axoneme|microtubule|outer dynein arm|ATP binding|ATPase activity|microtubule motor activity|cilium assembly|cilium movement|determination of left/right symmetry|lateral ventricle development|left/right axis specification|outer dynein arm assembly|sperm motility	ko05016	Huntington's disease
TCONS_00065690	0.948934	9.42407e-05	XM_011550810	dynein heavy chain 5, axonemal	GO:0005930;GO:0005874;GO:0036157;GO:0005524;GO:0016887;GO:0003777;GO:0042384;GO:0003341;GO:0007368;GO:0021670;GO:0070986;GO:0036158;GO:0030317	axoneme|microtubule|outer dynein arm|ATP binding|ATPase activity|microtubule motor activity|cilium assembly|cilium movement|determination of left/right symmetry|lateral ventricle development|left/right axis specification|outer dynein arm assembly|sperm motility	ko05016	Huntington's disease
TCONS_00019598	0.948563	9.66209e-05	XM_011550810	dynein heavy chain 5, axonemal	GO:0005930;GO:0005874;GO:0036157;GO:0005524;GO:0016887;GO:0003777;GO:0042384;GO:0003341;GO:0007368;GO:0021670;GO:0070986;GO:0036158;GO:0030317	axoneme|microtubule|outer dynein arm|ATP binding|ATPase activity|microtubule motor activity|cilium assembly|cilium movement|determination of left/right symmetry|lateral ventricle development|left/right axis specification|outer dynein arm assembly|sperm motility	ko05016	Huntington's disease
TCONS_00034644	0.923325	0.000381063	XM_011550810	dynein heavy chain 5, axonemal	GO:0005930;GO:0005874;GO:0036157;GO:0005524;GO:0016887;GO:0003777;GO:0042384;GO:0003341;GO:0007368;GO:0021670;GO:0070986;GO:0036158;GO:0030317	axoneme|microtubule|outer dynein arm|ATP binding|ATPase activity|microtubule motor activity|cilium assembly|cilium movement|determination of left/right symmetry|lateral ventricle development|left/right axis specification|outer dynein arm assembly|sperm motility	ko05016	Huntington's disease
TCONS_00017539	0.908408	0.000699388	XM_011550810	dynein heavy chain 5, axonemal	GO:0005930;GO:0005874;GO:0036157;GO:0005524;GO:0016887;GO:0003777;GO:0042384;GO:0003341;GO:0007368;GO:0021670;GO:0070986;GO:0036158;GO:0030317	axoneme|microtubule|outer dynein arm|ATP binding|ATPase activity|microtubule motor activity|cilium assembly|cilium movement|determination of left/right symmetry|lateral ventricle development|left/right axis specification|outer dynein arm assembly|sperm motility	ko05016	Huntington's disease
TCONS_00037191	0.984142	1.62805e-06	XM_011550810	dynein heavy chain 5, axonemal	GO:0005930;GO:0005874;GO:0036157;GO:0005524;GO:0016887;GO:0003777;GO:0042384;GO:0003341;GO:0007368;GO:0021670;GO:0070986;GO:0036158;GO:0030317	axoneme|microtubule|outer dynein arm|ATP binding|ATPase activity|microtubule motor activity|cilium assembly|cilium movement|determination of left/right symmetry|lateral ventricle development|left/right axis specification|outer dynein arm assembly|sperm motility	ko05016	Huntington's disease
TCONS_00048942	0.921527	0.000412526	XM_011550810	dynein heavy chain 5, axonemal	GO:0005930;GO:0005874;GO:0036157;GO:0005524;GO:0016887;GO:0003777;GO:0042384;GO:0003341;GO:0007368;GO:0021670;GO:0070986;GO:0036158;GO:0030317	axoneme|microtubule|outer dynein arm|ATP binding|ATPase activity|microtubule motor activity|cilium assembly|cilium movement|determination of left/right symmetry|lateral ventricle development|left/right axis specification|outer dynein arm assembly|sperm motility	ko05016	Huntington's disease
TCONS_00065766	0.923058	0.000385632	XM_011550810	dynein heavy chain 5, axonemal	GO:0005930;GO:0005874;GO:0036157;GO:0005524;GO:0016887;GO:0003777;GO:0042384;GO:0003341;GO:0007368;GO:0021670;GO:0070986;GO:0036158;GO:0030317	axoneme|microtubule|outer dynein arm|ATP binding|ATPase activity|microtubule motor activity|cilium assembly|cilium movement|determination of left/right symmetry|lateral ventricle development|left/right axis specification|outer dynein arm assembly|sperm motility	ko05016	Huntington's disease
TCONS_00011964	0.920005	0.00044055	XM_011550840	glycine receptor subunit alpha-4	GO:0030054;GO:0034707;GO:0005887;GO:0043005;GO:0045211;GO:0045202;GO:0016934;GO:0016594;GO:0022824;GO:1902476;GO:0050877;GO:0007218;GO:0042391;GO:0043200;GO:0060012	cell junction|chloride channel complex|integral component of plasma membrane|neuron projection|postsynaptic membrane|synapse|extracellular-glycine-gated chloride channel activity|glycine binding|transmitter-gated ion channel activity|chloride transmembrane transport|neurological system process|neuropeptide signaling pathway|regulation of membrane potential|response to amino acid|synaptic transmis…
TCONS_00034644	0.946956	0.000107434	XM_011550840	glycine receptor subunit alpha-4	GO:0030054;GO:0034707;GO:0005887;GO:0043005;GO:0045211;GO:0045202;GO:0016934;GO:0016594;GO:0022824;GO:1902476;GO:0050877;GO:0007218;GO:0042391;GO:0043200;GO:0060012	cell junction|chloride channel complex|integral component of plasma membrane|neuron projection|postsynaptic membrane|synapse|extracellular-glycine-gated chloride channel activity|glycine binding|transmitter-gated ion channel activity|chloride transmembrane transport|neurological system process|neuropeptide signaling pathway|regulation of membrane potential|response to amino acid|synaptic transmis…
TCONS_00008336	0.946395	0.000111402	XM_011550840	glycine receptor subunit alpha-4	GO:0030054;GO:0034707;GO:0005887;GO:0043005;GO:0045211;GO:0045202;GO:0016934;GO:0016594;GO:0022824;GO:1902476;GO:0050877;GO:0007218;GO:0042391;GO:0043200;GO:0060012	cell junction|chloride channel complex|integral component of plasma membrane|neuron projection|postsynaptic membrane|synapse|extracellular-glycine-gated chloride channel activity|glycine binding|transmitter-gated ion channel activity|chloride transmembrane transport|neurological system process|neuropeptide signaling pathway|regulation of membrane potential|response to amino acid|synaptic transmis…
TCONS_00060956	-0.961763	3.4672e-05	XM_011550840	glycine receptor subunit alpha-4	GO:0030054;GO:0034707;GO:0005887;GO:0043005;GO:0045211;GO:0045202;GO:0016934;GO:0016594;GO:0022824;GO:1902476;GO:0050877;GO:0007218;GO:0042391;GO:0043200;GO:0060012	cell junction|chloride channel complex|integral component of plasma membrane|neuron projection|postsynaptic membrane|synapse|extracellular-glycine-gated chloride channel activity|glycine binding|transmitter-gated ion channel activity|chloride transmembrane transport|neurological system process|neuropeptide signaling pathway|regulation of membrane potential|response to amino acid|synaptic transmis…
TCONS_00013329	-0.95698	5.21268e-05	XM_011550914	uncharacterized LOC105381228
TCONS_00052631	-0.930025	0.000278552	XM_011550914	uncharacterized LOC105381228
TCONS_00065766	0.917472	0.000490075	XM_011550930	tubulin polyglutamylase TTLL13-like, transcript variant X2	GO:0036064;GO:0005737;GO:0005874;GO:0005524;GO:0016874;GO:0015631;GO:0030030;GO:0018095	ciliary basal body|cytoplasm|microtubule|ATP binding|ligase activity|tubulin binding|cell projection organization|protein polyglutamylation
TCONS_00050811	0.906213	0.000758148	XM_011551000	alpha-1,3-mannosyl-glycoprotein 2-beta-N-acetylglucosaminyltransferase-like, transcript variant X2
TCONS_00011964	0.907911	0.000712394	XM_011551065	uncharacterized LOC105381357
TCONS_00032346	0.915329	0.000534943	XM_011551065	uncharacterized LOC105381357
TCONS_00034644	0.909373	0.000674579	XM_011551065	uncharacterized LOC105381357
TCONS_00008336	0.964587	2.65808e-05	XM_011551065	uncharacterized LOC105381357
TCONS_00060956	-0.975764	7.1263e-06	XM_011551065	uncharacterized LOC105381357
TCONS_00024833	0.91224	0.000604547	XM_011551065	uncharacterized LOC105381357
TCONS_00032346	0.966646	2.15967e-05	XM_011551098	uncharacterized LOC105381383	GO:0032982;GO:0005524;GO:0003774	myosin filament|ATP binding|motor activity
TCONS_00023958	0.906499	0.000750296	XM_011551098	uncharacterized LOC105381383	GO:0032982;GO:0005524;GO:0003774	myosin filament|ATP binding|motor activity
TCONS_00008336	0.921972	0.00040458	XM_011551098	uncharacterized LOC105381383	GO:0032982;GO:0005524;GO:0003774	myosin filament|ATP binding|motor activity
TCONS_00037191	0.941709	0.00014869	XM_011551098	uncharacterized LOC105381383	GO:0032982;GO:0005524;GO:0003774	myosin filament|ATP binding|motor activity
TCONS_00002696	0.926444	0.000330544	XM_011551098	uncharacterized LOC105381383	GO:0032982;GO:0005524;GO:0003774	myosin filament|ATP binding|motor activity
TCONS_00065766	0.952463	7.36066e-05	XM_011551098	uncharacterized LOC105381383	GO:0032982;GO:0005524;GO:0003774	myosin filament|ATP binding|motor activity
TCONS_00052631	0.921464	0.000413662	XM_011551098	uncharacterized LOC105381383	GO:0032982;GO:0005524;GO:0003774	myosin filament|ATP binding|motor activity
TCONS_00000650	0.971295	1.28293e-05	XM_011551121	larval cuticle protein LCP-17-like	GO:0042302	structural constituent of cuticle
TCONS_00022357	-0.945067	0.000121207	XM_011551121	larval cuticle protein LCP-17-like	GO:0042302	structural constituent of cuticle
TCONS_00057515	-0.911797	0.000615014	XM_011551121	larval cuticle protein LCP-17-like	GO:0042302	structural constituent of cuticle
TCONS_00011964	-0.9639	2.84098e-05	XM_011551138	uncharacterized LOC105381419, transcript variant X1
TCONS_00032346	-0.931896	0.000253827	XM_011551138	uncharacterized LOC105381419, transcript variant X1
TCONS_00018170	0.908998	0.000684158	XM_011551138	uncharacterized LOC105381419, transcript variant X1
TCONS_00008336	-0.971851	1.19877e-05	XM_011551138	uncharacterized LOC105381419, transcript variant X1
TCONS_00037191	-0.943964	0.000129798	XM_011551138	uncharacterized LOC105381419, transcript variant X1
TCONS_00056956	-0.969426	1.59687e-05	XM_011551138	uncharacterized LOC105381419, transcript variant X1
TCONS_00060956	0.934827	0.000218236	XM_011551138	uncharacterized LOC105381419, transcript variant X1
TCONS_00065766	-0.915398	0.000533444	XM_011551138	uncharacterized LOC105381419, transcript variant X1
TCONS_00024833	-0.9445	0.000125569	XM_011551138	uncharacterized LOC105381419, transcript variant X1
TCONS_00011964	0.984885	1.37753e-06	XM_011551141	formin-like protein 2, transcript variant X2
TCONS_00032346	0.920414	0.000432878	XM_011551141	formin-like protein 2, transcript variant X2
TCONS_00034644	0.900953	0.00091287	XM_011551141	formin-like protein 2, transcript variant X2
TCONS_00008336	0.953447	6.84752e-05	XM_011551141	formin-like protein 2, transcript variant X2
TCONS_00037191	0.95947	4.24144e-05	XM_011551141	formin-like protein 2, transcript variant X2
TCONS_00007659	0.908623	0.000693796	XM_011551141	formin-like protein 2, transcript variant X2
TCONS_00056956	0.952614	7.28002e-05	XM_011551141	formin-like protein 2, transcript variant X2
TCONS_00060956	-0.923428	0.000379311	XM_011551141	formin-like protein 2, transcript variant X2
TCONS_00065766	0.944046	0.000129147	XM_011551141	formin-like protein 2, transcript variant X2
TCONS_00024833	0.904523	0.00080567	XM_011551141	formin-like protein 2, transcript variant X2
TCONS_00026933	0.917166	0.00049632	XM_011551143	putative nuclease HARBI1, transcript variant X2	GO:0005737;GO:0005634;GO:0046872;GO:0004518	cytoplasm|nucleus|metal ion binding|nuclease activity
TCONS_00011267	0.927656	0.000312242	XM_011551143	putative nuclease HARBI1, transcript variant X2	GO:0005737;GO:0005634;GO:0046872;GO:0004518	cytoplasm|nucleus|metal ion binding|nuclease activity
TCONS_00032346	0.911267	0.000627719	XM_011551143	putative nuclease HARBI1, transcript variant X2	GO:0005737;GO:0005634;GO:0046872;GO:0004518	cytoplasm|nucleus|metal ion binding|nuclease activity
TCONS_00065690	0.93379	0.0002304	XM_011551143	putative nuclease HARBI1, transcript variant X2	GO:0005737;GO:0005634;GO:0046872;GO:0004518	cytoplasm|nucleus|metal ion binding|nuclease activity
TCONS_00019598	0.903655	0.000830901	XM_011551143	putative nuclease HARBI1, transcript variant X2	GO:0005737;GO:0005634;GO:0046872;GO:0004518	cytoplasm|nucleus|metal ion binding|nuclease activity
TCONS_00037191	0.922142	0.000401572	XM_011551143	putative nuclease HARBI1, transcript variant X2	GO:0005737;GO:0005634;GO:0046872;GO:0004518	cytoplasm|nucleus|metal ion binding|nuclease activity
TCONS_00007659	0.964274	2.74037e-05	XM_011551143	putative nuclease HARBI1, transcript variant X2	GO:0005737;GO:0005634;GO:0046872;GO:0004518	cytoplasm|nucleus|metal ion binding|nuclease activity
TCONS_00042104	0.968621	1.74767e-05	XM_011551287	uncharacterized LOC105381539
TCONS_00009401	0.900626	0.000923128	XM_011551287	uncharacterized LOC105381539
TCONS_00049939	0.903743	0.000828294	XM_011551298	cytoplasm|cytoskeleton|actin filament organization|sequestering of actin monomers
TCONS_00011964	0.951571	7.84852e-05	XM_011551327	uncharacterized LOC105381567, transcript variant X1
TCONS_00032346	0.967308	2.0147e-05	XM_011551327	uncharacterized LOC105381567, transcript variant X1
TCONS_00019598	0.903149	0.000845819	XM_011551327	uncharacterized LOC105381567, transcript variant X1
TCONS_00034644	0.9026	0.000862252	XM_011551327	uncharacterized LOC105381567, transcript variant X1
TCONS_00008336	0.971986	1.17881e-05	XM_011551327	uncharacterized LOC105381567, transcript variant X1
TCONS_00037191	0.959287	4.30799e-05	XM_011551327	uncharacterized LOC105381567, transcript variant X1
TCONS_00056956	0.917386	0.000491837	XM_011551327	uncharacterized LOC105381567, transcript variant X1
TCONS_00060956	-0.952983	7.08635e-05	XM_011551327	uncharacterized LOC105381567, transcript variant X1
TCONS_00065766	0.923899	0.000371387	XM_011551327	uncharacterized LOC105381567, transcript variant X1
TCONS_00024833	0.923912	0.000371164	XM_011551327	uncharacterized LOC105381567, transcript variant X1
TCONS_00026933	0.900628	0.000923068	XM_011551346	band 7 protein AGAP004871, transcript variant X2	GO:0016021	integral component of membrane
TCONS_00040362	0.919186	0.000456154	XM_011551346	band 7 protein AGAP004871, transcript variant X2	GO:0016021	integral component of membrane
TCONS_00065690	0.902861	0.000854431	XM_011551346	band 7 protein AGAP004871, transcript variant X2	GO:0016021	integral component of membrane
TCONS_00019598	0.927155	0.000319723	XM_011551346	band 7 protein AGAP004871, transcript variant X2	GO:0016021	integral component of membrane
TCONS_00017539	0.935506	0.00021052	XM_011551346	band 7 protein AGAP004871, transcript variant X2	GO:0016021	integral component of membrane
TCONS_00054278	0.929995	0.000278969	XM_011551346	band 7 protein AGAP004871, transcript variant X2	GO:0016021	integral component of membrane
TCONS_00067432	-0.908474	0.000697674	XM_011551386	protein angel, transcript variant X2	GO:0005801;GO:0005829;GO:0005783;GO:0005634;GO:0048471;GO:0008190;GO:0019904	cis-Golgi network|cytosol|endoplasmic reticulum|nucleus|perinuclear region of cytoplasm|eukaryotic initiation factor 4E binding|protein domain specific binding
TCONS_00056993	0.926737	0.00032605	XM_011551386	protein angel, transcript variant X2	GO:0005801;GO:0005829;GO:0005783;GO:0005634;GO:0048471;GO:0008190;GO:0019904	cis-Golgi network|cytosol|endoplasmic reticulum|nucleus|perinuclear region of cytoplasm|eukaryotic initiation factor 4E binding|protein domain specific binding
TCONS_00020127	0.912201	0.000605458	XM_011551389	RING finger protein 113A-like, transcript variant X1	GO:0008270	zinc ion binding
TCONS_00056956	0.904684	0.000801073	XM_011551389	RING finger protein 113A-like, transcript variant X1	GO:0008270	zinc ion binding
TCONS_00011964	0.915734	0.00052625	XM_011551438	pickpocket protein 19-like	GO:0016021;GO:0005272;GO:0035002;GO:0009651;GO:0035199;GO:0050914;GO:0035725;GO:0006814	integral component of membrane|sodium channel activity|liquid clearance, open tracheal system|response to salt stress|salt aversion|sensory perception of salty taste|sodium ion transmembrane transport|sodium ion transport
TCONS_00032346	0.976076	6.81296e-06	XM_011551438	pickpocket protein 19-like	GO:0016021;GO:0005272;GO:0035002;GO:0009651;GO:0035199;GO:0050914;GO:0035725;GO:0006814	integral component of membrane|sodium channel activity|liquid clearance, open tracheal system|response to salt stress|salt aversion|sensory perception of salty taste|sodium ion transmembrane transport|sodium ion transport
TCONS_00064869	0.938394	0.000179849	XM_011551438	pickpocket protein 19-like	GO:0016021;GO:0005272;GO:0035002;GO:0009651;GO:0035199;GO:0050914;GO:0035725;GO:0006814	integral component of membrane|sodium channel activity|liquid clearance, open tracheal system|response to salt stress|salt aversion|sensory perception of salty taste|sodium ion transmembrane transport|sodium ion transport
TCONS_00028505	0.929913	0.00028009	XM_011551438	pickpocket protein 19-like	GO:0016021;GO:0005272;GO:0035002;GO:0009651;GO:0035199;GO:0050914;GO:0035725;GO:0006814	integral component of membrane|sodium channel activity|liquid clearance, open tracheal system|response to salt stress|salt aversion|sensory perception of salty taste|sodium ion transmembrane transport|sodium ion transport
TCONS_00008336	0.978089	5.01826e-06	XM_011551438	pickpocket protein 19-like	GO:0016021;GO:0005272;GO:0035002;GO:0009651;GO:0035199;GO:0050914;GO:0035725;GO:0006814	integral component of membrane|sodium channel activity|liquid clearance, open tracheal system|response to salt stress|salt aversion|sensory perception of salty taste|sodium ion transmembrane transport|sodium ion transport
TCONS_00060956	-0.951827	7.70622e-05	XM_011551438	pickpocket protein 19-like	GO:0016021;GO:0005272;GO:0035002;GO:0009651;GO:0035199;GO:0050914;GO:0035725;GO:0006814	integral component of membrane|sodium channel activity|liquid clearance, open tracheal system|response to salt stress|salt aversion|sensory perception of salty taste|sodium ion transmembrane transport|sodium ion transport
TCONS_00024833	0.970719	1.37462e-05	XM_011551438	pickpocket protein 19-like	GO:0016021;GO:0005272;GO:0035002;GO:0009651;GO:0035199;GO:0050914;GO:0035725;GO:0006814	integral component of membrane|sodium channel activity|liquid clearance, open tracheal system|response to salt stress|salt aversion|sensory perception of salty taste|sodium ion transmembrane transport|sodium ion transport
TCONS_00011964	0.917721	0.000485047	XM_011551446	methyltransferase-like protein, transcript variant X1	GO:0008757	S-adenosylmethionine-dependent methyltransferase activity
TCONS_00044883	-0.908432	0.000698752	XM_011551505	protein FAM172A-like
TCONS_00026933	0.961256	3.62895e-05	XM_011551505	protein FAM172A-like
TCONS_00061466	0.958292	4.68335e-05	XM_011551505	protein FAM172A-like
TCONS_00019595	0.958844	4.47234e-05	XM_011551505	protein FAM172A-like
TCONS_00035109	0.905067	0.000790167	XM_011551505	protein FAM172A-like
TCONS_00065690	0.938081	0.000183017	XM_011551505	protein FAM172A-like
TCONS_00019598	0.948339	9.80797e-05	XM_011551505	protein FAM172A-like
TCONS_00034644	0.922522	0.000394897	XM_011551505	protein FAM172A-like
TCONS_00017539	0.930988	0.000265622	XM_011551505	protein FAM172A-like
TCONS_00037191	0.9656	2.40371e-05	XM_011551505	protein FAM172A-like
TCONS_00048942	0.914397	0.000555319	XM_011551505	protein FAM172A-like
TCONS_00032346	0.934673	0.000220009	XM_011551521	N-alpha-acetyltransferase 20-like	GO:0005737;GO:0005634;GO:0004596	cytoplasm|nucleus|peptide alpha-N-acetyltransferase activity
TCONS_00064869	0.907454	0.00072451	XM_011551521	N-alpha-acetyltransferase 20-like	GO:0005737;GO:0005634;GO:0004596	cytoplasm|nucleus|peptide alpha-N-acetyltransferase activity
TCONS_00028505	0.935879	0.000206367	XM_011551521	N-alpha-acetyltransferase 20-like	GO:0005737;GO:0005634;GO:0004596	cytoplasm|nucleus|peptide alpha-N-acetyltransferase activity
TCONS_00008336	0.942952	0.000138054	XM_011551521	N-alpha-acetyltransferase 20-like	GO:0005737;GO:0005634;GO:0004596	cytoplasm|nucleus|peptide alpha-N-acetyltransferase activity
TCONS_00024833	0.927839	0.000309541	XM_011551521	N-alpha-acetyltransferase 20-like	GO:0005737;GO:0005634;GO:0004596	cytoplasm|nucleus|peptide alpha-N-acetyltransferase activity
TCONS_00026933	0.965817	2.3515e-05	XM_011551607	putative nuclease HARBI1, transcript variant X2	GO:0005737;GO:0005634;GO:0046872;GO:0004518	cytoplasm|nucleus|metal ion binding|nuclease activity
TCONS_00019595	0.968297	1.8111e-05	XM_011551607	putative nuclease HARBI1, transcript variant X2	GO:0005737;GO:0005634;GO:0046872;GO:0004518	cytoplasm|nucleus|metal ion binding|nuclease activity
TCONS_00040362	0.94044	0.000160125	XM_011551607	putative nuclease HARBI1, transcript variant X2	GO:0005737;GO:0005634;GO:0046872;GO:0004518	cytoplasm|nucleus|metal ion binding|nuclease activity
TCONS_00065690	0.970692	1.37894e-05	XM_011551607	putative nuclease HARBI1, transcript variant X2	GO:0005737;GO:0005634;GO:0046872;GO:0004518	cytoplasm|nucleus|metal ion binding|nuclease activity
TCONS_00019598	0.985935	1.07178e-06	XM_011551607	putative nuclease HARBI1, transcript variant X2	GO:0005737;GO:0005634;GO:0046872;GO:0004518	cytoplasm|nucleus|metal ion binding|nuclease activity
TCONS_00034644	0.955774	5.73554e-05	XM_011551607	putative nuclease HARBI1, transcript variant X2	GO:0005737;GO:0005634;GO:0046872;GO:0004518	cytoplasm|nucleus|metal ion binding|nuclease activity
TCONS_00017539	0.970404	1.42661e-05	XM_011551607	putative nuclease HARBI1, transcript variant X2	GO:0005737;GO:0005634;GO:0046872;GO:0004518	cytoplasm|nucleus|metal ion binding|nuclease activity
TCONS_00054278	0.962087	3.36642e-05	XM_011551607	putative nuclease HARBI1, transcript variant X2	GO:0005737;GO:0005634;GO:0046872;GO:0004518	cytoplasm|nucleus|metal ion binding|nuclease activity
TCONS_00037191	0.938665	0.000177144	XM_011551607	putative nuclease HARBI1, transcript variant X2	GO:0005737;GO:0005634;GO:0046872;GO:0004518	cytoplasm|nucleus|metal ion binding|nuclease activity
TCONS_00048942	0.930454	0.000272745	XM_011551607	putative nuclease HARBI1, transcript variant X2	GO:0005737;GO:0005634;GO:0046872;GO:0004518	cytoplasm|nucleus|metal ion binding|nuclease activity
TCONS_00026933	0.927392	0.000316177	XM_011551623	putative nuclease HARBI1	GO:0005813;GO:0005737;GO:0005634;GO:0046872;GO:0004518	centrosome|cytoplasm|nucleus|metal ion binding|nuclease activity
TCONS_00019595	0.95739	5.04298e-05	XM_011551623	putative nuclease HARBI1	GO:0005813;GO:0005737;GO:0005634;GO:0046872;GO:0004518	centrosome|cytoplasm|nucleus|metal ion binding|nuclease activity
TCONS_00065690	0.920727	0.000427095	XM_011551623	putative nuclease HARBI1	GO:0005813;GO:0005737;GO:0005634;GO:0046872;GO:0004518	centrosome|cytoplasm|nucleus|metal ion binding|nuclease activity
TCONS_00019598	0.951454	7.91415e-05	XM_011551623	putative nuclease HARBI1	GO:0005813;GO:0005737;GO:0005634;GO:0046872;GO:0004518	centrosome|cytoplasm|nucleus|metal ion binding|nuclease activity
TCONS_00034644	0.960575	3.85442e-05	XM_011551623	putative nuclease HARBI1	GO:0005813;GO:0005737;GO:0005634;GO:0046872;GO:0004518	centrosome|cytoplasm|nucleus|metal ion binding|nuclease activity
TCONS_00017539	0.952492	7.34473e-05	XM_011551623	putative nuclease HARBI1	GO:0005813;GO:0005737;GO:0005634;GO:0046872;GO:0004518	centrosome|cytoplasm|nucleus|metal ion binding|nuclease activity
TCONS_00054278	0.972572	1.09548e-05	XM_011551623	putative nuclease HARBI1	GO:0005813;GO:0005737;GO:0005634;GO:0046872;GO:0004518	centrosome|cytoplasm|nucleus|metal ion binding|nuclease activity
TCONS_00037191	0.917684	0.000485795	XM_011551623	putative nuclease HARBI1	GO:0005813;GO:0005737;GO:0005634;GO:0046872;GO:0004518	centrosome|cytoplasm|nucleus|metal ion binding|nuclease activity
TCONS_00011964	-0.902729	0.000858367	XM_011551645	transcription initiation factor TFIID subunit 13-like, transcript variant X2	GO:0005730;GO:0005669;GO:0003677;GO:0006355;GO:0006366	nucleolus|transcription factor TFIID complex|DNA binding|regulation of transcription, DNA-templated|transcription from RNA polymerase II promoter	ko03022;ko05168	Basal transcription factors|Herpes simplex infection
TCONS_00002696	-0.911321	0.000626405	XM_011551645	transcription initiation factor TFIID subunit 13-like, transcript variant X2	GO:0005730;GO:0005669;GO:0003677;GO:0006355;GO:0006366	nucleolus|transcription factor TFIID complex|DNA binding|regulation of transcription, DNA-templated|transcription from RNA polymerase II promoter	ko03022;ko05168	Basal transcription factors|Herpes simplex infection
TCONS_00065766	-0.915654	0.000527964	XM_011551645	transcription initiation factor TFIID subunit 13-like, transcript variant X2	GO:0005730;GO:0005669;GO:0003677;GO:0006355;GO:0006366	nucleolus|transcription factor TFIID complex|DNA binding|regulation of transcription, DNA-templated|transcription from RNA polymerase II promoter	ko03022;ko05168	Basal transcription factors|Herpes simplex infection
TCONS_00043249	0.91002	0.000658317	XM_011551671	sarcoplasmic calcium-binding protein-like	GO:0005509	calcium ion binding
TCONS_00011964	0.960294	3.95053e-05	XM_011551788	lysozyme-like	GO:0003796;GO:0019835;GO:0042742	lysozyme activity|cytolysis|defense response to bacterium
TCONS_00034644	0.902708	0.00085901	XM_011551788	lysozyme-like	GO:0003796;GO:0019835;GO:0042742	lysozyme activity|cytolysis|defense response to bacterium
TCONS_00060956	-0.932223	0.000249665	XM_011551788	lysozyme-like	GO:0003796;GO:0019835;GO:0042742	lysozyme activity|cytolysis|defense response to bacterium
TCONS_00042104	-0.944574	0.000124999	XM_011551814	integrin beta-PS-like, transcript variant X3	GO:0016324;GO:0009925;GO:0031252;GO:0043034;GO:0005925;GO:0005887;GO:0008305;GO:0016328;GO:0005927;GO:0005886;GO:0050839;GO:0046982;GO:0004872;GO:0007015;GO:0007475;GO:0007411;GO:0007298;GO:0016339;GO:0016340;GO:0007155;GO:0033627;GO:0016477;GO:0007160;GO:0031589;GO:0007417;GO:0021551;GO:0008340;GO:0007391;GO:0035001;GO:0007427;GO:0007629;GO:0007377;GO:0030718;GO:0035099;GO:0007157;GO:0048803;GO:…	apical plasma membrane|basal plasma membrane|cell leading edge|costamere|focal adhesion|integral component of plasma membrane|integrin complex|lateral plasma membrane|muscle tendon junction|plasma membrane|cell adhesion molecule binding|protein heterodimerization activity|receptor activity|actin filament organization|apposition of dorsal and ventral imaginal disc-derived wing surfaces|axon guidan…	ko04810;ko04510;ko04145;ko04015;ko04151;ko04512;ko04514;ko05200;ko05205;ko05222;ko05410;ko05412;ko05414;ko05100;ko05130;ko05131;ko05133;ko05140;ko05145;ko04360;ko04611;ko04670	Regulation of actin cytoskeleton|Focal adhesion|Phagosome|Rap1 signaling pathway|PI3K-Akt signaling pathway|ECM-receptor interaction|Cell adhesion molecules (CAMs)|Pathways in cancer|Proteoglycans in cancer|Small cell lung cancer|Hypertrophic cardiomyopathy (HCM)|Arrhythmogenic right ventricular cardiomyopathy (ARVC)|Dilated cardiomyopathy (DCM)|Bacterial invasion of epithelial cells|Pathogenic E…
TCONS_00001745	-0.928556	0.000299133	XM_011551814	integrin beta-PS-like, transcript variant X3	GO:0016324;GO:0009925;GO:0031252;GO:0043034;GO:0005925;GO:0005887;GO:0008305;GO:0016328;GO:0005927;GO:0005886;GO:0050839;GO:0046982;GO:0004872;GO:0007015;GO:0007475;GO:0007411;GO:0007298;GO:0016339;GO:0016340;GO:0007155;GO:0033627;GO:0016477;GO:0007160;GO:0031589;GO:0007417;GO:0021551;GO:0008340;GO:0007391;GO:0035001;GO:0007427;GO:0007629;GO:0007377;GO:0030718;GO:0035099;GO:0007157;GO:0048803;GO:…	apical plasma membrane|basal plasma membrane|cell leading edge|costamere|focal adhesion|integral component of plasma membrane|integrin complex|lateral plasma membrane|muscle tendon junction|plasma membrane|cell adhesion molecule binding|protein heterodimerization activity|receptor activity|actin filament organization|apposition of dorsal and ventral imaginal disc-derived wing surfaces|axon guidan…	ko04810;ko04510;ko04145;ko04015;ko04151;ko04512;ko04514;ko05200;ko05205;ko05222;ko05410;ko05412;ko05414;ko05100;ko05130;ko05131;ko05133;ko05140;ko05145;ko04360;ko04611;ko04670	Regulation of actin cytoskeleton|Focal adhesion|Phagosome|Rap1 signaling pathway|PI3K-Akt signaling pathway|ECM-receptor interaction|Cell adhesion molecules (CAMs)|Pathways in cancer|Proteoglycans in cancer|Small cell lung cancer|Hypertrophic cardiomyopathy (HCM)|Arrhythmogenic right ventricular cardiomyopathy (ARVC)|Dilated cardiomyopathy (DCM)|Bacterial invasion of epithelial cells|Pathogenic E…
TCONS_00009401	-0.912145	0.000606787	XM_011551814	integrin beta-PS-like, transcript variant X3	GO:0016324;GO:0009925;GO:0031252;GO:0043034;GO:0005925;GO:0005887;GO:0008305;GO:0016328;GO:0005927;GO:0005886;GO:0050839;GO:0046982;GO:0004872;GO:0007015;GO:0007475;GO:0007411;GO:0007298;GO:0016339;GO:0016340;GO:0007155;GO:0033627;GO:0016477;GO:0007160;GO:0031589;GO:0007417;GO:0021551;GO:0008340;GO:0007391;GO:0035001;GO:0007427;GO:0007629;GO:0007377;GO:0030718;GO:0035099;GO:0007157;GO:0048803;GO:…	apical plasma membrane|basal plasma membrane|cell leading edge|costamere|focal adhesion|integral component of plasma membrane|integrin complex|lateral plasma membrane|muscle tendon junction|plasma membrane|cell adhesion molecule binding|protein heterodimerization activity|receptor activity|actin filament organization|apposition of dorsal and ventral imaginal disc-derived wing surfaces|axon guidan…	ko04810;ko04510;ko04145;ko04015;ko04151;ko04512;ko04514;ko05200;ko05205;ko05222;ko05410;ko05412;ko05414;ko05100;ko05130;ko05131;ko05133;ko05140;ko05145;ko04360;ko04611;ko04670	Regulation of actin cytoskeleton|Focal adhesion|Phagosome|Rap1 signaling pathway|PI3K-Akt signaling pathway|ECM-receptor interaction|Cell adhesion molecules (CAMs)|Pathways in cancer|Proteoglycans in cancer|Small cell lung cancer|Hypertrophic cardiomyopathy (HCM)|Arrhythmogenic right ventricular cardiomyopathy (ARVC)|Dilated cardiomyopathy (DCM)|Bacterial invasion of epithelial cells|Pathogenic E…
TCONS_00060957	0.909353	0.000675099	XM_011551872	transcription elongation regulator 1-like, transcript variant X2	GO:0015629;GO:0005730;GO:0005634;GO:0044822;GO:0001103;GO:0001106;GO:0003713;GO:0000122;GO:0006366	actin cytoskeleton|nucleolus|nucleus|poly(A) RNA binding|RNA polymerase II repressing transcription factor binding|RNA polymerase II transcription corepressor activity|transcription coactivator activity|negative regulation of transcription from RNA polymerase II promoter|transcription from RNA polymerase II promoter
TCONS_00015791	-0.910583	0.000644367	XM_011551874	transcription elongation regulator 1-like, transcript variant X4	GO:0015629;GO:0005730;GO:0005634;GO:0044822;GO:0001103;GO:0001106;GO:0003713;GO:0000122;GO:0006366	actin cytoskeleton|nucleolus|nucleus|poly(A) RNA binding|RNA polymerase II repressing transcription factor binding|RNA polymerase II transcription corepressor activity|transcription coactivator activity|negative regulation of transcription from RNA polymerase II promoter|transcription from RNA polymerase II promoter
TCONS_00011964	0.970388	1.42927e-05	XM_011551879	hemolin-like	GO:0005615;GO:0045087	extracellular space|innate immune response
TCONS_00037191	0.927212	0.000318867	XM_011551879	hemolin-like	GO:0005615;GO:0045087	extracellular space|innate immune response
TCONS_00065766	0.924405	0.000363005	XM_011551879	hemolin-like	GO:0005615;GO:0045087	extracellular space|innate immune response
TCONS_00000750	0.902364	0.000869379	XM_011551954	acyl-CoA Delta(11) desaturase-like, transcript variant X4	GO:0016021;GO:0017105;GO:0046872;GO:0006633;GO:0006631;GO:0055114;GO:0042811	integral component of membrane|acyl-CoA delta11-desaturase activity|metal ion binding|fatty acid biosynthetic process|fatty acid metabolic process|oxidation-reduction process|pheromone biosynthetic process
TCONS_00049939	0.93359	0.00023279	XM_011551954	acyl-CoA Delta(11) desaturase-like, transcript variant X4	GO:0016021;GO:0017105;GO:0046872;GO:0006633;GO:0006631;GO:0055114;GO:0042811	integral component of membrane|acyl-CoA delta11-desaturase activity|metal ion binding|fatty acid biosynthetic process|fatty acid metabolic process|oxidation-reduction process|pheromone biosynthetic process
TCONS_00011964	0.97549	7.40993e-06	XM_011551967	UDP-glucuronosyltransferase 2B7-like, transcript variant X2	GO:0005789;GO:0070062;GO:0016021;GO:0043231;GO:0016020;GO:0015020;GO:0008209;GO:0052695;GO:0032870;GO:0009813;GO:0052696;GO:0006629	endoplasmic reticulum membrane|extracellular exosome|integral component of membrane|intracellular membrane-bounded organelle|membrane|glucuronosyltransferase activity|androgen metabolic process|cellular glucuronidation|cellular response to hormone stimulus|flavonoid biosynthetic process|flavonoid glucuronidation|lipid metabolic process	ko05204;ko00040;ko00053;ko00500;ko00140;ko00830;ko00860;ko00980;ko00982;ko00983	Chemical carcinogenesis|Pentose and glucuronate interconversions|Ascorbate and aldarate metabolism|Starch and sucrose metabolism|Steroid hormone biosynthesis|Retinol metabolism|Porphyrin and chlorophyll metabolism|Metabolism of xenobiotics by cytochrome P450|Drug metabolism - cytochrome P450|Drug metabolism - other enzymes
TCONS_00032346	0.907961	0.000711092	XM_011551967	UDP-glucuronosyltransferase 2B7-like, transcript variant X2	GO:0005789;GO:0070062;GO:0016021;GO:0043231;GO:0016020;GO:0015020;GO:0008209;GO:0052695;GO:0032870;GO:0009813;GO:0052696;GO:0006629	endoplasmic reticulum membrane|extracellular exosome|integral component of membrane|intracellular membrane-bounded organelle|membrane|glucuronosyltransferase activity|androgen metabolic process|cellular glucuronidation|cellular response to hormone stimulus|flavonoid biosynthetic process|flavonoid glucuronidation|lipid metabolic process	ko05204;ko00040;ko00053;ko00500;ko00140;ko00830;ko00860;ko00980;ko00982;ko00983	Chemical carcinogenesis|Pentose and glucuronate interconversions|Ascorbate and aldarate metabolism|Starch and sucrose metabolism|Steroid hormone biosynthesis|Retinol metabolism|Porphyrin and chlorophyll metabolism|Metabolism of xenobiotics by cytochrome P450|Drug metabolism - cytochrome P450|Drug metabolism - other enzymes
TCONS_00034644	0.944872	0.000122697	XM_011551967	UDP-glucuronosyltransferase 2B7-like, transcript variant X2	GO:0005789;GO:0070062;GO:0016021;GO:0043231;GO:0016020;GO:0015020;GO:0008209;GO:0052695;GO:0032870;GO:0009813;GO:0052696;GO:0006629	endoplasmic reticulum membrane|extracellular exosome|integral component of membrane|intracellular membrane-bounded organelle|membrane|glucuronosyltransferase activity|androgen metabolic process|cellular glucuronidation|cellular response to hormone stimulus|flavonoid biosynthetic process|flavonoid glucuronidation|lipid metabolic process	ko05204;ko00040;ko00053;ko00500;ko00140;ko00830;ko00860;ko00980;ko00982;ko00983	Chemical carcinogenesis|Pentose and glucuronate interconversions|Ascorbate and aldarate metabolism|Starch and sucrose metabolism|Steroid hormone biosynthesis|Retinol metabolism|Porphyrin and chlorophyll metabolism|Metabolism of xenobiotics by cytochrome P450|Drug metabolism - cytochrome P450|Drug metabolism - other enzymes
TCONS_00008336	0.970391	1.42879e-05	XM_011551967	UDP-glucuronosyltransferase 2B7-like, transcript variant X2	GO:0005789;GO:0070062;GO:0016021;GO:0043231;GO:0016020;GO:0015020;GO:0008209;GO:0052695;GO:0032870;GO:0009813;GO:0052696;GO:0006629	endoplasmic reticulum membrane|extracellular exosome|integral component of membrane|intracellular membrane-bounded organelle|membrane|glucuronosyltransferase activity|androgen metabolic process|cellular glucuronidation|cellular response to hormone stimulus|flavonoid biosynthetic process|flavonoid glucuronidation|lipid metabolic process	ko05204;ko00040;ko00053;ko00500;ko00140;ko00830;ko00860;ko00980;ko00982;ko00983	Chemical carcinogenesis|Pentose and glucuronate interconversions|Ascorbate and aldarate metabolism|Starch and sucrose metabolism|Steroid hormone biosynthesis|Retinol metabolism|Porphyrin and chlorophyll metabolism|Metabolism of xenobiotics by cytochrome P450|Drug metabolism - cytochrome P450|Drug metabolism - other enzymes
TCONS_00037191	0.952358	7.41699e-05	XM_011551967	UDP-glucuronosyltransferase 2B7-like, transcript variant X2	GO:0005789;GO:0070062;GO:0016021;GO:0043231;GO:0016020;GO:0015020;GO:0008209;GO:0052695;GO:0032870;GO:0009813;GO:0052696;GO:0006629	endoplasmic reticulum membrane|extracellular exosome|integral component of membrane|intracellular membrane-bounded organelle|membrane|glucuronosyltransferase activity|androgen metabolic process|cellular glucuronidation|cellular response to hormone stimulus|flavonoid biosynthetic process|flavonoid glucuronidation|lipid metabolic process	ko05204;ko00040;ko00053;ko00500;ko00140;ko00830;ko00860;ko00980;ko00982;ko00983	Chemical carcinogenesis|Pentose and glucuronate interconversions|Ascorbate and aldarate metabolism|Starch and sucrose metabolism|Steroid hormone biosynthesis|Retinol metabolism|Porphyrin and chlorophyll metabolism|Metabolism of xenobiotics by cytochrome P450|Drug metabolism - cytochrome P450|Drug metabolism - other enzymes
TCONS_00056956	0.924705	0.000358094	XM_011551967	UDP-glucuronosyltransferase 2B7-like, transcript variant X2	GO:0005789;GO:0070062;GO:0016021;GO:0043231;GO:0016020;GO:0015020;GO:0008209;GO:0052695;GO:0032870;GO:0009813;GO:0052696;GO:0006629	endoplasmic reticulum membrane|extracellular exosome|integral component of membrane|intracellular membrane-bounded organelle|membrane|glucuronosyltransferase activity|androgen metabolic process|cellular glucuronidation|cellular response to hormone stimulus|flavonoid biosynthetic process|flavonoid glucuronidation|lipid metabolic process	ko05204;ko00040;ko00053;ko00500;ko00140;ko00830;ko00860;ko00980;ko00982;ko00983	Chemical carcinogenesis|Pentose and glucuronate interconversions|Ascorbate and aldarate metabolism|Starch and sucrose metabolism|Steroid hormone biosynthesis|Retinol metabolism|Porphyrin and chlorophyll metabolism|Metabolism of xenobiotics by cytochrome P450|Drug metabolism - cytochrome P450|Drug metabolism - other enzymes
TCONS_00060956	-0.955377	5.91583e-05	XM_011551967	UDP-glucuronosyltransferase 2B7-like, transcript variant X2	GO:0005789;GO:0070062;GO:0016021;GO:0043231;GO:0016020;GO:0015020;GO:0008209;GO:0052695;GO:0032870;GO:0009813;GO:0052696;GO:0006629	endoplasmic reticulum membrane|extracellular exosome|integral component of membrane|intracellular membrane-bounded organelle|membrane|glucuronosyltransferase activity|androgen metabolic process|cellular glucuronidation|cellular response to hormone stimulus|flavonoid biosynthetic process|flavonoid glucuronidation|lipid metabolic process	ko05204;ko00040;ko00053;ko00500;ko00140;ko00830;ko00860;ko00980;ko00982;ko00983	Chemical carcinogenesis|Pentose and glucuronate interconversions|Ascorbate and aldarate metabolism|Starch and sucrose metabolism|Steroid hormone biosynthesis|Retinol metabolism|Porphyrin and chlorophyll metabolism|Metabolism of xenobiotics by cytochrome P450|Drug metabolism - cytochrome P450|Drug metabolism - other enzymes
TCONS_00024833	0.911427	0.000623861	XM_011551967	UDP-glucuronosyltransferase 2B7-like, transcript variant X2	GO:0005789;GO:0070062;GO:0016021;GO:0043231;GO:0016020;GO:0015020;GO:0008209;GO:0052695;GO:0032870;GO:0009813;GO:0052696;GO:0006629	endoplasmic reticulum membrane|extracellular exosome|integral component of membrane|intracellular membrane-bounded organelle|membrane|glucuronosyltransferase activity|androgen metabolic process|cellular glucuronidation|cellular response to hormone stimulus|flavonoid biosynthetic process|flavonoid glucuronidation|lipid metabolic process	ko05204;ko00040;ko00053;ko00500;ko00140;ko00830;ko00860;ko00980;ko00982;ko00983	Chemical carcinogenesis|Pentose and glucuronate interconversions|Ascorbate and aldarate metabolism|Starch and sucrose metabolism|Steroid hormone biosynthesis|Retinol metabolism|Porphyrin and chlorophyll metabolism|Metabolism of xenobiotics by cytochrome P450|Drug metabolism - cytochrome P450|Drug metabolism - other enzymes
TCONS_00003618	0.961335	3.60331e-05	XM_011551976	glyoxylate reductase/hydroxypyruvate reductase-like	GO:0005737;GO:0005829;GO:0070062;GO:0005782;GO:0031406;GO:0008465;GO:0030267;GO:0016618;GO:0051287;GO:0070402;GO:0042803;GO:0034641;GO:0043648;GO:0007588;GO:0046487;GO:0008152;GO:0055114;GO:0051259;GO:0044281	cytoplasm|cytosol|extracellular exosome|peroxisomal matrix|carboxylic acid binding|glycerate dehydrogenase activity|glyoxylate reductase (NADP) activity|hydroxypyruvate reductase activity|NAD binding|NADPH binding|protein homodimerization activity|cellular nitrogen compound metabolic process|dicarboxylic acid metabolic process|excretion|glyoxylate metabolic process|metabolic process|oxidation-red…
TCONS_00026933	-0.9755	7.39958e-06	XM_011552001	mediator of RNA polymerase II transcription subunit 10-like	GO:0016592;GO:0001104;GO:0006351	mediator complex|RNA polymerase II transcription cofactor activity|transcription, DNA-templated
TCONS_00019595	-0.92971	0.000282883	XM_011552001	mediator of RNA polymerase II transcription subunit 10-like	GO:0016592;GO:0001104;GO:0006351	mediator complex|RNA polymerase II transcription cofactor activity|transcription, DNA-templated
TCONS_00040362	-0.921244	0.000417644	XM_011552001	mediator of RNA polymerase II transcription subunit 10-like	GO:0016592;GO:0001104;GO:0006351	mediator complex|RNA polymerase II transcription cofactor activity|transcription, DNA-templated
TCONS_00065690	-0.97195	1.18406e-05	XM_011552001	mediator of RNA polymerase II transcription subunit 10-like	GO:0016592;GO:0001104;GO:0006351	mediator complex|RNA polymerase II transcription cofactor activity|transcription, DNA-templated
TCONS_00019598	-0.955107	6.04013e-05	XM_011552001	mediator of RNA polymerase II transcription subunit 10-like	GO:0016592;GO:0001104;GO:0006351	mediator complex|RNA polymerase II transcription cofactor activity|transcription, DNA-templated
TCONS_00034644	-0.951522	7.87563e-05	XM_011552001	mediator of RNA polymerase II transcription subunit 10-like	GO:0016592;GO:0001104;GO:0006351	mediator complex|RNA polymerase II transcription cofactor activity|transcription, DNA-templated
TCONS_00017539	-0.956787	5.29423e-05	XM_011552001	mediator of RNA polymerase II transcription subunit 10-like	GO:0016592;GO:0001104;GO:0006351	mediator complex|RNA polymerase II transcription cofactor activity|transcription, DNA-templated
TCONS_00054278	-0.922173	0.000401022	XM_011552001	mediator of RNA polymerase II transcription subunit 10-like	GO:0016592;GO:0001104;GO:0006351	mediator complex|RNA polymerase II transcription cofactor activity|transcription, DNA-templated
TCONS_00037191	-0.955198	5.99791e-05	XM_011552001	mediator of RNA polymerase II transcription subunit 10-like	GO:0016592;GO:0001104;GO:0006351	mediator complex|RNA polymerase II transcription cofactor activity|transcription, DNA-templated
TCONS_00007659	-0.91006	0.000657324	XM_011552001	mediator of RNA polymerase II transcription subunit 10-like	GO:0016592;GO:0001104;GO:0006351	mediator complex|RNA polymerase II transcription cofactor activity|transcription, DNA-templated
TCONS_00032346	-0.938534	0.000178449	XM_011552016	trypsin CFT-1-like	GO:0005615;GO:0004252	extracellular space|serine-type endopeptidase activity
TCONS_00057187	0.93011	0.000277398	XM_011552016	trypsin CFT-1-like	GO:0005615;GO:0004252	extracellular space|serine-type endopeptidase activity
TCONS_00017842	0.914969	0.00054274	XM_011552037	uncharacterized LOC105382190	GO:0005694;GO:0005737;GO:0005524;GO:0003677;GO:0030261;GO:0006260;GO:0007062	chromosome|cytoplasm|ATP binding|DNA binding|chromosome condensation|DNA replication|sister chromatid cohesion
TCONS_00052631	0.942992	0.000137715	XM_011552037	uncharacterized LOC105382190	GO:0005694;GO:0005737;GO:0005524;GO:0003677;GO:0030261;GO:0006260;GO:0007062	chromosome|cytoplasm|ATP binding|DNA binding|chromosome condensation|DNA replication|sister chromatid cohesion
TCONS_00019595	0.919194	0.000456003	XM_011552104	cysteine-rich protein 2-binding protein-like	GO:0005671;GO:0005737;GO:0005634;GO:0004402;GO:0030274;GO:0006325;GO:0000086;GO:0043966	Ada2/Gcn5/Ada3 transcription activator complex|cytoplasm|nucleus|histone acetyltransferase activity|LIM domain binding|chromatin organization|G2/M transition of mitotic cell cycle|histone H3 acetylation
TCONS_00013329	-0.935508	0.000210502	XM_011552137	omega-scoloptoxin-Ssm1a, transcript variant X2
TCONS_00052631	-0.951679	7.7879e-05	XM_011552137	omega-scoloptoxin-Ssm1a, transcript variant X2
TCONS_00008336	0.904297	0.000812207	XM_011552161	protein MEMO1-like	GO:0005829;GO:0005634;GO:0042277;GO:0032886	cytosol|nucleus|peptide binding|regulation of microtubule-based process
TCONS_00060956	-0.922401	0.000397022	XM_011552161	protein MEMO1-like	GO:0005829;GO:0005634;GO:0042277;GO:0032886	cytosol|nucleus|peptide binding|regulation of microtubule-based process
TCONS_00008336	0.924215	0.000366126	XM_011552340	uncharacterized LOC105382454
TCONS_00060956	-0.925805	0.000340485	XM_011552340	uncharacterized LOC105382454
TCONS_00061466	0.915631	0.00052846	XM_011552373	uncharacterized LOC105382480	GO:0005737;GO:0004190;GO:0003677;GO:0003887;GO:0004519;GO:0046872;GO:0003723;GO:0003964;GO:0015074;GO:0006310	cytoplasm|aspartic-type endopeptidase activity|DNA binding|DNA-directed DNA polymerase activity|endonuclease activity|metal ion binding|RNA binding|RNA-directed DNA polymerase activity|DNA integration|DNA recombination
TCONS_00035109	0.958321	4.67196e-05	XM_011552373	uncharacterized LOC105382480	GO:0005737;GO:0004190;GO:0003677;GO:0003887;GO:0004519;GO:0046872;GO:0003723;GO:0003964;GO:0015074;GO:0006310	cytoplasm|aspartic-type endopeptidase activity|DNA binding|DNA-directed DNA polymerase activity|endonuclease activity|metal ion binding|RNA binding|RNA-directed DNA polymerase activity|DNA integration|DNA recombination
TCONS_00048942	0.903765	0.000827662	XM_011552373	uncharacterized LOC105382480	GO:0005737;GO:0004190;GO:0003677;GO:0003887;GO:0004519;GO:0046872;GO:0003723;GO:0003964;GO:0015074;GO:0006310	cytoplasm|aspartic-type endopeptidase activity|DNA binding|DNA-directed DNA polymerase activity|endonuclease activity|metal ion binding|RNA binding|RNA-directed DNA polymerase activity|DNA integration|DNA recombination
TCONS_00064869	0.9593	4.30345e-05	XM_011552418	uncharacterized LOC105382523, transcript variant X1
TCONS_00031475	0.986776	8.64386e-07	XM_011552418	uncharacterized LOC105382523, transcript variant X1
TCONS_00031475	0.928666	0.000297559	XM_011552468	protein JTB-like	GO:0005813;GO:0005737;GO:0016021;GO:0030496;GO:0005739;GO:0005819;GO:0019901;GO:0008637;GO:0000910;GO:0007067;GO:0045860;GO:0042127	centrosome|cytoplasm|integral component of membrane|midbody|mitochondrion|spindle|protein kinase binding|apoptotic mitochondrial changes|cytokinesis|mitotic nuclear division|positive regulation of protein kinase activity|regulation of cell proliferation
TCONS_00018170	0.93852	0.000178588	XM_011552574	uncharacterized LOC105382653
TCONS_00059525	0.907306	0.000728474	XM_011552574	uncharacterized LOC105382653
TCONS_00044883	-0.916114	0.000518198	XM_011552697	uncharacterized LOC105382760	GO:0004190;GO:0004519;GO:0003964	aspartic-type endopeptidase activity|endonuclease activity|RNA-directed DNA polymerase activity
TCONS_00011964	0.932034	0.00025206	XM_011552697	uncharacterized LOC105382760	GO:0004190;GO:0004519;GO:0003964	aspartic-type endopeptidase activity|endonuclease activity|RNA-directed DNA polymerase activity
TCONS_00037191	0.912244	0.000604436	XM_011552697	uncharacterized LOC105382760	GO:0004190;GO:0004519;GO:0003964	aspartic-type endopeptidase activity|endonuclease activity|RNA-directed DNA polymerase activity
TCONS_00009401	-0.921405	0.000414715	XM_011552697	uncharacterized LOC105382760	GO:0004190;GO:0004519;GO:0003964	aspartic-type endopeptidase activity|endonuclease activity|RNA-directed DNA polymerase activity
TCONS_00065766	0.935003	0.000216225	XM_011552697	uncharacterized LOC105382760	GO:0004190;GO:0004519;GO:0003964	aspartic-type endopeptidase activity|endonuclease activity|RNA-directed DNA polymerase activity
TCONS_00026933	0.901246	0.0009037	XM_011552698	uncharacterized LOC105382761
TCONS_00011267	0.945094	0.000121004	XM_011552698	uncharacterized LOC105382761
TCONS_00065690	0.954627	6.26621e-05	XM_011552698	uncharacterized LOC105382761
TCONS_00019598	0.961243	3.63331e-05	XM_011552698	uncharacterized LOC105382761
TCONS_00023958	0.937746	0.000186436	XM_011552698	uncharacterized LOC105382761
TCONS_00017539	0.945228	0.000119987	XM_011552698	uncharacterized LOC105382761
TCONS_00037191	0.906819	0.0007416	XM_011552698	uncharacterized LOC105382761
TCONS_00007659	0.912182	0.000605913	XM_011552698	uncharacterized LOC105382761
TCONS_00028420	0.910372	0.000649575	XM_011552698	uncharacterized LOC105382761
TCONS_00065766	0.900431	0.000929305	XM_011552698	uncharacterized LOC105382761
TCONS_00011964	0.909006	0.000683958	XM_011552709	uncharacterized LOC105382772
TCONS_00034644	0.94051	0.000159478	XM_011552709	uncharacterized LOC105382772
TCONS_00008336	0.917276	0.000494067	XM_011552709	uncharacterized LOC105382772
TCONS_00060956	-0.930193	0.000276264	XM_011552709	uncharacterized LOC105382772
TCONS_00044883	-0.963209	3.03378e-05	XM_011552765	lysozyme-like	GO:0003796;GO:0019835;GO:0042742	lysozyme activity|cytolysis|defense response to bacterium	ko04970	Salivary secretion
TCONS_00011964	0.938351	0.000180279	XM_011552765	lysozyme-like	GO:0003796;GO:0019835;GO:0042742	lysozyme activity|cytolysis|defense response to bacterium	ko04970	Salivary secretion
TCONS_00019595	0.905283	0.000784073	XM_011552765	lysozyme-like	GO:0003796;GO:0019835;GO:0042742	lysozyme activity|cytolysis|defense response to bacterium	ko04970	Salivary secretion
TCONS_00008336	0.909944	0.00066022	XM_011552765	lysozyme-like	GO:0003796;GO:0019835;GO:0042742	lysozyme activity|cytolysis|defense response to bacterium	ko04970	Salivary secretion
TCONS_00037191	0.957056	5.181e-05	XM_011552765	lysozyme-like	GO:0003796;GO:0019835;GO:0042742	lysozyme activity|cytolysis|defense response to bacterium	ko04970	Salivary secretion
TCONS_00056956	0.900676	0.000921577	XM_011552765	lysozyme-like	GO:0003796;GO:0019835;GO:0042742	lysozyme activity|cytolysis|defense response to bacterium	ko04970	Salivary secretion
TCONS_00009401	-0.911282	0.000627351	XM_011552765	lysozyme-like	GO:0003796;GO:0019835;GO:0042742	lysozyme activity|cytolysis|defense response to bacterium	ko04970	Salivary secretion
TCONS_00065766	0.918826	0.000463138	XM_011552765	lysozyme-like	GO:0003796;GO:0019835;GO:0042742	lysozyme activity|cytolysis|defense response to bacterium	ko04970	Salivary secretion
TCONS_00059992	0.947808	0.0001016	XM_011552793	repetitive proline-rich cell wall protein 1, transcript variant X6	GO:0005618;GO:0005576;GO:0005199;GO:0007275	cell wall|extracellular region|structural constituent of cell wall|multicellular organismal development
TCONS_00056993	0.942545	0.000141475	XM_011552793	repetitive proline-rich cell wall protein 1, transcript variant X6	GO:0005618;GO:0005576;GO:0005199;GO:0007275	cell wall|extracellular region|structural constituent of cell wall|multicellular organismal development
TCONS_00017842	0.945321	0.000119288	XM_011552793	repetitive proline-rich cell wall protein 1, transcript variant X6	GO:0005618;GO:0005576;GO:0005199;GO:0007275	cell wall|extracellular region|structural constituent of cell wall|multicellular organismal development
TCONS_00044883	0.960579	3.85311e-05	XM_011552794	repetitive proline-rich cell wall protein 1, transcript variant X7	GO:0005618;GO:0005576;GO:0005199;GO:0007275	cell wall|extracellular region|structural constituent of cell wall|multicellular organismal development
TCONS_00011964	-0.931237	0.000262354	XM_011552794	repetitive proline-rich cell wall protein 1, transcript variant X7	GO:0005618;GO:0005576;GO:0005199;GO:0007275	cell wall|extracellular region|structural constituent of cell wall|multicellular organismal development
TCONS_00032346	-0.929042	0.000292204	XM_011552794	repetitive proline-rich cell wall protein 1, transcript variant X7	GO:0005618;GO:0005576;GO:0005199;GO:0007275	cell wall|extracellular region|structural constituent of cell wall|multicellular organismal development
TCONS_00008336	-0.946004	0.000114231	XM_011552794	repetitive proline-rich cell wall protein 1, transcript variant X7	GO:0005618;GO:0005576;GO:0005199;GO:0007275	cell wall|extracellular region|structural constituent of cell wall|multicellular organismal development
TCONS_00037191	-0.972476	1.10883e-05	XM_011552794	repetitive proline-rich cell wall protein 1, transcript variant X7	GO:0005618;GO:0005576;GO:0005199;GO:0007275	cell wall|extracellular region|structural constituent of cell wall|multicellular organismal development
TCONS_00007659	-0.928198	0.000304302	XM_011552794	repetitive proline-rich cell wall protein 1, transcript variant X7	GO:0005618;GO:0005576;GO:0005199;GO:0007275	cell wall|extracellular region|structural constituent of cell wall|multicellular organismal development
TCONS_00060956	0.901224	0.0009044	XM_011552794	repetitive proline-rich cell wall protein 1, transcript variant X7	GO:0005618;GO:0005576;GO:0005199;GO:0007275	cell wall|extracellular region|structural constituent of cell wall|multicellular organismal development
TCONS_00065766	-0.940046	0.0001638	XM_011552794	repetitive proline-rich cell wall protein 1, transcript variant X7	GO:0005618;GO:0005576;GO:0005199;GO:0007275	cell wall|extracellular region|structural constituent of cell wall|multicellular organismal development
TCONS_00058360	0.907225	0.000730654	XM_011552810	tubulin polyglutamylase ttll-4-like	GO:0005813;GO:0005929;GO:0005737;GO:0005874;GO:0005634;GO:0005524;GO:0016874;GO:0009566;GO:0018095;GO:0007288;GO:0030317;GO:0006351	centrosome|cilium|cytoplasm|microtubule|nucleus|ATP binding|ligase activity|fertilization|protein polyglutamylation|sperm axoneme assembly|sperm motility|transcription, DNA-templated
TCONS_00013329	-0.939694	0.000167133	XM_011552857	protein yellow-like, transcript variant X2	GO:0005576;GO:0060179;GO:0042438;GO:0007275	extracellular region|male mating behavior|melanin biosynthetic process|multicellular organismal development
TCONS_00015791	0.921177	0.000418849	XM_011552857	protein yellow-like, transcript variant X2	GO:0005576;GO:0060179;GO:0042438;GO:0007275	extracellular region|male mating behavior|melanin biosynthetic process|multicellular organismal development
TCONS_00009401	0.936197	0.000202873	XM_011552857	protein yellow-like, transcript variant X2	GO:0005576;GO:0060179;GO:0042438;GO:0007275	extracellular region|male mating behavior|melanin biosynthetic process|multicellular organismal development
TCONS_00002696	-0.911205	0.000629217	XM_011552857	protein yellow-like, transcript variant X2	GO:0005576;GO:0060179;GO:0042438;GO:0007275	extracellular region|male mating behavior|melanin biosynthetic process|multicellular organismal development
TCONS_00065766	-0.918901	0.000461684	XM_011552857	protein yellow-like, transcript variant X2	GO:0005576;GO:0060179;GO:0042438;GO:0007275	extracellular region|male mating behavior|melanin biosynthetic process|multicellular organismal development
TCONS_00041352	0.903746	0.000828225	XM_011552883	60S ribosomal protein L9-like, transcript variant X2	GO:0005840;GO:0019843;GO:0003735;GO:0006412	ribosome|rRNA binding|structural constituent of ribosome|translation
TCONS_00057515	-0.901119	0.000907661	XM_011552883	60S ribosomal protein L9-like, transcript variant X2	GO:0005840;GO:0019843;GO:0003735;GO:0006412	ribosome|rRNA binding|structural constituent of ribosome|translation
TCONS_00032346	0.925427	0.000346456	XM_011552891	uncharacterized LOC105382911, transcript variant X5
TCONS_00064869	0.931108	0.000264039	XM_011552891	uncharacterized LOC105382911, transcript variant X5
TCONS_00024833	0.908549	0.00069572	XM_011552891	uncharacterized LOC105382911, transcript variant X5
TCONS_00042104	0.973177	1.01371e-05	XM_011552911	tetratricopeptide repeat protein 30A	GO:0005879;GO:0005929;GO:0005215;GO:0042073;GO:0018095	axonemal microtubule|cilium|transporter activity|intraciliary transport|protein polyglutamylation
TCONS_00009401	0.928013	0.00030699	XM_011552911	tetratricopeptide repeat protein 30A	GO:0005879;GO:0005929;GO:0005215;GO:0042073;GO:0018095	axonemal microtubule|cilium|transporter activity|intraciliary transport|protein polyglutamylation
TCONS_00043249	0.924257	0.000365436	XM_011552915	fatty acid-binding protein, muscle-like, transcript variant X1	GO:0005737;GO:0008289;GO:0005215	cytoplasm|lipid binding|transporter activity	ko03320	PPAR signaling pathway
TCONS_00026933	0.906619	0.000747038	XM_011552919	2-oxoglutarate dehydrogenase, mitochondrial-like, transcript variant X2	GO:0005759;GO:0005739;GO:0045252;GO:0046872;GO:0034602;GO:0004591;GO:0030976;GO:0021695;GO:0006096;GO:0021766;GO:0061034;GO:0021860;GO:0021756;GO:0022028;GO:0021794;GO:0006099	mitochondrial matrix|mitochondrion|oxoglutarate dehydrogenase complex|metal ion binding|oxoglutarate dehydrogenase (NAD+) activity|oxoglutarate dehydrogenase (succinyl-transferring) activity|thiamine pyrophosphate binding|cerebellar cortex development|glycolytic process|hippocampus development|olfactory bulb mitral cell layer development|pyramidal neuron development|striatum development|tangentia…
TCONS_00061466	0.916033	0.000519896	XM_011552919	2-oxoglutarate dehydrogenase, mitochondrial-like, transcript variant X2	GO:0005759;GO:0005739;GO:0045252;GO:0046872;GO:0034602;GO:0004591;GO:0030976;GO:0021695;GO:0006096;GO:0021766;GO:0061034;GO:0021860;GO:0021756;GO:0022028;GO:0021794;GO:0006099	mitochondrial matrix|mitochondrion|oxoglutarate dehydrogenase complex|metal ion binding|oxoglutarate dehydrogenase (NAD+) activity|oxoglutarate dehydrogenase (succinyl-transferring) activity|thiamine pyrophosphate binding|cerebellar cortex development|glycolytic process|hippocampus development|olfactory bulb mitral cell layer development|pyramidal neuron development|striatum development|tangentia…
TCONS_00019598	0.904939	0.000793805	XM_011552919	2-oxoglutarate dehydrogenase, mitochondrial-like, transcript variant X2	GO:0005759;GO:0005739;GO:0045252;GO:0046872;GO:0034602;GO:0004591;GO:0030976;GO:0021695;GO:0006096;GO:0021766;GO:0061034;GO:0021860;GO:0021756;GO:0022028;GO:0021794;GO:0006099	mitochondrial matrix|mitochondrion|oxoglutarate dehydrogenase complex|metal ion binding|oxoglutarate dehydrogenase (NAD+) activity|oxoglutarate dehydrogenase (succinyl-transferring) activity|thiamine pyrophosphate binding|cerebellar cortex development|glycolytic process|hippocampus development|olfactory bulb mitral cell layer development|pyramidal neuron development|striatum development|tangentia…
TCONS_00017539	0.9113	0.000626907	XM_011552919	2-oxoglutarate dehydrogenase, mitochondrial-like, transcript variant X2	GO:0005759;GO:0005739;GO:0045252;GO:0046872;GO:0034602;GO:0004591;GO:0030976;GO:0021695;GO:0006096;GO:0021766;GO:0061034;GO:0021860;GO:0021756;GO:0022028;GO:0021794;GO:0006099	mitochondrial matrix|mitochondrion|oxoglutarate dehydrogenase complex|metal ion binding|oxoglutarate dehydrogenase (NAD+) activity|oxoglutarate dehydrogenase (succinyl-transferring) activity|thiamine pyrophosphate binding|cerebellar cortex development|glycolytic process|hippocampus development|olfactory bulb mitral cell layer development|pyramidal neuron development|striatum development|tangentia…
TCONS_00026933	0.929019	0.000292541	XM_011552950	uncharacterized LOC105382956
TCONS_00032346	0.911234	0.000628509	XM_011552950	uncharacterized LOC105382956
TCONS_00034644	0.945201	0.000120195	XM_011552950	uncharacterized LOC105382956
TCONS_00008336	0.970545	1.40305e-05	XM_011552950	uncharacterized LOC105382956
TCONS_00037191	0.954668	6.24681e-05	XM_011552950	uncharacterized LOC105382956
TCONS_00060956	-0.924287	0.000364942	XM_011552950	uncharacterized LOC105382956
TCONS_00024833	0.915226	0.00053717	XM_011552950	uncharacterized LOC105382956
TCONS_00026933	0.930811	0.000267969	XM_011552955	RNA-directed DNA polymerase from mobile element jockey-like	GO:0003964	RNA-directed DNA polymerase activity
TCONS_00061466	0.900704	0.000920692	XM_011552955	RNA-directed DNA polymerase from mobile element jockey-like	GO:0003964	RNA-directed DNA polymerase activity
TCONS_00065690	0.904718	0.000800083	XM_011552955	RNA-directed DNA polymerase from mobile element jockey-like	GO:0003964	RNA-directed DNA polymerase activity
TCONS_00019598	0.910847	0.000637898	XM_011552955	RNA-directed DNA polymerase from mobile element jockey-like	GO:0003964	RNA-directed DNA polymerase activity
TCONS_00017539	0.911074	0.000632382	XM_011552955	RNA-directed DNA polymerase from mobile element jockey-like	GO:0003964	RNA-directed DNA polymerase activity
TCONS_00064869	0.94008	0.000163479	XM_011552958	RNA polymerase-associated protein Rtf1-like, transcript variant X1	GO:0016593;GO:0005634;GO:0035327;GO:0003677;GO:0042800;GO:0006352;GO:0051568;GO:0007219;GO:0051571;GO:0045747;GO:0045893;GO:0006368	Cdc73/Paf1 complex|nucleus|transcriptionally active chromatin|DNA binding|histone methyltransferase activity (H3-K4 specific)|DNA-templated transcription, initiation|histone H3-K4 methylation|Notch signaling pathway|positive regulation of histone H3-K4 methylation|positive regulation of Notch signaling pathway|positive regulation of transcription, DNA-templated|transcription elongation from RNA p…
TCONS_00028505	0.910355	0.000649998	XM_011552958	RNA polymerase-associated protein Rtf1-like, transcript variant X2	GO:0016593;GO:0005634;GO:0035327;GO:0003677;GO:0042800;GO:0006352;GO:0051568;GO:0007219;GO:0051571;GO:0045747;GO:0045893;GO:0006369	Cdc73/Paf1 complex|nucleus|transcriptionally active chromatin|DNA binding|histone methyltransferase activity (H3-K4 specific)|DNA-templated transcription, initiation|histone H3-K4 methylation|Notch signaling pathway|positive regulation of histone H3-K5 me_x0000__x0000__x0000__x0000__x0000__x0000__x0000__x0000__x0000__x0000__x0000__x0000__x0000__x0000__x0000__x0000__x0000__x0000__x0000__x0000__x00…
TCONS_00031475	0.912467	0.000599216	XM_011552958	RNA polymerase-associated protein Rtf1-like, transcript variant X3	GO:0016593;GO:0005634;GO:0035327;GO:0003677;GO:0042800;GO:0006352;GO:0051568;GO:0007219;GO:0051571;GO:0045747;GO:0045893;GO:0006370	Cdc73/Paf1 complex|nucleus|transcriptionally active chromatin|DNA binding|histone methyltransferase activity (H3-K4 specific)|DNA-templated transcription, initiation|histone H3-K4 methylation|Notch signaling pathway|positive regulation of histone H3-K6 me_x0000__x0000__x0000__x0000__x0000__x0000__x0000__x0000__x0000__x0000__x0000__x0000__x0000__x0000__x0000__x0000__x0000__x0000__x0000__x0000__x00…
TCONS_00024833	0.919965	0.0004413	XM_011552958	RNA polymerase-associated protein Rtf1-like, transcript variant X4	GO:0016593;GO:0005634;GO:0035327;GO:0003677;GO:0042800;GO:0006352;GO:0051568;GO:0007219;GO:0051571;GO:0045747;GO:0045893;GO:0006371	Cdc73/Paf1 complex|nucleus|transcriptionally active chromatin|DNA binding|histone methyltransferase activity (H3-K4 specific)|DNA-templated transcription, initiation|histone H3-K4 methylation|Notch signaling pathway|positive regulation of histone H3-K7 me_x0000__x0000__x0000__x0000__x0000__x0000__x0000__x0000__x0000__x0000__x0000__x0000__x0000__x0000__x0000__x0000__x0000__x0000__x0000__x0000__x00…
TCONS_00026933	0.932885	0.000241385	XM_011552974	uncharacterized LOC105382980
TCONS_00019595	0.940113	0.000163166	XM_011552974	uncharacterized LOC105382980
TCONS_00040362	0.903595	0.000832655	XM_011552974	uncharacterized LOC105382980
TCONS_00065690	0.924073	0.000368488	XM_011552974	uncharacterized LOC105382980
TCONS_00019598	0.962782	3.1577e-05	XM_011552974	uncharacterized LOC105382980
TCONS_00023958	0.928588	0.000298673	XM_011552974	uncharacterized LOC105382980
TCONS_00017539	0.92214	0.000401598	XM_011552974	uncharacterized LOC105382980
TCONS_00037191	0.944	0.000129515	XM_011552974	uncharacterized LOC105382980
TCONS_00007659	0.908115	0.000707031	XM_011552974	uncharacterized LOC105382980
TCONS_00041352	-0.912235	0.000604666	XM_011552982	myosin light chain kinase, smooth muscle-like	GO:0030424;GO:0009986;GO:0030426;GO:0005887;GO:0043025;GO:0005886;GO:0007411;GO:0030030;GO:0098779;GO:0045663;GO:0016202;GO:0016337;GO:0007224	axon|cell surface|growth cone|integral component of plasma membrane|neuronal cell body|plasma membrane|axon guidance|cell projection organization|mitophagy in response to mitochondrial depolarization|positive regulation of myoblast differentiation|regulation of striated muscle tissue development|single organismal cell-cell adhesion|smoothened signaling pathway
TCONS_00057515	0.903426	0.000837613	XM_011552982	myosin light chain kinase, smooth muscle-like	GO:0030424;GO:0009986;GO:0030426;GO:0005887;GO:0043025;GO:0005886;GO:0007411;GO:0030030;GO:0098779;GO:0045663;GO:0016202;GO:0016337;GO:0007224	axon|cell surface|growth cone|integral component of plasma membrane|neuronal cell body|plasma membrane|axon guidance|cell projection organization|mitophagy in response to mitochondrial depolarization|positive regulation of myoblast differentiation|regulation of striated muscle tissue development|single organismal cell-cell adhesion|smoothened signaling pathway
TCONS_00022357	-0.92682	0.000324783	XM_011553004	serine protease inhibitor dipetalogastin-like	GO:0005576;GO:0004867;GO:0050819;GO:0010951	extracellular region|serine-type endopeptidase inhibitor activity|negative regulation of coagulation|negative regulation of endopeptidase activity
TCONS_00003049	0.904633	0.000802521	XM_011553017	NADH-cytochrome b5 reductase-like, transcript variant X3	GO:0005654;GO:0005634;GO:0004128	nucleoplasm|nucleus|cytochrome-b5 reductase activity, acting on NAD(P)H	ko00520	Amino sugar and nucleotide sugar metabolism
TCONS_00019595	0.910957	0.000635213	XM_011553017	NADH-cytochrome b5 reductase-like, transcript variant X3	GO:0005654;GO:0005634;GO:0004128	nucleoplasm|nucleus|cytochrome-b6 reductase activity, acting on NAD(P)H	ko00520	Amino sugar and nucleotide sugar metabolism
TCONS_00060765	0.900336	0.000932343	XM_011553017	NADH-cytochrome b5 reductase-like, transcript variant X3	GO:0005654;GO:0005634;GO:0004128	nucleoplasm|nucleus|cytochrome-b7 reductase activity, acting on NAD(P)H	ko00520	Amino sugar and nucleotide sugar metabolism
TCONS_00040362	0.934071	0.000227061	XM_011553068	uncharacterized LOC105383055
TCONS_00011964	0.985954	1.06674e-06	XM_011553069	uncharacterized LOC105383056	GO:0004190;GO:0004519;GO:0003676;GO:0003964;GO:0008270;GO:0015074	aspartic-type endopeptidase activity|endonuclease activity|nucleic acid binding|RNA-directed DNA polymerase activity|zinc ion binding|DNA integration
TCONS_00032346	0.907413	0.000725622	XM_011553069	uncharacterized LOC105383056	GO:0004190;GO:0004519;GO:0003676;GO:0003964;GO:0008270;GO:0015074	aspartic-type endopeptidase activity|endonuclease activity|nucleic acid binding|RNA-directed DNA polymerase activity|zinc ion binding|DNA integration
TCONS_00034644	0.903049	0.000848803	XM_011553069	uncharacterized LOC105383056	GO:0004190;GO:0004519;GO:0003676;GO:0003964;GO:0008270;GO:0015074	aspartic-type endopeptidase activity|endonuclease activity|nucleic acid binding|RNA-directed DNA polymerase activity|zinc ion binding|DNA integration
TCONS_00008336	0.962534	3.23117e-05	XM_011553069	uncharacterized LOC105383056	GO:0004190;GO:0004519;GO:0003676;GO:0003964;GO:0008270;GO:0015074	aspartic-type endopeptidase activity|endonuclease activity|nucleic acid binding|RNA-directed DNA polymerase activity|zinc ion binding|DNA integration
TCONS_00037191	0.932872	0.000241547	XM_011553069	uncharacterized LOC105383056	GO:0004190;GO:0004519;GO:0003676;GO:0003964;GO:0008270;GO:0015074	aspartic-type endopeptidase activity|endonuclease activity|nucleic acid binding|RNA-directed DNA polymerase activity|zinc ion binding|DNA integration
TCONS_00056956	0.952666	7.25226e-05	XM_011553069	uncharacterized LOC105383056	GO:0004190;GO:0004519;GO:0003676;GO:0003964;GO:0008270;GO:0015074	aspartic-type endopeptidase activity|endonuclease activity|nucleic acid binding|RNA-directed DNA polymerase activity|zinc ion binding|DNA integration
TCONS_00060956	-0.951798	7.72198e-05	XM_011553069	uncharacterized LOC105383056	GO:0004190;GO:0004519;GO:0003676;GO:0003964;GO:0008270;GO:0015074	aspartic-type endopeptidase activity|endonuclease activity|nucleic acid binding|RNA-directed DNA polymerase activity|zinc ion binding|DNA integration
TCONS_00024833	0.923786	0.000373284	XM_011553069	uncharacterized LOC105383056	GO:0004190;GO:0004519;GO:0003676;GO:0003964;GO:0008270;GO:0015074	aspartic-type endopeptidase activity|endonuclease activity|nucleic acid binding|RNA-directed DNA polymerase activity|zinc ion binding|DNA integration
TCONS_00061466	0.903435	0.000837364	XM_011553117	uncharacterized LOC105383104
TCONS_00048942	0.964416	2.70285e-05	XM_011553117	uncharacterized LOC105383104
TCONS_00064869	0.920415	0.000432873	XM_011553183	glycogen [starch] synthase, transcript variant X2	GO:0005776;GO:0031410;GO:0004373;GO:1902350;GO:0071329;GO:0005978;GO:0005977;GO:0045772;GO:0045819;GO:0009744	autophagosome|cytoplasmic vesicle|glycogen (starch) synthase activity|cellular response to chloroquine|cellular response to sucrose stimulus|glycogen biosynthetic process|glycogen metabolic process|positive regulation of autophagosome size|positive regulation of glycogen catabolic process|response to sucrose	ko04151;ko04152;ko04931;ko00500;ko04910;ko04922	PI3K-Akt signaling pathway|AMPK signaling pathway|Insulin resistance|Starch and sucrose metabolism|Insulin signaling pathway|Glucagon signaling pathway
TCONS_00018170	-0.940694	0.000157788	XM_011553183	glycogen [starch] synthase, transcript variant X2	GO:0005776;GO:0031410;GO:0004373;GO:1902350;GO:0071329;GO:0005978;GO:0005977;GO:0045772;GO:0045819;GO:0009744	autophagosome|cytoplasmic vesicle|glycogen (starch) synthase activity|cellular response to chloroquine|cellular response to sucrose stimulus|glycogen biosynthetic process|glycogen metabolic process|positive regulation of autophagosome size|positive regulation of glycogen catabolic process|response to sucrose	ko04151;ko04152;ko04931;ko00500;ko04910;ko04922	PI3K-Akt signaling pathway|AMPK signaling pathway|Insulin resistance|Starch and sucrose metabolism|Insulin signaling pathway|Glucagon signaling pathway
TCONS_00059525	-0.925208	0.000349957	XM_011553183	glycogen [starch] synthase, transcript variant X2	GO:0005776;GO:0031410;GO:0004373;GO:1902350;GO:0071329;GO:0005978;GO:0005977;GO:0045772;GO:0045819;GO:0009744	autophagosome|cytoplasmic vesicle|glycogen (starch) synthase activity|cellular response to chloroquine|cellular response to sucrose stimulus|glycogen biosynthetic process|glycogen metabolic process|positive regulation of autophagosome size|positive regulation of glycogen catabolic process|response to sucrose	ko04151;ko04152;ko04931;ko00500;ko04910;ko04922	PI3K-Akt signaling pathway|AMPK signaling pathway|Insulin resistance|Starch and sucrose metabolism|Insulin signaling pathway|Glucagon signaling pathway
TCONS_00024833	0.928295	0.0003029	XM_011553183	glycogen [starch] synthase, transcript variant X2	GO:0005776;GO:0031410;GO:0004373;GO:1902350;GO:0071329;GO:0005978;GO:0005977;GO:0045772;GO:0045819;GO:0009744	autophagosome|cytoplasmic vesicle|glycogen (starch) synthase activity|cellular response to chloroquine|cellular response to sucrose stimulus|glycogen biosynthetic process|glycogen metabolic process|positive regulation of autophagosome size|positive regulation of glycogen catabolic process|response to sucrose	ko04151;ko04152;ko04931;ko00500;ko04910;ko04922	PI3K-Akt signaling pathway|AMPK signaling pathway|Insulin resistance|Starch and sucrose metabolism|Insulin signaling pathway|Glucagon signaling pathway
TCONS_00032346	-0.922301	0.000398771	XM_011553290	brachyurin-like	GO:0005576;GO:0004252;GO:0030574	extracellular region|serine-type endopeptidase activity|collagen catabolic process
TCONS_00008336	-0.917037	0.000498973	XM_011553290	brachyurin-like	GO:0005576;GO:0004252;GO:0030574	extracellular region|serine-type endopeptidase activity|collagen catabolic process
TCONS_00037191	-0.915757	0.000525765	XM_011553290	brachyurin-like	GO:0005576;GO:0004252;GO:0030574	extracellular region|serine-type endopeptidase activity|collagen catabolic process
TCONS_00011964	0.912128	0.000607169	XM_011553301	uncharacterized LOC105383270
TCONS_00003049	-0.91606	0.00051933	XM_011553381	uncharacterized LOC105383343	GO:0005576;GO:0005794;GO:0000139;GO:0016021;GO:0005524;GO:0046872;GO:0004672;GO:0004674;GO:0007476;GO:0006468	extracellular region|Golgi apparatus|Golgi membrane|integral component of membrane|ATP binding|metal ion binding|protein kinase activity|protein serine/threonine kinase activity|imaginal disc-derived wing morphogenesis|protein phosphorylation
TCONS_00003885	0.931049	0.000264818	XM_011553381	uncharacterized LOC105383343	GO:0005576;GO:0005794;GO:0000139;GO:0016021;GO:0005524;GO:0046872;GO:0004672;GO:0004674;GO:0007476;GO:0006468	extracellular region|Golgi apparatus|Golgi membrane|integral component of membrane|ATP binding|metal ion binding|protein kinase activity|protein serine/threonine kinase activity|imaginal disc-derived wing morphogenesis|protein phosphorylation
TCONS_00064869	0.936435	0.000200287	XM_011553385	KAT8 regulatory NSL complex subunit 2-like	GO:0000123;GO:0043984;GO:0043981;GO:0043982	histone acetyltransferase complex|histone H4-K16 acetylation|histone H4-K5 acetylation|histone H4-K8 acetylation
TCONS_00028505	0.954569	6.29381e-05	XM_011553385	KAT8 regulatory NSL complex subunit 2-like	GO:0000123;GO:0043984;GO:0043981;GO:0043982	histone acetyltransferase complex|histone H4-K16 acetylation|histone H4-K5 acetylation|histone H4-K8 acetylation
TCONS_00031475	0.927184	0.000319285	XM_011553385	KAT8 regulatory NSL complex subunit 2-like	GO:0000123;GO:0043984;GO:0043981;GO:0043982	histone acetyltransferase complex|histone H4-K16 acetylation|histone H4-K5 acetylation|histone H4-K8 acetylation
TCONS_00013329	0.904983	0.000792539	XM_011553455	UDP-glucuronosyltransferase 2B15-like	GO:0016758	transferase activity, transferring hexosyl groups
TCONS_00042104	-0.905622	0.000774543	XM_011553455	UDP-glucuronosyltransferase 2B15-like	GO:0016758	transferase activity, transferring hexosyl groups
TCONS_00011267	0.95974	4.14451e-05	XM_011553455	UDP-glucuronosyltransferase 2B15-like	GO:0016758	transferase activity, transferring hexosyl groups
TCONS_00015791	-0.938953	0.000174299	XM_011553455	UDP-glucuronosyltransferase 2B15-like	GO:0016758	transferase activity, transferring hexosyl groups
TCONS_00023958	0.954018	6.56179e-05	XM_011553455	UDP-glucuronosyltransferase 2B15-like	GO:0016758	transferase activity, transferring hexosyl groups
TCONS_00009401	-0.911766	0.000615765	XM_011553455	UDP-glucuronosyltransferase 2B15-like	GO:0016758	transferase activity, transferring hexosyl groups
TCONS_00065766	0.905131	0.000788341	XM_011553455	UDP-glucuronosyltransferase 2B15-like	GO:0016758	transferase activity, transferring hexosyl groups
TCONS_00019595	0.908098	0.000707476	XM_011553458	uncharacterized LOC105383413	GO:0016758	transferase activity, transferring hexosyl groups
TCONS_00065690	0.917768	0.000484103	XM_011553458	uncharacterized LOC105383413	GO:0016758	transferase activity, transferring hexosyl groups
TCONS_00034644	0.948974	9.39829e-05	XM_011553458	uncharacterized LOC105383413	GO:0016758	transferase activity, transferring hexosyl groups
TCONS_00054278	0.970128	1.47333e-05	XM_011553458	uncharacterized LOC105383413	GO:0016758	transferase activity, transferring hexosyl groups
TCONS_00048942	0.915707	0.00052683	XM_011553458	uncharacterized LOC105383413	GO:0016758	transferase activity, transferring hexosyl groups
TCONS_00026933	0.933836	0.000229843	XM_011553465	uncharacterized LOC105383419
TCONS_00011964	0.929533	0.000285331	XM_011553465	uncharacterized LOC105383419
TCONS_00032346	0.918866	0.000462355	XM_011553465	uncharacterized LOC105383419
TCONS_00019598	0.906307	0.000755573	XM_011553465	uncharacterized LOC105383419
TCONS_00034644	0.965855	2.34242e-05	XM_011553465	uncharacterized LOC105383419
TCONS_00008336	0.983364	1.92368e-06	XM_011553465	uncharacterized LOC105383419
TCONS_00037191	0.954153	6.49545e-05	XM_011553465	uncharacterized LOC105383419
TCONS_00060956	-0.943385	0.000134478	XM_011553465	uncharacterized LOC105383419
TCONS_00024833	0.917502	0.000489484	XM_011553465	uncharacterized LOC105383419
TCONS_00019595	-0.929885	0.000280473	XM_011553542	chitotriosidase-1-like	GO:0005576;GO:0005615;GO:0005764;GO:0008061;GO:0004568;GO:0008843;GO:0006032;GO:0006955;GO:0000272;GO:0009617	extracellular region|extracellular space|lysosome|chitin binding|chitinase activity|endochitinase activity|chitin catabolic process|immune response|polysaccharide catabolic process|response to bacterium
TCONS_00019598	-0.906722	0.00074424	XM_011553542	chitotriosidase-1-like	GO:0005576;GO:0005615;GO:0005764;GO:0008061;GO:0004568;GO:0008843;GO:0006032;GO:0006955;GO:0000272;GO:0009617	extracellular region|extracellular space|lysosome|chitin binding|chitinase activity|endochitinase activity|chitin catabolic process|immune response|polysaccharide catabolic process|response to bacterium
TCONS_00018170	0.918132	0.000476819	XM_011553548	malignant T-cell-amplified sequence 1 homolog	GO:0005737;GO:0003723;GO:0045948;GO:0002188	cytoplasm|RNA binding|positive regulation of translational initiation|translation reinitiation
TCONS_00024833	-0.900954	0.000912836	XM_011553548	malignant T-cell-amplified sequence 1 homolog	GO:0005737;GO:0003723;GO:0045948;GO:0002188	cytoplasm|RNA binding|positive regulation of translational initiation|translation reinitiation
TCONS_00058360	0.925376	0.000347278	XM_011553568	plastin-3, transcript variant X2	GO:0005737;GO:0005509	cytoplasm|calcium ion binding
TCONS_00002696	-0.905698	0.00077243	XM_011553568	plastin-3, transcript variant X2	GO:0005737;GO:0005509	cytoplasm|calcium ion binding
TCONS_00035209	0.918063	0.000478196	XM_011553568	plastin-3, transcript variant X2	GO:0005737;GO:0005509	cytoplasm|calcium ion binding
TCONS_00044883	-0.936437	0.000200263	XM_011553601	sideroflexin-2, transcript variant X4	GO:0016021;GO:0005743;GO:0015075;GO:0055072	integral component of membrane|mitochondrial inner membrane|ion transmembrane transporter activity|iron ion homeostasis
TCONS_00011964	0.900675	0.000921588	XM_011553601	sideroflexin-2, transcript variant X4	GO:0016021;GO:0005743;GO:0015075;GO:0055072	integral component of membrane|mitochondrial inner membrane|ion transmembrane transporter activity|iron ion homeostasis
TCONS_00064869	0.913913	0.000566108	XM_011553601	sideroflexin-2, transcript variant X4	GO:0016021;GO:0005743;GO:0015075;GO:0055072	integral component of membrane|mitochondrial inner membrane|ion transmembrane transporter activity|iron ion homeostasis
TCONS_00028505	0.955406	5.90251e-05	XM_011553601	sideroflexin-2, transcript variant X4	GO:0016021;GO:0005743;GO:0015075;GO:0055072	integral component of membrane|mitochondrial inner membrane|ion transmembrane transporter activity|iron ion homeostasis
TCONS_00008336	0.937525	0.000188729	XM_011553601	sideroflexin-2, transcript variant X4	GO:0016021;GO:0005743;GO:0015075;GO:0055072	integral component of membrane|mitochondrial inner membrane|ion transmembrane transporter activity|iron ion homeostasis
TCONS_00047087	0.903039	0.000849108	XM_011553601	sideroflexin-2, transcript variant X4	GO:0016021;GO:0005743;GO:0015075;GO:0055072	integral component of membrane|mitochondrial inner membrane|ion transmembrane transporter activity|iron ion homeostasis
TCONS_00060956	-0.929195	0.000290048	XM_011553601	sideroflexin-2, transcript variant X4	GO:0016021;GO:0005743;GO:0015075;GO:0055072	integral component of membrane|mitochondrial inner membrane|ion transmembrane transporter activity|iron ion homeostasis
TCONS_00024833	0.927721	0.000311284	XM_011553601	sideroflexin-2, transcript variant X4	GO:0016021;GO:0005743;GO:0015075;GO:0055072	integral component of membrane|mitochondrial inner membrane|ion transmembrane transporter activity|iron ion homeostasis
TCONS_00026933	0.940515	0.000159433	XM_011553629	uncharacterized LOC105383561
TCONS_00061466	0.947378	0.000104521	XM_011553629	uncharacterized LOC105383561
TCONS_00035109	0.934052	0.000227279	XM_011553629	uncharacterized LOC105383561
TCONS_00065690	0.903767	0.000827592	XM_011553629	uncharacterized LOC105383561
TCONS_00019598	0.935581	0.000209684	XM_011553629	uncharacterized LOC105383561
TCONS_00017539	0.93995	0.000164702	XM_011553629	uncharacterized LOC105383561
TCONS_00013329	-0.920416	0.000432858	XM_011553644	trypsin-like	GO:0005576;GO:0004252;GO:0007586	extracellular region|serine-type endopeptidase activity|digestion
TCONS_00026933	-0.920628	0.000428916	XM_011553646	trypsin-like	GO:0005576;GO:0004252;GO:0007586	extracellular region|serine-type endopeptidase activity|digestion
TCONS_00061466	-0.95162	7.82119e-05	XM_011553646	trypsin-like	GO:0005576;GO:0004252;GO:0007586	extracellular region|serine-type endopeptidase activity|digestion
TCONS_00032346	-0.91075	0.000640278	XM_011553646	trypsin-like	GO:0005576;GO:0004252;GO:0007586	extracellular region|serine-type endopeptidase activity|digestion
TCONS_00037191	-0.922249	0.000399683	XM_011553646	trypsin-like	GO:0005576;GO:0004252;GO:0007586	extracellular region|serine-type endopeptidase activity|digestion
TCONS_00028505	0.924916	0.000354662	XM_011553654	thioredoxin-2-like, transcript variant X1	GO:0005623;GO:0015035;GO:0045454;GO:0006662	cell|protein disulfide oxidoreductase activity|cell redox homeostasis|glycerol ether metabolic process
TCONS_00044883	-0.915084	0.000540237	XM_011553664	Down syndrome cell adhesion molecule-like protein Dscam2	GO:0005887;GO:0042802;GO:0007156;GO:0048812	integral component of plasma membrane|identical protein binding|homophilic cell adhesion via plasma membrane adhesion molecules|neuron projection morphogenesis
TCONS_00026933	0.905067	0.000790165	XM_011553664	Down syndrome cell adhesion molecule-like protein Dscam2	GO:0005887;GO:0042802;GO:0007156;GO:0048812	integral component of plasma membrane|identical protein binding|homophilic cell adhesion via plasma membrane adhesion molecules|neuron projection morphogenesis
TCONS_00011964	0.92176	0.000408344	XM_011553664	Down syndrome cell adhesion molecule-like protein Dscam2	GO:0005887;GO:0042802;GO:0007156;GO:0048812	integral component of plasma membrane|identical protein binding|homophilic cell adhesion via plasma membrane adhesion molecules|neuron projection morphogenesis
TCONS_00032346	0.969788	1.53229e-05	XM_011553664	Down syndrome cell adhesion molecule-like protein Dscam2	GO:0005887;GO:0042802;GO:0007156;GO:0048812	integral component of plasma membrane|identical protein binding|homophilic cell adhesion via plasma membrane adhesion molecules|neuron projection morphogenesis
TCONS_00008336	0.986227	9.96103e-07	XM_011553664	Down syndrome cell adhesion molecule-like protein Dscam2	GO:0005887;GO:0042802;GO:0007156;GO:0048812	integral component of plasma membrane|identical protein binding|homophilic cell adhesion via plasma membrane adhesion molecules|neuron projection morphogenesis
TCONS_00037191	0.942962	0.000137969	XM_011553664	Down syndrome cell adhesion molecule-like protein Dscam2	GO:0005887;GO:0042802;GO:0007156;GO:0048812	integral component of plasma membrane|identical protein binding|homophilic cell adhesion via plasma membrane adhesion molecules|neuron projection morphogenesis
TCONS_00060956	-0.947245	0.000105435	XM_011553664	Down syndrome cell adhesion molecule-like protein Dscam2	GO:0005887;GO:0042802;GO:0007156;GO:0048812	integral component of plasma membrane|identical protein binding|homophilic cell adhesion via plasma membrane adhesion molecules|neuron projection morphogenesis
TCONS_00024833	0.936731	0.000197095	XM_011553664	Down syndrome cell adhesion molecule-like protein Dscam2	GO:0005887;GO:0042802;GO:0007156;GO:0048812	integral component of plasma membrane|identical protein binding|homophilic cell adhesion via plasma membrane adhesion molecules|neuron projection morphogenesis
TCONS_00011964	0.984516	1.49823e-06	XM_011553665	Down syndrome cell adhesion molecule-like protein 1	GO:0005887;GO:0042802;GO:0007156;GO:0048812	integral component of plasma membrane|identical protein binding|homophilic cell adhesion via plasma membrane adhesion molecules|neuron projection morphogenesis
TCONS_00032346	0.933011	0.000239845	XM_011553665	Down syndrome cell adhesion molecule-like protein 1	GO:0005887;GO:0042802;GO:0007156;GO:0048812	integral component of plasma membrane|identical protein binding|homophilic cell adhesion via plasma membrane adhesion molecules|neuron projection morphogenesis
TCONS_00008336	0.948595	9.64174e-05	XM_011553665	Down syndrome cell adhesion molecule-like protein 1	GO:0005887;GO:0042802;GO:0007156;GO:0048812	integral component of plasma membrane|identical protein binding|homophilic cell adhesion via plasma membrane adhesion molecules|neuron projection morphogenesis
TCONS_00037191	0.91762	0.000487089	XM_011553665	Down syndrome cell adhesion molecule-like protein 1	GO:0005887;GO:0042802;GO:0007156;GO:0048812	integral component of plasma membrane|identical protein binding|homophilic cell adhesion via plasma membrane adhesion molecules|neuron projection morphogenesis
TCONS_00007659	0.933864	0.000229518	XM_011553665	Down syndrome cell adhesion molecule-like protein 1	GO:0005887;GO:0042802;GO:0007156;GO:0048812	integral component of plasma membrane|identical protein binding|homophilic cell adhesion via plasma membrane adhesion molecules|neuron projection morphogenesis
TCONS_00056956	0.924094	0.000368137	XM_011553665	Down syndrome cell adhesion molecule-like protein 1	GO:0005887;GO:0042802;GO:0007156;GO:0048812	integral component of plasma membrane|identical protein binding|homophilic cell adhesion via plasma membrane adhesion molecules|neuron projection morphogenesis
TCONS_00060956	-0.971982	1.1795e-05	XM_011553665	Down syndrome cell adhesion molecule-like protein 1	GO:0005887;GO:0042802;GO:0007156;GO:0048812	integral component of plasma membrane|identical protein binding|homophilic cell adhesion via plasma membrane adhesion molecules|neuron projection morphogenesis
TCONS_00065766	0.904387	0.000809598	XM_011553665	Down syndrome cell adhesion molecule-like protein 1	GO:0005887;GO:0042802;GO:0007156;GO:0048812	integral component of plasma membrane|identical protein binding|homophilic cell adhesion via plasma membrane adhesion molecules|neuron projection morphogenesis
TCONS_00024833	0.90736	0.000727022	XM_011553665	Down syndrome cell adhesion molecule-like protein 1	GO:0005887;GO:0042802;GO:0007156;GO:0048812	integral component of plasma membrane|identical protein binding|homophilic cell adhesion via plasma membrane adhesion molecules|neuron projection morphogenesis
TCONS_00003618	0.910315	0.000650969	XM_011553669	uncharacterized LOC105383593	GO:0005737;GO:0005634	cytoplasm|nucleus
TCONS_00059992	0.980574	3.3011e-06	XM_011553680	uncharacterized LOC105383567, transcript variant X7
TCONS_00064869	0.928894	0.000294309	XM_011553680	uncharacterized LOC105383567, transcript variant X7
TCONS_00056993	0.96356	2.93474e-05	XM_011553680	uncharacterized LOC105383567, transcript variant X7
TCONS_00023958	0.902286	0.000871733	XM_011553709	synaptic vesicular amine transporter-like	GO:0042583;GO:0030659;GO:0016021;GO:0015238;GO:0097159;GO:0006836;GO:0035864	chromaffin granule|cytoplasmic vesicle membrane|integral component of membrane|drug transmembrane transporter activity|organic cyclic compound binding|neurotransmitter transport|response to potassium ion
TCONS_00043249	0.928256	0.000303458	XM_011553739	fibulin-1-like, transcript variant X2	GO:0070062;GO:0031012;GO:0005576;GO:0005615;GO:0005578;GO:0005509;GO:0005178;GO:0008022;GO:0042803;GO:0007155;GO:0048251;GO:0030198;GO:0034394;GO:0001558;GO:2000121;GO:0046903	extracellular exosome|extracellular matrix|extracellular region|extracellular space|proteinaceous extracellular matrix|calcium ion binding|integrin binding|protein C-terminus binding|protein homodimerization activity|cell adhesion|elastic fiber assembly|extracellular matrix organization|protein localization to cell surface|regulation of cell growth|regulation of removal of superoxide radicals|sec…
TCONS_00017842	-0.912114	0.000607505	XM_011553741	reticulocyte-binding protein 2 homolog a
TCONS_00002696	-0.92156	0.000411925	XM_011553741	reticulocyte-binding protein 2 homolog a
TCONS_00052631	-0.964104	2.78586e-05	XM_011553741	reticulocyte-binding protein 2 homolog a
TCONS_00065690	0.953302	6.92123e-05	XM_011553759	uncharacterized LOC105383660, transcript variant X2
TCONS_00019598	0.916318	0.000513905	XM_011553759	uncharacterized LOC105383660, transcript variant X2
TCONS_00037191	0.948106	9.96161e-05	XM_011553759	uncharacterized LOC105383660, transcript variant X2
TCONS_00065766	0.90129	0.000902353	XM_011553759	uncharacterized LOC105383660, transcript variant X2
TCONS_00064869	0.916832	0.000503202	XM_011553797	uncharacterized LOC105383703
TCONS_00031475	0.915494	0.000531379	XM_011553797	uncharacterized LOC105383703
[truncated: 1,870 more rows]

## Sheet: enriched GO terms
20 most enriched GO terms for the co-expressed genes of the differently expressed lncRNAs between CHS and CHR				20 most enriched GO terms for the co-expressed genes of the differently expressed lncRNAs between CHS and ZZ
[truncated: 21 more rows]
