# Supplementary material for: Genome-wide identification of lncRNAs associated with chlorantraniliprole resistance in diamondback moth Plutella xylostella (L.)
Source: BMC Genomics. 2017 May 15;18:380. doi: 10.1186/s12864-017-3748-9 (PMC5433093; doi:10.1186/s12864-017-3748-9)
Supplement: Supplementary file 6 — All primers used in this study. (XLSX 9 kb) [file 12864_2017_3748_MOESM6_ESM.xlsx]

## Sheet: Sheet1
All primers used in this study
TCONS_00041352F	GGCGCGTGTCCTACAATAAA
TCONS_00041352R	CATGAGGAGCATTTTCAGCA
TCONS_00000650F	ATGGTCCCGGGTTTTAAGAT
TCONS_00000650R	CACCGATGAAGGACTGGATT
TCONS_00056025F	GCCGCTGCTATCTCTATTCG
TCONS_00056025R	AAGGTGCGGTATTCCTACCA
TCONS_00000795F	GCCGTAATCAGTGTCGCTCT
TCONS_00000795R	GATCAAGCTGCCACCACATA
TCONS_00001205F	ATTGTCTGAAGGGCAAATCG
TCONS_00001205R	GCGTGGCATTGTCTTAGGTT
TCONS_00033373F	GAATGCCTATTTCGGACAGG
TCONS_00033373R	GCACCTCAATCTCCTCCTGA
TCONS_00011964F	ACTCCTGGGACAGACGAGTG
TCONS_00011964R	CACTAGTCCGGGGTTCTGAG
TCONS_00017539F	GTGTCAGGCTACGACGACCT
TCONS_00017539R	GAGCCAGGGAGCAGACTTC
TCONS_00017842F	ATCGATGTAATGCGCCGATA
TCONS_00017842R	TGCCCAGATAACTGAATCCTG
L32F	ATCCGCCATCAGTCCGACCG
L32R	GGCTGAACCGTAACCAATGTTG
